# Supplementary material for: Crystal structures of two mixed-valence copper cyanide complexes with N-methyl­ethylenedi­amine
Source: Acta Crystallogr E Crystallogr Commun. 2017 Jan 10;73(Pt 2):141–6. doi: 10.1107/S2056989017000111 (PMC5290552; doi:10.1107/S2056989017000111)
Supplement: Supplementary file 1 [file e-73-00141-sup1.cif]

##############################################################################
#                                                                            #
# This CIF contains the data in a paper accepted for publication in          #
# Acta Crystallographica Section E. It conforms to the requirements of       #
# Notes for Authors for Acta Crystallographica Section E, and has been       #
# peer reviewed under the auspices of the IUCr Commission on Journals.       #
#                                                                            #
# Full details of the Crystallographic Information File format               #
# are given in the paper "The Crystallographic Information File (CIF):       #
# a New Standard Archive File for Crystallography" by S. R. Hall, F. H.      #
# Allen and I. D. Brown [Acta Cryst. (1991), A47, 655-685].                  #
#                                                                            #
# The current version of the core CIF dictionary is obtainable from          #
# ftp://ftp.iucr.org/pub/cif_core.dic.                                       #
#                                                                            #
# Software is freely available for graphical display of the structure(s)     #
# in this CIF. For information consult the CIF software page                 #
# http://www.iucr.org/resources/cif/software.                                #
#                                                                            #
# This file may be used for bona fide research purposes within the           #
# scientific community so long as proper attribution is given to the journal # 
# article from which it was obtained.                                        #
#                                                                            #
##############################################################################
data_I
_audit_creation_method     'SHELXL-2014/7'
_journal_date_recd_electronic     2016-12-06
_journal_date_accepted     2017-01-04
_journal_name_full     'Acta Crystallographica, Section E'
_journal_year     2017
_journal_volume     73
_journal_issue      2
_journal_page_first     141
_journal_page_last     146
_journal_paper_category     GM
_journal_paper_doi     10.1107/S2056989017000111
_journal_coeditor_code     PK2594
_publ_contact_author_name     'Peter W. R. Corfield'
_publ_contact_author_address
;
 Department of Chemistry
 Fordham University
 441 East Fordham Road
 Bronx, NY 10458
 USA
;
_publ_contact_author_email     pcorfield@fordham.edu
_publ_contact_author_fax     '01(718)8174432'
_publ_contact_author_phone     '01(718)8174454'
_publ_section_title
;
Crystal structures of two mixed-valence copper cyanide complexes with
<i>N</i>-methylethylenediamine
;
loop_
    _publ_author_name
    _publ_author_address
    'Corfield, Peter W. R.'
; Department of Chemistry
 Fordham University
 441 East Fordham Road
 Bronx, NY 10458
 USA
;
    'Sabatino, Alexander'
; Department of Chemistry
 Fordham University
 441 East Fordham Road
 Bronx, NY 10458
 USA
;
_publ_section_synopsis
;
Two mixed-valence compounds have been isolated from copper-cyanide-meen
systems, Cu~4~(CN)~5~meen~2~ and Cu~2~(CN)~3~meen~2~\\cdotH~2~O, where meen is
<i>N</i>-methylethylenediamine. The former crystallizes as a polymer, in which
Cu^II^meen~2~ moieties are covalently linked <i>via</i> cyanide bridges to a
three-dimensional Cu^I^ cyanide-bridged array, while the latter is a binuclear
monomer.
;
_chemical_name_systematic
;\
Poly[bis(\m~3~-cyanido-\k^3^<i>C</i>:<i>C</i>:<i>N</i>)tris(\m~2~-\
cyanido-\k^2^<i>C</i>:<i>N</i>)bis(<i>N</i>-methylethane-1,2-diamine\-
\k^2^<i>N</i>,<i>N</i>')tricopper(I)copper(II)]
;
_chemical_name_common     ?
_chemical_formula_moiety     'C11 H20 Cu4 N9'
_chemical_formula_sum     'C11 H20 Cu4 N9'
_chemical_formula_iupac     '[Cu4 (C N)5 (C3 H10 N2)2]'
_chemical_formula_weight     532.52
_chemical_melting_point     ?
_symmetry_space_group_name_H-M     'P n a 21'
_symmetry_space_group_name_Hall     'P 2c -2n'
_shelx_space_group_comment
;
The symmetry employed for this shelxl refinement is uniquely defined
by the following loop, which should always be used as a source of
symmetry information in preference to the above space-group names.
They are only intended as comments.
;
_space_group_crystal_system     orthorhombic
loop_
    _space_group_symop_operation_xyz
    'x, y, z'
    '-x+1/2, y+1/2, z+1/2'
    '-x, -y, z+1/2'
    'x+1/2, -y+1/2, z'
_cell_length_a     19.509(2)
_cell_length_b     8.2306(13)
_cell_length_c     11.100(2)
_cell_angle_alpha     90
_cell_angle_beta     90
_cell_angle_gamma     90
_cell_volume     1782.3(5)
_cell_formula_units_Z     4
_cell_measurement_reflns_used     474
_cell_measurement_theta_min     1.83
_cell_measurement_theta_max     20.18
_cell_measurement_temperature     303(2)
_exptl_crystal_description
;
block cut from large polyhedral crystal
;
_exptl_crystal_colour     black
_exptl_crystal_size_max     0.5
_exptl_crystal_size_mid     0.4
_exptl_crystal_size_min     0.4
_exptl_crystal_density_diffrn     1.985
_exptl_crystal_density_meas     2.01(7)
_exptl_crystal_density_method
; flotation in 1,2-dibromopropane/1,2,3-trichloropropane mixtures.
Three independent determinations were made.
;
_exptl_crystal_F_000     1060
_exptl_absorpt_coefficient_mu     4.721
_exptl_absorpt_correction_type     refdelf
_exptl_absorpt_process_details
;
(SCALEPACK; Otwinowski & Minor, 1997)
;
_exptl_absorpt_correction_T_min     0.103
_exptl_absorpt_correction_T_max     0.146
_exptl_special_details
;
Scalepack values for Tmin and Tmax are normalized to unity.
Values given here were obtained by multiplying them by exp(-\md)
where d= 0.45mm.
;
_diffrn_ambient_temperature     303.0(10)
_diffrn_radiation_type     MoK\a
_diffrn_radiation_wavelength     0.71070
_diffrn_radiation_source     'fine-focus sealed tube'
_diffrn_radiation_monochromator     graphite
_diffrn_measurement_device_type     'Enraf--Nonius KappaCCD'
_diffrn_measurement_device     '95mm CCD camera on \k-goniostat'
_diffrn_measurement_method     'combination of \w and \f scans'
_diffrn_detector_area_resol_mean     9
_diffrn_reflns_number     15054
_diffrn_reflns_av_R_equivalents     0.0370
_diffrn_reflns_av_sigmaI/netI     0.0275
_diffrn_reflns_theta_min     2.088
_diffrn_reflns_theta_max     27.461
_diffrn_reflns_theta_full     25.241
_diffrn_measured_fraction_theta_max     0.998
_diffrn_measured_fraction_theta_full     0.999
_diffrn_reflns_limit_h_min     0
_diffrn_reflns_limit_h_max     25
_diffrn_reflns_limit_k_min     0
_diffrn_reflns_limit_k_max     10
_diffrn_reflns_limit_l_min     -14
_diffrn_reflns_limit_l_max     14
_refine_special_details
;
 Refinement of F^2^ against ALL reflections.  The weighted R-factor wR and
 goodness of fit S are based on F^2^, conventional R-factors R are based
 on F, with F set to zero for negative F^2^. The threshold expression of
 F^2^ > 2sigma(F^2^) is used only for calculating R-factors(gt) etc. and is
 not relevant to the choice of reflections for refinement.  R-factors based
 on F^2^ are statistically about twice as large as those based on F, and R-
 factors based on ALL data will be even larger.
;
_reflns_number_total     4062
_reflns_number_gt     3964
_reflns_threshold_expression     'I > 2\s(I)'
_refine_ls_structure_factor_coef     Fsqd
_refine_ls_matrix_type     full
_refine_ls_R_factor_all     0.0189
_refine_ls_R_factor_gt     0.0180
_refine_ls_wR_factor_gt     0.0445
_refine_ls_wR_factor_ref     0.0447
_refine_ls_goodness_of_fit_ref     1.046
_refine_ls_restrained_S_all     1.046
_refine_ls_number_reflns     4062
_refine_ls_number_parameters     221
_refine_ls_number_restraints     1
_refine_ls_hydrogen_treatment     constr
_refine_ls_weighting_scheme     calc
_refine_ls_weighting_details
         'calc w=1/[\s^2^(Fo^2^)+(0.0220P)^2^+0.0400P] where P=(Fo^2^+2Fc^2^)/3'
_atom_sites_solution_hydrogens     geom
_atom_sites_solution_primary     direct
_atom_sites_solution_secondary     difmap
_refine_ls_shift/su_max     0.000
_refine_ls_shift/su_mean     0.000
_refine_diff_density_max     0.250
_refine_diff_density_min     -0.383
_refine_ls_extinction_method     none
_refine_ls_abs_structure_details
;
Flack <i>x</i> determined using 1806 quotients
[(<i>I</i>^+^)-(<i>I</i>^-^)]/[(<i>I</i>^+^)+(<i>I</i>^-^)]
(Parsons <i>et al.</i>, 2013)
;
_refine_ls_abs_structure_Flack     0.010(9)
loop_
    _atom_type_symbol
    _atom_type_description
    _atom_type_scat_dispersion_real
    _atom_type_scat_dispersion_imag
    _atom_type_scat_source
    'Cu' 'Cu' 0.3201 1.2651
                         'International Tables Vol C Tables 4.2.6.8 and 6.1.1.4'
    'N' 'N' 0.0061 0.0033
                         'International Tables Vol C Tables 4.2.6.8 and 6.1.1.4'
    'C' 'C' 0.0033 0.0016
                         'International Tables Vol C Tables 4.2.6.8 and 6.1.1.4'
    'H' 'H' 0.0000 0.0000
                         'International Tables Vol C Tables 4.2.6.8 and 6.1.1.4'
_computing_data_collection
;
<i>KappaCCD Server Software</i> (Nonius, 1997)
;
_computing_cell_refinement
;
SCALEPACK (Otwinowski & Minor, 1997)
;
_computing_data_reduction
;
DENZO and SCALEPACK (Otwinowski & Minor, 1997)
;
_computing_structure_solution
;
SHELXS-97 (Sheldrick, 2008)
;
_computing_structure_refinement
;
<i>SHELXL2014</i> (Sheldrick, 2015)
;
_computing_molecular_graphics
;
ORTEPIII (Burnett & Johnson, 1996)
;
_computing_publication_material
;
publCIF (Westrip, 2010)
;
loop_
    _atom_site_type_symbol
    _atom_site_label
    _atom_site_fract_x
    _atom_site_fract_y
    _atom_site_fract_z
    _atom_site_U_iso_or_equiv
    _atom_site_adp_type
    _atom_site_calc_flag
    _atom_site_occupancy
    _atom_site_disorder_assembly
    _atom_site_disorder_group
    Cu Cu1 0.07836(2) 0.38153(5) 0.00021(3) 0.02552(9) Uani d 1 . .
    Cu Cu2 0.06847(2) 0.28058(5) 0.21765(4) 0.03143(10) Uani d 1 . .
    Cu Cu3 0.20761(2) 0.76738(5) 0.26057(4) 0.03009(10) Uani d 1 . .
    Cu Cu4 -0.11518(2) -0.01338(4) 0.15874(4) 0.02352(9) Uani d 1 . .
    C C1 0.00592(15) 0.2214(4) 0.0390(3) 0.0252(6) Uani d 1 . .
    N N1 -0.03914(15) 0.1363(3) 0.0471(3) 0.0358(7) Uani d 1 . .
    C C2 0.12936(15) 0.4885(4) 0.1399(3) 0.0279(7) Uani d 1 . .
    N N2 0.16340(14) 0.5829(3) 0.1840(2) 0.0318(6) Uani d 1 . .
    C C3 0.12207(16) 0.0852(4) 0.2405(3) 0.0326(9) Uani d 0.79(3) . .
    N N3 0.15237(15) -0.0341(4) 0.2510(3) 0.0402(9) Uani d 0.79(3) . .
    N N3A 0.12207(16) 0.0852(4) 0.2405(3) 0.0326(9) Uani d 0.21(3) . .
    C C3A 0.15237(15) -0.0341(4) 0.2510(3) 0.0402(9) Uani d 0.21(3) . .
    C C4 -0.00363(15) 0.6193(4) -0.1714(3) 0.0270(8) Uani d 0.78(3) . .
    N N4 0.03183(14) 0.5501(4) -0.1084(3) 0.0298(7) Uani d 0.78(3) . .
    N N4A -0.00363(15) 0.6193(4) -0.1714(3) 0.0270(8) Uani d 0.22(3) . .
    C C4A 0.03183(14) 0.5501(4) -0.1084(3) 0.0298(7) Uani d 0.22(3) . .
    C C5 0.20639(16) 0.2799(4) -0.1578(3) 0.0274(7) Uani d 1 . .
    N N5 0.15765(14) 0.3019(4) -0.1041(3) 0.0311(6) Uani d 1 . .
    N N11 -0.03685(14) -0.1076(3) 0.2519(3) 0.0332(6) Uani d 1 . .
    H H11A -0.0058 -0.0310 0.2667 0.040 Uiso calc 1 . .
    H H11B -0.0518 -0.1462 0.3221 0.040 Uiso calc 1 . .
    C C12 -0.00592(18) -0.2392(4) 0.1810(4) 0.0410(9) Uani d 1 . .
    H H12A 0.0220 -0.3080 0.2323 0.049 Uiso calc 1 . .
    H H12B 0.0230 -0.1946 0.1181 0.049 Uiso calc 1 . .
    C C13 -0.06375(19) -0.3366(5) 0.1261(3) 0.0385(8) Uani d 1 . .
    H H13A -0.0455 -0.4207 0.0740 0.046 Uiso calc 1 . .
    H H13B -0.0906 -0.3880 0.1890 0.046 Uiso calc 1 . .
    N N14 -0.10737(15) -0.2222(3) 0.0553(3) 0.0310(6) Uani d 1 . .
    H H14 -0.0807 -0.1925 -0.0161 0.037 Uiso calc 1 . .
    C C15 -0.1702(2) -0.3019(5) 0.0107(4) 0.0465(9) Uani d 1 . .
    H H15A -0.1581 -0.3981 -0.0333 0.056 Uiso calc 1 . .
    H H15B -0.1945 -0.2286 -0.0413 0.056 Uiso calc 1 . .
    H H15C -0.1988 -0.3307 0.0777 0.056 Uiso calc 1 . .
    N N16 -0.19542(14) 0.0806(4) 0.0694(3) 0.0329(6) Uani d 1 . .
    H H16A -0.1875 0.0790 -0.0096 0.040 Uiso calc 1 . .
    H H16B -0.2331 0.0230 0.0843 0.040 Uiso calc 1 . .
    C C17 -0.2044(2) 0.2508(5) 0.1118(4) 0.0470(10) Uani d 1 . .
    H H17A -0.2484 0.2933 0.0863 0.056 Uiso calc 1 . .
    H H17B -0.1685 0.3199 0.0797 0.056 Uiso calc 1 . .
    C C18 -0.2003(2) 0.2437(5) 0.2477(4) 0.0479(10) Uani d 1 . .
    H H18A -0.2019 0.3528 0.2805 0.058 Uiso calc 1 . .
    H H18B -0.2392 0.1835 0.2790 0.058 Uiso calc 1 . .
    N N19 -0.13606(15) 0.1637(3) 0.2845(3) 0.0326(6) Uani d 1 . .
    H H19 -0.1000 0.2456 0.2755 0.039 Uiso calc 1 . .
    C C20 -0.1379(2) 0.1228(5) 0.4134(4) 0.0493(10) Uani d 1 . .
    H H20A -0.1495 0.2180 0.4591 0.059 Uiso calc 1 . .
    H H20B -0.0938 0.0837 0.4381 0.059 Uiso calc 1 . .
    H H20C -0.1717 0.0401 0.4270 0.059 Uiso calc 1 . .
loop_
    _atom_site_aniso_label
    _atom_site_aniso_U_11
    _atom_site_aniso_U_22
    _atom_site_aniso_U_33
    _atom_site_aniso_U_12
    _atom_site_aniso_U_13
    _atom_site_aniso_U_23
    Cu1 0.02310(16) 0.02762(19) 0.02583(18) -0.00503(14) 0.00102(15)
                                                                    -0.00028(16)
    Cu2 0.0336(2) 0.0315(2) 0.0292(2) 0.00564(16) 0.00206(18) -0.00226(18)
    Cu3 0.0263(2) 0.0298(2) 0.0342(2) -0.00366(15) -0.00764(16) -0.00447(18)
    Cu4 0.02156(16) 0.02424(18) 0.02476(16) -0.00003(14) -0.00319(14)
                                                                     0.00006(16)
    C1 0.0245(14) 0.0257(15) 0.0254(14) -0.0005(12) 0.0016(12) -0.0003(12)
    N1 0.0315(15) 0.0403(17) 0.0357(15) -0.0123(13) -0.0017(12) 0.0058(14)
    C2 0.0212(12) 0.0253(15) 0.037(2) 0.0006(11) -0.0041(14) -0.0099(14)
    N2 0.0294(14) 0.0266(13) 0.0393(17) 0.0029(12) -0.0061(12) -0.0057(12)
    C3 0.0304(16) 0.0313(19) 0.0362(18) -0.0003(13) -0.0063(14) -0.0003(14)
    N3 0.0344(16) 0.0287(17) 0.057(2) 0.0015(13) -0.0138(16) -0.0037(15)
    N3A 0.0304(16) 0.0313(19) 0.0362(18) -0.0003(13) -0.0063(14) -0.0003(14)
    C3A 0.0344(16) 0.0287(17) 0.057(2) 0.0015(13) -0.0138(16) -0.0037(15)
    C4 0.0283(15) 0.0289(16) 0.0238(15) -0.0012(12) 0.0002(13) -0.0014(13)
    N4 0.0314(15) 0.0315(15) 0.0266(14) -0.0005(13) 0.0004(13) 0.0030(12)
    N4A 0.0283(15) 0.0289(16) 0.0238(15) -0.0012(12) 0.0002(13) -0.0014(13)
    C4A 0.0314(15) 0.0315(15) 0.0266(14) -0.0005(13) 0.0004(13) 0.0030(12)
    C5 0.0253(15) 0.0267(16) 0.0302(16) -0.0017(12) 0.0048(13) -0.0010(13)
    N5 0.0243(13) 0.0395(16) 0.0294(14) 0.0022(12) 0.0009(12) -0.0018(12)
    N11 0.0285(14) 0.0406(16) 0.0304(14) -0.0012(11) -0.0032(12) 0.0102(13)
    C12 0.0286(17) 0.044(2) 0.050(2) 0.0134(15) 0.0098(15) 0.0161(17)
    C13 0.0449(19) 0.0286(17) 0.042(2) 0.0111(15) 0.0160(16) 0.0038(16)
    N14 0.0369(15) 0.0304(14) 0.0256(13) -0.0031(12) 0.0052(12) 0.0006(12)
    C15 0.056(2) 0.044(2) 0.040(2) -0.0105(19) 0.000(2) -0.0112(18)
    N16 0.0282(13) 0.0346(15) 0.0361(15) -0.0009(12) -0.0053(12) -0.0008(13)
    C17 0.048(2) 0.034(2) 0.059(3) 0.0104(17) -0.010(2) 0.0016(18)
    C18 0.039(2) 0.042(2) 0.063(3) 0.0087(16) -0.002(2) -0.011(2)
    N19 0.0332(14) 0.0287(14) 0.0360(16) -0.0042(12) -0.0013(12) -0.0056(12)
    C20 0.066(3) 0.048(2) 0.0340(19) -0.005(2) 0.0050(19) -0.0140(17)
_geom_special_details
;
 All esds (except the esd in the dihedral angle between two l.s. planes)
 are estimated using the full covariance matrix.  The cell esds are taken
 into account individually in the estimation of esds in distances, angles
 and torsion angles; correlations between esds in cell parameters are only
 used when they are defined by crystal symmetry.  An approximate (isotropic)
 treatment of cell esds is used for estimating esds involving l.s. planes.
;
loop_
    _geom_bond_atom_site_label_1
    _geom_bond_atom_site_label_2
    _geom_bond_site_symmetry_2
    _geom_bond_distance
    _geom_bond_publ_flag
    Cu1 C1 . 1.980(3) y
    Cu1 C2 . 2.042(3) y
    Cu1 N4 . 2.050(3) y
    Cu1 N5 . 2.041(3) y
    Cu1 Cu2 . 2.5599(7) y
    Cu2 C1 . 2.379(3) y
    Cu2 C2 . 2.255(3) y
    Cu2 C3 . 1.935(3) y
    Cu2 C4 3_565 1.948(3) y
    Cu3 N2 . 1.942(3) y
    Cu3 N3 1_565 1.961(3) y
    Cu3 C5 2 1.910(3) y
    Cu4 N11 . 2.002(3) y
    Cu4 N14 . 2.072(3) y
    Cu4 N16 . 2.009(3) y
    Cu4 N19 . 2.059(3) y
    Cu4 N1 . 2.292(3) y
    C1 N1 . 1.127(4) ?
    C2 N2 . 1.133(4) ?
    C3 N3 . 1.152(4) ?
    C4 N4 . 1.137(4) ?
    C5 N5 . 1.136(4) ?
    N11 C12 . 1.469(5) ?
    N11 H11A . 0.8900 ?
    N11 H11B . 0.8900 ?
    C12 C13 . 1.512(6) ?
    C12 H12A . 0.9700 ?
    C12 H12B . 0.9700 ?
    C13 N14 . 1.493(5) ?
    C13 H13A . 0.9700 ?
    C13 H13B . 0.9700 ?
    N14 C15 . 1.475(5) ?
    N14 H14 . 0.9800 ?
    C15 H15A . 0.9600 ?
    C15 H15B . 0.9600 ?
    C15 H15C . 0.9600 ?
    N16 C17 . 1.488(5) ?
    N16 H16A . 0.8900 ?
    N16 H16B . 0.8900 ?
    C17 C18 . 1.512(7) ?
    C17 H17A . 0.9700 ?
    C17 H17B . 0.9700 ?
    C18 N19 . 1.474(5) ?
    C18 H18A . 0.9700 ?
    C18 H18B . 0.9700 ?
    N19 C20 . 1.470(5) ?
    N19 H19 . 0.9800 ?
    C20 H20A . 0.9600 ?
    C20 H20B . 0.9600 ?
    C20 H20C . 0.9600 ?
loop_
    _geom_angle_atom_site_label_1
    _geom_angle_atom_site_label_2
    _geom_angle_atom_site_label_3
    _geom_angle_site_symmetry_1
    _geom_angle_site_symmetry_3
    _geom_angle
    _geom_angle_publ_flag
    C1 Cu1 C2 . . 118.01(13) ?
    C1 Cu1 N4 . . 105.22(12) ?
    C1 Cu1 N5 . . 116.79(13) ?
    C2 Cu1 N4 . . 111.75(12) ?
    C2 Cu1 N5 . . 101.54(12) ?
    N4 Cu1 N5 . . 102.67(12) ?
    C1 Cu1 Cu2 . . 61.64(10) ?
    C2 Cu1 Cu2 . . 57.36(9) ?
    N4 Cu1 Cu2 . . 137.79(8) ?
    N5 Cu1 Cu2 . . 119.22(8) ?
    C1 Cu2 C2 . . 96.13(11) ?
    C1 Cu2 C3 . . 102.49(12) ?
    C1 Cu2 C4 . 3_565 106.29(12) ?
    C2 Cu2 C3 . . 113.35(12) ?
    C2 Cu2 C4 . 3_565 105.25(12) ?
    C3 Cu2 C4 . 3_565 128.27(13) ?
    C1 Cu2 Cu1 . . 47.10(7) ?
    C2 Cu2 Cu1 . . 49.69(8) ?
    C3 Cu2 Cu1 . . 110.66(10) ?
    C4 Cu2 Cu1 3_565 . 120.51(9) ?
    N2 Cu3 C5 . 2 129.79(13) ?
    N2 Cu3 N3 . 1_565 112.56(12) ?
    N3 Cu3 C5 1_565 2 117.64(13) ?
    N11 Cu4 N14 . . 84.76(12) ?
    N16 Cu4 N19 . . 84.72(12) ?
    N11 Cu4 N16 . . 178.39(13) ?
    N14 Cu4 N19 . . 167.74(11) ?
    N11 Cu4 N19 . . 94.30(12) ?
    N14 Cu4 N16 . . 95.92(12) ?
    N1 Cu4 N11 . . 89.64(11) ?
    N1 Cu4 N14 . . 95.67(11) ?
    N1 Cu4 N16 . . 91.74(12) ?
    N1 Cu4 N19 . . 96.55(11) ?
    N1 C1 Cu1 . . 170.9(3) ?
    N1 C1 Cu2 . . 117.4(3) ?
    Cu1 C1 Cu2 . . 71.26(10) ?
    C1 N1 Cu4 . . 151.8(3) ?
    N2 C2 Cu1 . . 155.4(3) ?
    N2 C2 Cu2 . . 131.6(3) ?
    Cu1 C2 Cu2 . . 72.94(9) ?
    C2 N2 Cu3 . . 170.2(3) ?
    N3 C3 Cu2 . . 177.3(3) ?
    C3 N3 Cu3 . 1_545 176.5(3) ?
    N4 C4 Cu2 . 3_564 174.9(3) ?
    C4 N4 Cu1 . . 166.0(3) ?
    N5 C5 Cu3 . 2_544 172.9(3) ?
    C5 N5 Cu1 . . 169.4(3) ?
    C12 N11 Cu4 . . 108.8(2) ?
    Cu4 N11 H11A . . 109.9 ?
    Cu4 N11 H11B . . 109.9 ?
    C12 N11 H11A . . 109.9 ?
    C12 N11 H11B . . 109.9 ?
    H11A N11 H11B . . 108.3 ?
    N11 C12 C13 . . 107.5(3) ?
    N11 C12 H12A . . 110.2 ?
    C13 C12 H12A . . 110.2 ?
    N11 C12 H12B . . 110.2 ?
    C13 C12 H12B . . 110.2 ?
    H12A C12 H12B . . 108.5 ?
    C12 C13 N14 . . 107.6(3) ?
    C12 C13 H13A . . 110.2 ?
    C12 C13 H13B . . 110.2 ?
    N14 C13 H13A . . 110.2 ?
    N14 C13 H13B . . 110.2 ?
    H13A C13 H13B . . 108.5 ?
    C13 N14 C15 . . 111.7(3) ?
    C13 N14 Cu4 . . 105.9(2) ?
    C15 N14 Cu4 . . 119.6(2) ?
    C13 N14 H14 . . 106.3 ?
    C15 N14 H14 . . 106.3 ?
    Cu4 N14 H14 . . 106.3 ?
    N14 C15 H15A . . 109.5 ?
    N14 C15 H15B . . 109.5 ?
    N14 C15 H15C . . 109.5 ?
    H15A C15 H15B . . 109.5 ?
    H15A C15 H15C . . 109.5 ?
    H15B C15 H15C . . 109.5 ?
    C17 N16 Cu4 . . 107.3(2) ?
    C17 N16 H16A . . 110.2 ?
    C17 N16 H16B . . 110.2 ?
    Cu4 N16 H16A . . 110.2 ?
    Cu4 N16 H16B . . 110.2 ?
    H16A N16 H16B . . 108.5 ?
    N16 C17 C18 . . 105.8(3) ?
    N16 C17 H17A . . 110.6 ?
    N16 C17 H17B . . 110.6 ?
    C18 C17 H17A . . 110.6 ?
    C18 C17 H17B . . 110.6 ?
    H17A C17 H17B . . 108.7 ?
    C17 C18 N19 . . 109.8(3) ?
    C17 C18 H18A . . 109.7 ?
    C17 C18 H18B . . 109.7 ?
    N19 C18 H18A . . 109.7 ?
    N19 C18 H18B . . 109.7 ?
    H18A C18 H18B . . 108.2 ?
    C18 N19 C20 . . 110.6(3) ?
    C18 N19 Cu4 . . 107.2(2) ?
    C20 N19 Cu4 . . 120.2(2) ?
    Cu4 N19 H19 . . 106.0 ?
    C18 N19 H19 . . 106.0 ?
    C20 N19 H19 . . 106.0 ?
    N19 C20 H20A . . 109.5 ?
    N19 C20 H20B . . 109.5 ?
    N19 C20 H20C . . 109.5 ?
    H20A C20 H20B . . 109.5 ?
    H20A C20 H20C . . 109.5 ?
    H20B C20 H20C . . 109.5 ?
loop_
    _geom_torsion_atom_site_label_1
    _geom_torsion_atom_site_label_2
    _geom_torsion_atom_site_label_3
    _geom_torsion_atom_site_label_4
    _geom_torsion_site_symmetry_1
    _geom_torsion_site_symmetry_2
    _geom_torsion_site_symmetry_3
    _geom_torsion_site_symmetry_4
    _geom_torsion
    _geom_torsion_publ_flag
    N14 C13 C12 N11 . . . . 56.0(4) ?
    N19 C18 C17 N16 . . . . 54.6(4) ?
    C15 N14 C13 C12 . . . . -172.8(3) ?
    C20 N19 C18 C17 . . . . -167.4(3) ?
    C15 N14 Cu4 N11 . . . . 141.85(19) ?
    C20 N19 Cu4 N16 . . . . 133.9(2) ?
_shelx_hkl_file
;
   0   0 -14  142.40    7.50
   2   0 -14  171.72    8.07
   4   0 -14  455.39   13.40
   1   1 -14   85.75    5.97
   2   1 -14  233.01    9.53
   3   1 -14   36.74    5.58
   4   1 -14  131.73    6.94
   5   1 -14  124.94    6.63
   0   2 -14  291.81   11.54
   1   2 -14   64.96    5.85
   2   2 -14  107.90    6.89
   3   2 -14  240.12   10.15
   2   0 -13   68.68    4.49
   4   0 -13  719.99   18.55
   6   0 -13   54.09    4.37
   8   0 -13   37.04    3.89
  10   0 -13  536.96   17.54
   0   1 -13  737.21   22.15
   1   1 -13  161.82    7.48
   2   1 -13    5.98    3.54
   3   1 -13  311.21    9.38
   4   1 -13    8.46    3.47
   5   1 -13    9.92    3.55
   6   1 -13  201.55    6.68
   7   1 -13  233.45    7.86
   8   1 -13  432.83   11.93
   9   1 -13  121.89    5.85
  10   1 -13   54.01    5.25
   1   2 -13  255.23    9.09
   2   2 -13  124.47    6.05
   3   2 -13   23.18    4.26
   4   2 -13  216.40    7.67
   5   2 -13  226.96    8.12
   6   2 -13  168.40    6.82
   7   2 -13  111.91    6.19
   8   2 -13   44.65    5.38
   9   2 -13   26.37    5.92
   0   3 -13  150.14    7.00
   1   3 -13   81.43    5.60
   2   3 -13   63.34    5.43
   3   3 -13   36.77    4.66
   4   3 -13   29.97    4.55
   5   3 -13  186.07    9.41
   6   3 -13   27.15    5.86
   7   3 -13   72.61    6.31
   8   3 -13   50.62    6.77
   1   4 -13   56.12    5.63
   2   4 -13  468.83   16.15
   3   4 -13   22.04    5.65
   4   4 -13  114.18    7.95
   5   4 -13   20.14    6.85
   0   0 -12 1195.90   27.40
   2   0 -12  419.69   11.25
   4   0 -12  399.72   10.46
   6   0 -12  210.62    7.00
   8   0 -12   81.34    5.19
  10   0 -12  451.67   12.07
  12   0 -12   47.56    5.29
   1   1 -12   26.18    4.07
   2   1 -12  257.74    9.12
   3   1 -12  219.78    7.38
   4   1 -12   37.90    3.64
   5   1 -12   81.89    4.87
   6   1 -12  175.58    6.48
   7   1 -12  114.42    5.07
   8   1 -12   99.42    4.74
   9   1 -12  181.52    6.58
  10   1 -12   20.36    3.92
  11   1 -12  118.41    5.90
  12   1 -12   64.01    5.20
  13   1 -12  380.19   13.95
   0   2 -12  491.75   13.12
   1   2 -12   43.12    4.11
   2   2 -12  487.24   13.05
   3   2 -12   12.99    3.18
   4   2 -12  345.62    9.70
   5   2 -12   17.97    3.66
   6   2 -12  171.80    6.20
   7   2 -12   30.97    3.69
   8   2 -12  119.82    5.43
   9   2 -12  194.76    7.27
  10   2 -12  290.47   10.39
  11   2 -12   78.14    5.86
  12   2 -12  274.58   10.71
  13   2 -12    9.14    5.59
   1   3 -12  248.80    7.67
   2   3 -12  531.09   13.93
   3   3 -12   59.26    4.43
   4   3 -12  311.46   10.01
   5   3 -12  214.02    8.21
   6   3 -12  346.45   11.32
   7   3 -12   82.89    6.11
   8   3 -12  241.55    9.67
   9   3 -12  149.65    7.79
  10   3 -12   41.79    6.38
  11   3 -12   23.17    5.66
  12   3 -12   38.16    7.51
   0   4 -12   57.38    5.32
   1   4 -12   12.60    4.99
   2   4 -12  472.18   13.60
   3   4 -12  169.61    9.09
   4   4 -12  228.30    9.15
   5   4 -12   77.46    6.20
   6   4 -12  203.51    9.02
   7   4 -12   21.87    4.35
   8   4 -12  214.94    9.91
   9   4 -12   20.56    5.70
  10   4 -12   75.86    6.82
   1   5 -12  411.98   14.62
   2   5 -12  171.23    8.00
   3   5 -12    9.20    4.30
   4   5 -12   18.36    4.54
   5   5 -12  249.06    9.95
   6   5 -12  132.70    7.54
   7   5 -12  272.48   12.45
   2   0 -11  584.66   12.71
   4   0 -11  621.88   14.25
   6   0 -11  320.00    8.68
   8   0 -11  233.07    7.09
  10   0 -11   33.07    3.91
  12   0 -11  100.78    5.22
  14   0 -11  127.41    6.44
  16   0 -11  191.66   11.42
   0   1 -11  863.20   17.45
   1   1 -11  162.99    5.44
   2   1 -11   10.76    3.00
   3   1 -11  347.35    8.73
   4   1 -11  217.52    6.38
   5   1 -11   75.80    3.86
   6   1 -11  221.83    6.78
   7   1 -11  126.94    5.65
   8   1 -11  147.74    5.91
   9   1 -11  121.03    5.15
  10   1 -11   60.29    4.17
  11   1 -11  398.97   11.68
  12   1 -11  219.40    8.09
  13   1 -11   21.68    3.93
  14   1 -11  179.80    8.67
  15   1 -11  243.81   11.07
  16   1 -11   33.74    5.62
   1   2 -11  183.83    5.87
   2   2 -11  228.38    6.37
   3   2 -11   14.37    2.71
   4   2 -11  700.73   14.94
   5   2 -11  122.91    4.89
   6   2 -11  126.01    4.89
   7   2 -11  223.05    6.76
   8   2 -11  167.00    5.73
   9   2 -11   26.34    3.79
  10   2 -11  554.01   15.11
  11   2 -11   21.42    4.60
  12   2 -11  187.01    7.90
  13   2 -11   59.02    5.40
  14   2 -11  110.52    6.78
  15   2 -11   23.25    5.25
   0   3 -11 1048.07   24.79
   1   3 -11  254.19    8.30
   2   3 -11   82.67    4.51
   3   3 -11  242.16    7.54
   4   3 -11   49.66    3.99
   5   3 -11    7.01    3.03
   6   3 -11  429.99   11.23
   7   3 -11  239.56    7.82
   8   3 -11  636.63   17.99
   9   3 -11   16.02    3.83
  10   3 -11  175.23    7.88
  11   3 -11  249.77   10.00
  12   3 -11   81.30    5.81
  13   3 -11   51.99    5.69
  14   3 -11  653.43   19.22
   1   4 -11   48.43    4.58
   2   4 -11  517.87   15.55
   3   4 -11   29.64    4.23
   4   4 -11 1017.47   26.34
   5   4 -11  260.52   10.40
   6   4 -11  380.42   13.85
   7   4 -11   54.00    5.72
   8   4 -11   29.50    5.10
   9   4 -11   28.69    5.35
  10   4 -11  381.35   13.49
  11   4 -11    4.68    5.19
  12   4 -11  177.72    8.84
  13   4 -11   30.39    5.67
   0   5 -11  904.23   23.63
   1   5 -11  179.36    7.69
   2   5 -11   14.98    5.15
   3   5 -11  383.49   12.74
   4   5 -11    3.25    4.49
   5   5 -11  340.99   12.96
   6   5 -11   88.70    6.44
   7   5 -11  262.04   11.39
   8   5 -11  146.12    7.83
   9   5 -11  384.25   13.59
  10   5 -11   53.33    5.50
  11   5 -11  151.52    8.52
   1   6 -11  284.36   11.06
   2   6 -11   65.10    6.87
   3   6 -11  186.56    8.81
   4   6 -11   71.02    6.38
   5   6 -11  345.36   13.97
   6   6 -11   42.01    5.65
   7   6 -11  266.92   12.32
   0   0 -10  133.50    4.30
   2   0 -10 1187.99   24.91
   4   0 -10   34.99    2.88
   6   0 -10  420.11    9.16
   8   0 -10 1268.35   25.55
  10   0 -10  976.20   22.90
  12   0 -10 2623.90   58.10
  14   0 -10  607.27   17.39
  16   0 -10   83.71    6.16
  18   0 -10  351.48   16.97
   1   1 -10 1712.90   32.60
   2   1 -10  956.17   19.81
   3   1 -10  107.34    3.94
   4   1 -10   69.84    3.51
   5   1 -10  641.34   13.73
   6   1 -10 1019.87   20.44
   7   1 -10  112.93    4.11
   8   1 -10  454.79   10.55
   9   1 -10  154.65    5.28
  10   1 -10  527.90   12.73
  11   1 -10   27.76    3.39
  12   1 -10  286.22    9.13
  13   1 -10   66.59    4.51
  14   1 -10   85.33    5.22
  15   1 -10   56.18    5.89
  16   1 -10  455.92   16.04
  17   1 -10   41.99    5.77
  18   1 -10   16.00    7.39
   0   2 -10  480.81   10.78
   1   2 -10  162.64    5.25
   2   2 -10  622.03   14.96
   3   2 -10 1142.26   24.18
   4   2 -10 1143.58   23.78
   5   2 -10  109.58    4.15
   6   2 -10  279.08    6.78
   7   2 -10  149.35    4.82
   8   2 -10  243.14    6.83
   9   2 -10  190.14    6.04
  10   2 -10  157.33    5.54
  11   2 -10  285.92    8.32
  12   2 -10   55.48    4.60
  13   2 -10    9.78    5.32
  14   2 -10  164.16    7.62
  15   2 -10   68.56    5.74
  16   2 -10  342.99   11.99
  17   2 -10  130.36    7.61
   1   3 -10   64.61    3.58
   2   3 -10  248.34    6.71
   3   3 -10  110.59    4.04
   4   3 -10  320.72    8.20
   5   3 -10   87.76    3.97
   6   3 -10  214.83    6.45
   7   3 -10  726.18   17.32
   8   3 -10  113.97    4.48
   9   3 -10  454.85   11.40
  10   3 -10  312.43    9.51
  11   3 -10   63.25    4.64
  12   3 -10   62.09    5.46
  13   3 -10  510.16   16.49
  14   3 -10  208.46    9.07
  15   3 -10   87.81    6.61
  16   3 -10   80.23    6.43
   0   4 -10 1744.51   38.90
   1   4 -10   17.41    3.54
   2   4 -10   92.56    4.92
   3   4 -10   97.50    4.73
   4   4 -10  412.39   10.95
   5   4 -10  102.26    4.90
   6   4 -10  378.86   10.59
   7   4 -10   53.16    4.83
   8   4 -10  235.85    8.55
   9   4 -10  116.10    5.94
  10   4 -10  738.03   20.40
  11   4 -10  304.25   10.24
  12   4 -10  156.22    6.84
  13   4 -10   36.88    4.55
  14   4 -10  119.68    6.38
  15   4 -10   13.65    4.72
   1   5 -10  329.88   10.26
   2   5 -10   86.45    5.03
   3   5 -10  284.69    9.42
   4   5 -10  266.84    9.58
   5   5 -10  160.07    7.49
   6   5 -10  318.27   10.90
   7   5 -10  113.23    5.89
   8   5 -10   18.82    4.33
   9   5 -10  173.02    8.17
  10   5 -10   34.60    5.08
  11   5 -10   26.28    4.81
  12   5 -10   76.53    5.73
  13   5 -10  141.20    7.31
   0   6 -10   38.50    4.30
   1   6 -10   64.40    4.85
   2   6 -10  198.35    8.30
   3   6 -10  196.38    9.41
   4   6 -10  268.86   10.85
   5   6 -10  112.61    7.18
   6   6 -10   94.13    6.86
   7   6 -10   32.20    5.69
   8   6 -10   82.64    6.42
   9   6 -10  135.57    6.86
  10   6 -10   22.01    5.29
  11   6 -10   45.16    6.04
   1   7 -10   14.65    5.77
   2   7 -10  244.34    8.76
   3   7 -10   10.69    5.37
   4   7 -10   70.54    6.54
   5   7 -10  186.72   10.03
   6   7 -10   14.25    5.43
   7   7 -10  231.48   11.22
   2   0  -9 4144.44   81.73
   4   0  -9 5783.03  102.37
   6   0  -9  499.52   10.31
   8   0  -9  259.38    6.45
  10   0  -9  357.17    8.96
  12   0  -9   95.99    4.36
  14   0  -9    6.91    3.15
  16   0  -9  350.10   11.25
  18   0  -9  780.47   24.00
   0   1  -9 3687.63   69.18
   1   1  -9   87.57    3.57
   2   1  -9  389.68    8.94
   3   1  -9  139.97    4.21
   4   1  -9  134.01    4.16
   5   1  -9  794.03   15.42
   6   1  -9 1069.17   20.31
   7   1  -9  350.05    7.91
   8   1  -9 1148.06   22.59
   9   1  -9  454.97   10.84
  10   1  -9  135.18    4.57
  11   1  -9 1056.64   22.88
  12   1  -9  436.33   11.46
  13   1  -9   23.52    3.27
  14   1  -9  803.85   20.65
  15   1  -9  880.59   22.03
  16   1  -9   64.51    5.21
  17   1  -9  193.21    9.71
  18   1  -9   21.18    5.57
  19   1  -9   69.14    7.34
   1   2  -9  906.14   17.82
   2   2  -9  228.62    6.04
   3   2  -9  218.78    5.55
   4   2  -9  810.06   16.24
   5   2  -9  266.13    6.35
   6   2  -9   59.32    3.16
   7   2  -9  472.34   10.40
   8   2  -9  416.25    9.56
   9   2  -9  207.46    6.03
  10   2  -9 1136.92   25.18
  11   2  -9  206.05    6.61
  12   2  -9  818.51   19.53
  13   2  -9  746.87   18.45
  14   2  -9  199.49    7.96
  15   2  -9  139.15    7.09
  16   2  -9   25.68    4.85
  17   2  -9   76.27    6.38
  18   2  -9  143.32    8.34
  19   2  -9  141.64    9.25
   0   3  -9  180.08    4.90
   1   3  -9  761.80   15.89
   2   3  -9  285.53    7.02
   3   3  -9 1272.00   24.67
   4   3  -9  167.91    5.16
   5   3  -9   36.65    3.00
   6   3  -9   65.10    3.28
   7   3  -9  464.25   10.84
   8   3  -9  378.31    9.23
   9   3  -9  298.81    8.35
  10   3  -9   27.97    2.87
  11   3  -9  114.75    5.23
  12   3  -9  347.98   12.43
  13   3  -9   65.08    5.50
  14   3  -9  113.83    6.26
  15   3  -9   23.20    4.85
  16   3  -9   20.91    4.72
  17   3  -9   94.65    7.34
  18   3  -9   10.23    5.92
   1   4  -9  360.25   10.77
   2   4  -9   35.61    3.61
   3   4  -9   36.15    3.10
   4   4  -9  240.72    7.03
   5   4  -9  204.32    6.21
   6   4  -9 1022.62   22.23
   7   4  -9   17.27    2.84
   8   4  -9   77.61    4.98
   9   4  -9   55.33    4.11
  10   4  -9  180.49    7.73
  11   4  -9   56.34    4.78
  12   4  -9   28.08    4.47
  13   4  -9   18.28    4.19
  14   4  -9  117.35    5.91
  15   4  -9    9.82    4.62
  16   4  -9  697.19   19.30
  17   4  -9   69.38    6.32
   0   5  -9  420.90   12.17
   1   5  -9   89.18    4.37
   2   5  -9  139.86    5.42
   3   5  -9  350.88    9.85
   4   5  -9   39.64    4.08
   5   5  -9  299.00   11.69
   6   5  -9   36.95    5.18
   7   5  -9  694.90   20.21
   8   5  -9   39.34    5.11
   9   5  -9   61.84    5.57
  10   5  -9   62.14    4.93
  11   5  -9  128.12    6.49
  12   5  -9  357.17   12.09
  13   5  -9   70.14    5.94
  14   5  -9   10.37    4.58
  15   5  -9   86.63    6.54
   1   6  -9  190.07    7.82
   2   6  -9  147.94    6.02
   3   6  -9  161.08    6.45
   4   6  -9  272.69    9.65
   5   6  -9   38.13    5.33
   6   6  -9  103.39    5.94
   7   6  -9   14.98    4.67
   8   6  -9  170.51    7.80
   9   6  -9  225.36    9.04
  10   6  -9  365.60   12.51
  11   6  -9   41.58    5.17
  12   6  -9  133.80    7.35
  13   6  -9   61.19    6.13
   0   7  -9  422.90   11.30
   1   7  -9  301.52    8.90
   2   7  -9   66.23    5.96
   3   7  -9  164.45    7.85
   4   7  -9   72.03    6.38
   5   7  -9   11.31    5.31
   6   7  -9   63.60    6.68
   7   7  -9   10.68    4.86
   8   7  -9  269.07   11.49
   9   7  -9   44.64    5.99
  10   7  -9   12.80    5.04
   1   8  -9  253.78   10.39
   2   8  -9  169.22    8.95
   3   8  -9   21.27    6.29
   4   8  -9  305.75   11.89
   5   8  -9  258.43   10.97
   0   0  -8 3522.80   65.40
   2   0  -8  389.33    8.55
   4   0  -8  795.32   15.13
   6   0  -8 1318.45   23.55
   8   0  -8 3376.40   58.15
  10   0  -8  526.13   11.08
  12   0  -8 1098.41   25.04
  14   0  -8 1548.05   33.21
  16   0  -8  249.82    8.05
  18   0  -8  369.17   14.00
  20   0  -8  120.76   10.07
   1   1  -8 1286.69   24.24
   2   1  -8  859.45   17.10
   3   1  -8  173.34    4.58
   4   1  -8 1574.04   28.85
   5   1  -8 1134.92   20.68
   6   1  -8 1115.54   19.96
   7   1  -8  398.17    7.80
   8   1  -8  481.97    9.50
   9   1  -8  514.10   10.97
  10   1  -8  944.87   20.27
  11   1  -8   76.01    3.57
  12   1  -8  419.88   11.13
  13   1  -8  267.88    8.03
  14   1  -8  404.78   10.52
  15   1  -8   87.68    5.15
  16   1  -8  345.68   11.30
  17   1  -8  247.49    9.27
  18   1  -8  230.32    9.78
  19   1  -8  245.45   11.25
  20   1  -8  262.49   11.85
   0   2  -8 1771.68   32.34
   1   2  -8  334.28    7.24
   2   2  -8 1881.88   35.90
   3   2  -8  515.71   10.62
   4   2  -8 1113.48   21.87
   5   2  -8  277.09    6.37
   6   2  -8 1188.65   22.81
   7   2  -8   97.91    3.15
   8   2  -8  278.92    6.88
   9   2  -8  973.22   20.89
  10   2  -8  246.28    6.87
  11   2  -8  472.49   11.92
  12   2  -8  360.63    9.72
  13   2  -8    8.56    2.79
  14   2  -8  145.93    5.50
  15   2  -8  401.42   12.65
  16   2  -8  385.33   12.43
  17   2  -8  100.81    6.55
  18   2  -8  134.01    8.16
  19   2  -8   78.09    5.85
  20   2  -8  235.67   10.35
   1   3  -8  185.43    4.28
   2   3  -8 1973.90   35.46
   3   3  -8  299.83    6.78
   4   3  -8   82.46    3.12
   5   3  -8  629.87   12.50
   6   3  -8  947.21   18.33
   7   3  -8  380.77    8.83
   8   3  -8 1375.68   29.79
   9   3  -8  618.19   14.85
  10   3  -8  119.31    4.74
  11   3  -8  128.81    5.01
  12   3  -8   74.61    4.50
  13   3  -8  708.58   20.08
  14   3  -8  243.29    8.83
  15   3  -8  277.93   10.14
  16   3  -8  536.35   15.95
  17   3  -8  171.20    7.95
  18   3  -8   22.19    4.59
  19   3  -8  112.48    7.43
   0   4  -8  324.76    7.66
   1   4  -8  145.88    4.98
   2   4  -8 1320.51   28.46
   3   4  -8  117.84    3.97
   4   4  -8  487.69   10.93
   5   4  -8  267.89    7.14
   6   4  -8  826.67   19.24
   7   4  -8   16.04    2.89
   8   4  -8  921.11   22.11
   9   4  -8  135.96    5.60
  10   4  -8  768.49   19.72
  11   4  -8  481.19   14.14
  12   4  -8 1050.86   26.52
  13   4  -8   43.19    4.64
  14   4  -8  200.39    7.53
  15   4  -8   39.41    4.65
  16   4  -8   70.06    5.45
  17   4  -8   82.65    5.70
  18   4  -8  143.25    7.35
   1   5  -8  797.76   17.88
   2   5  -8  506.91   12.37
   3   5  -8  101.45    4.21
   4   5  -8   14.69    2.59
   5   5  -8  406.73   11.21
   6   5  -8  881.87   24.26
   7   5  -8 1201.98   30.83
   8   5  -8  275.56   10.73
   9   5  -8  163.28    7.36
  10   5  -8  170.11    7.22
  11   5  -8   48.35    4.70
  12   5  -8   94.99    5.39
  13   5  -8  207.50    8.15
  14   5  -8    0.67    4.02
  15   5  -8  280.16   10.91
  16   5  -8  281.96   11.32
  17   5  -8  272.02   10.67
   0   6  -8  594.44   15.08
   1   6  -8  118.29    5.20
   2   6  -8  111.26    5.30
   3   6  -8 1010.81   25.41
   4   6  -8  569.08   16.85
   5   6  -8  310.24   10.61
   6   6  -8  175.40    7.78
   7   6  -8  118.41    6.19
   8   6  -8  161.60    7.75
   9   6  -8  181.21    8.11
  10   6  -8   57.46    5.05
  11   6  -8  358.47   11.96
  12   6  -8  207.33    8.54
  13   6  -8   61.00    5.88
  14   6  -8   75.56    7.39
  15   6  -8   44.76    5.80
   1   7  -8  111.13    5.30
   2   7  -8  314.62   11.58
   3   7  -8  131.76    6.54
   4   7  -8  385.68   13.86
   5   7  -8   70.96    6.01
   6   7  -8   35.19    5.38
   7   7  -8  621.36   21.13
   8   7  -8   48.24    5.33
   9   7  -8  188.14    8.46
  10   7  -8  152.56    7.76
  11   7  -8   28.59    4.85
  12   7  -8   18.59    4.70
   0   8  -8  382.80   12.80
   1   8  -8   65.88    5.70
   2   8  -8   19.95    4.78
   3   8  -8   51.39    5.72
   4   8  -8   95.11    7.01
   5   8  -8  131.95    8.67
   6   8  -8  187.19    9.10
   7   8  -8   37.29    5.37
   8   8  -8  231.51    9.65
   9   8  -8   71.64    7.34
   2   0  -7 1649.57   29.72
   4   0  -7  557.87   10.45
   6   0  -7 1099.31   19.55
   8   0  -7 2099.06   36.40
  10   0  -7  779.40   15.80
  12   0  -7  134.04    4.94
  14   0  -7  800.95   18.74
  16   0  -7  889.45   21.34
  18   0  -7  337.91   11.97
  20   0  -7  810.03   26.21
  22   0  -7  135.40    9.90
   0   1  -7  838.88   15.59
   1   1  -7 1487.12   26.02
   2   1  -7  157.32    4.13
   3   1  -7 2607.87   44.61
   4   1  -7  786.86   14.23
   5   1  -7  284.48    5.86
   6   1  -7   72.91    2.45
   7   1  -7 1515.02   25.46
   8   1  -7  756.30   13.96
   9   1  -7  103.17    3.27
  10   1  -7  128.69    3.78
  11   1  -7  381.80    8.47
  12   1  -7  312.20    8.34
  13   1  -7    3.74    2.30
  14   1  -7  242.09    7.60
  15   1  -7  127.40    5.59
  16   1  -7  340.56   10.10
  17   1  -7   71.10    4.77
  18   1  -7  109.50    6.18
  19   1  -7  203.58    8.66
  20   1  -7   77.45    6.75
  21   1  -7   67.79    6.93
  22   1  -7  158.53   11.11
   1   2  -7  349.59    6.80
   2   2  -7   83.74    2.42
   3   2  -7   15.23    1.73
   4   2  -7 1224.80   20.67
   5   2  -7  394.20    7.69
   6   2  -7 2718.88   46.69
   7   2  -7  729.76   13.94
   8   2  -7  393.08    8.74
   9   2  -7  101.47    3.51
  10   2  -7 1576.68   32.49
  11   2  -7  281.66    7.84
  12   2  -7 1387.58   34.22
  13   2  -7   42.70    3.04
  14   2  -7   97.16    4.26
  15   2  -7   33.34    3.92
  16   2  -7  547.68   16.80
  17   2  -7  258.21    9.76
  18   2  -7  502.97   16.04
  19   2  -7  108.87    6.59
  20   2  -7   60.57    5.70
  21   2  -7   26.02    5.92
   0   3  -7 2589.59   42.63
   1   3  -7  283.17    5.62
   2   3  -7  881.34   15.88
   3   3  -7  742.31   13.63
   4   3  -7   38.00    1.83
   5   3  -7  121.65    3.39
   6   3  -7 1046.28   19.33
   7   3  -7  311.14    7.12
   8   3  -7 1779.84   33.70
   9   3  -7  152.76    4.35
  10   3  -7  153.45    4.87
  11   3  -7  383.72   10.84
  12   3  -7  679.66   16.54
  13   3  -7   55.08    4.00
  14   3  -7 1136.29   29.10
  15   3  -7  741.16   19.68
  16   3  -7   85.97    5.52
  17   3  -7   51.42    5.12
  18   3  -7  144.63    7.45
  19   3  -7  354.99   13.41
  20   3  -7  141.52    8.27
   1   4  -7 1064.93   20.69
   2   4  -7 2637.00   49.12
   3   4  -7   71.78    2.97
   4   4  -7 3041.21   56.44
   5   4  -7  520.77   10.97
   6   4  -7   20.88    1.97
   7   4  -7  228.58    6.46
   8   4  -7  735.81   17.15
   9   4  -7  371.04    9.39
  10   4  -7  993.35   23.42
  11   4  -7    3.37    2.98
  12   4  -7   53.25    4.19
  13   4  -7  124.67    5.65
  14   4  -7  125.60    5.72
  15   4  -7  214.82    7.90
  16   4  -7    8.61    4.06
  17   4  -7   92.34    5.96
  18   4  -7  449.83   14.74
  19   4  -7   27.80    5.52
   0   5  -7 1560.47   31.05
   1   5  -7  343.42    8.92
   2   5  -7  443.26   10.28
   3   5  -7  599.30   12.66
   4   5  -7  210.67    5.88
   5   5  -7 1083.56   24.75
   6   5  -7  370.08   10.88
   7   5  -7  216.17    8.64
   8   5  -7  225.42    8.55
   9   5  -7  892.87   24.20
  10   5  -7   89.51    5.53
  11   5  -7 1688.39   39.69
  12   5  -7   14.33    3.91
  13   5  -7   84.43    5.01
  14   5  -7  355.97   11.82
  15   5  -7  476.32   14.72
  16   5  -7  104.46    6.62
  17   5  -7  314.31   11.76
  18   5  -7   44.03    5.51
   1   6  -7  636.68   16.12
   2   6  -7  370.99   10.07
   3   6  -7  194.63    6.99
   4   6  -7  106.31    5.55
   5   6  -7  802.07   24.36
   6   6  -7  299.55   10.69
   7   6  -7 1065.97   28.98
   8   6  -7  302.65   11.04
   9   6  -7  613.18   18.20
  10   6  -7   87.16    5.14
  11   6  -7  160.12    6.98
  12   6  -7  181.59    7.61
  13   6  -7  805.22   22.31
  14   6  -7   50.79    5.12
  15   6  -7  149.05    7.89
  16   6  -7  121.90    7.05
   0   7  -7  280.61   10.12
   1   7  -7  649.43   17.51
   2   7  -7  118.22    5.68
   3   7  -7 1137.32   27.11
   4   7  -7  260.84    9.12
   5   7  -7   17.40    4.46
   6   7  -7  261.42   10.04
   7   7  -7  199.29    8.00
   8   7  -7   11.23    4.50
   9   7  -7  222.83    8.79
  10   7  -7   86.91    5.77
  11   7  -7   15.44    4.55
  12   7  -7  242.09   10.25
  13   7  -7   38.49    5.47
  14   7  -7    1.83    5.59
   1   8  -7  168.70    7.21
   2   8  -7  163.67    8.09
   3   8  -7   51.35    6.12
   4   8  -7   36.87    6.02
   5   8  -7  247.95   10.17
   6   8  -7  119.86    6.89
   7   8  -7   82.03    6.17
   8   8  -7   54.83    5.79
   9   8  -7   54.49    5.68
  10   8  -7  252.12   12.39
  11   8  -7    2.36    6.34
   0   9  -7    4.40    9.00
   1   9  -7   77.20    7.14
   2   9  -7   29.91    5.74
   3   9  -7   60.44    7.51
   4   9  -7   14.07    4.94
   5   9  -7   28.71    6.34
   0   0  -6  782.90   12.90
   2   0  -6 4778.95   80.62
   4   0  -6 2770.70   43.49
   6   0  -6 1368.67   23.03
   8   0  -6 1838.80   31.96
  10   0  -6  631.75   12.35
  12   0  -6 2571.23   58.11
  14   0  -6  312.22    8.60
  16   0  -6  475.33   12.96
  18   0  -6  117.49    5.20
  20   0  -6  604.38   20.36
  22   0  -6    6.44    6.04
   1   1  -6  491.76    8.45
   2   1  -6 3545.02   55.60
   3   1  -6   84.20    2.42
   4   1  -6  876.04   14.39
   5   1  -6  469.04    8.80
   6   1  -6 1939.48   32.03
   7   1  -6  645.62   11.59
   8   1  -6 2139.44   39.45
   9   1  -6  952.24   18.20
  10   1  -6  245.77    5.62
  11   1  -6  164.48    4.35
  12   1  -6  255.75    6.49
  13   1  -6 1508.88   32.02
  14   1  -6  111.04    4.79
  15   1  -6  222.72    7.16
  16   1  -6 1459.43   33.92
  17   1  -6  588.55   16.63
  18   1  -6  184.89    7.46
  19   1  -6  194.46    8.04
  20   1  -6  232.24    9.25
  21   1  -6   70.96    6.60
  22   1  -6  106.95    7.59
   0   2  -6 6819.74  102.22
   1   2  -6    8.33    1.07
   2   2  -6 1865.25   28.34
   3   2  -6 1446.39   23.75
   4   2  -6 1332.50   23.83
   5   2  -6 1176.68   21.23
   6   2  -6 1392.60   24.37
   7   2  -6   96.29    3.03
   8   2  -6   15.90    1.58
   9   2  -6  442.66    9.72
  10   2  -6 1130.97   22.27
  11   2  -6  346.60    8.18
  12   2  -6 1358.34   27.55
  13   2  -6  108.41    3.79
  14   2  -6   96.02    4.07
  15   2  -6  224.53    7.38
  16   2  -6  388.69   11.78
  17   2  -6  194.21    8.35
  18   2  -6  386.47   12.94
  19   2  -6    3.83    4.59
  20   2  -6   76.15    6.03
  21   2  -6  236.63   10.16
  22   2  -6  552.95   21.28
   1   3  -6 2188.97   34.80
   2   3  -6 2269.44   39.12
   3   3  -6  435.76    7.89
   4   3  -6 3764.52   60.40
   5   3  -6  640.22   11.21
   6   3  -6 1779.00   29.88
   7   3  -6  298.08    6.58
   8   3  -6   93.88    3.01
   9   3  -6 1236.95   24.07
  10   3  -6 1141.16   23.32
  11   3  -6   33.69    1.98
  12   3  -6  160.87    5.23
  13   3  -6  528.46   14.27
  14   3  -6  281.10    8.82
  15   3  -6  200.93    7.58
  16   3  -6  135.98    6.25
  17   3  -6   51.37    4.63
  18   3  -6  578.72   17.12
  19   3  -6   40.94    5.25
  20   3  -6  268.81   10.51
  21   3  -6  188.65    9.01
   0   4  -6  901.08   16.31
   1   4  -6   44.51    2.06
   2   4  -6  711.01   13.78
   3   4  -6  248.15    5.63
   4   4  -6  693.14   14.14
   5   4  -6  516.24   10.95
   6   4  -6  610.36   13.35
   7   4  -6  120.48    4.09
   8   4  -6 3259.40   64.97
   9   4  -6   99.30    3.41
  10   4  -6  297.92    8.02
  11   4  -6  450.15   11.62
  12   4  -6 1245.66   28.37
  13   4  -6  126.41    5.59
  14   4  -6 2274.04   53.85
  15   4  -6  173.60    6.84
  16   4  -6  302.16    9.95
  17   4  -6   52.36    4.97
  18   4  -6  373.83   12.86
  19   4  -6   30.33    4.77
  20   4  -6   28.38    5.98
   1   5  -6 2661.04   50.58
   2   5  -6  175.59    4.59
   3   5  -6   50.06    2.65
   4   5  -6 1398.53   27.72
   5   5  -6 2310.70   46.75
   6   5  -6  661.73   15.04
   7   5  -6  389.33   11.17
   8   5  -6  190.72    6.99
   9   5  -6   65.99    4.57
  10   5  -6  957.79   24.03
  11   5  -6  115.77    5.08
  12   5  -6  244.78    8.10
  13   5  -6   39.43    4.06
  14   5  -6  308.18    9.83
  15   5  -6   96.43    5.64
  16   5  -6   77.31    5.72
  17   5  -6  211.55    8.92
  18   5  -6  185.23    9.06
  19   5  -6  131.39    8.52
   0   6  -6 1614.56   33.58
   1   6  -6  866.31   19.39
   2   6  -6  362.26    9.29
   3   6  -6  962.84   23.08
   4   6  -6  312.79    9.62
   5   6  -6  276.33    9.70
   6   6  -6  105.86    5.36
   7   6  -6  106.96    5.19
   8   6  -6  111.77    5.75
   9   6  -6  734.53   19.41
  10   6  -6  428.22   12.96
  11   6  -6  355.30   11.54
  12   6  -6 1007.97   27.22
  13   6  -6   78.49    5.17
  14   6  -6   38.19    4.45
  15   6  -6  170.76    7.73
  16   6  -6  130.58    7.16
  17   6  -6  120.13    7.98
  18   6  -6   78.53    9.48
   1   7  -6  181.93    6.73
   2   7  -6   77.96    5.05
   3   7  -6  654.95   17.35
   4   7  -6   15.23    3.63
   5   7  -6   78.05    5.02
   6   7  -6  593.71   17.11
   7   7  -6  410.65   13.20
   8   7  -6  451.67   13.88
   9   7  -6  940.09   24.58
  10   7  -6  233.72    8.64
  11   7  -6   47.03    4.81
  12   7  -6   55.25    5.68
  13   7  -6  746.91   21.74
  14   7  -6   85.80    7.30
  15   7  -6   77.57    7.90
   0   8  -6  498.00   14.10
   1   8  -6    6.19    5.05
   2   8  -6  379.05   12.94
   3   8  -6  422.86   13.35
   4   8  -6  351.48   13.32
   5   8  -6  163.40    7.53
   6   8  -6  194.28    8.48
   7   8  -6  170.77    7.68
   8   8  -6   70.56    5.35
   9   8  -6   85.16    5.73
  10   8  -6   71.19    7.58
  11   8  -6  234.45   12.11
  12   8  -6  125.14    9.58
  13   8  -6  101.95   12.98
   1   9  -6   96.48    7.70
   2   9  -6  393.42   14.61
   3   9  -6    3.67    5.14
   4   9  -6   61.08    6.77
   5   9  -6  148.08    9.41
   6   9  -6   48.28    6.27
   7   9  -6  530.87   23.93
   8   9  -6   70.99    9.09
   2   0  -5 6165.17   98.93
   4   0  -5 6058.33   93.55
   6   0  -5  807.17   14.30
   8   0  -5 4825.82   75.37
  10   0  -5 5141.40   95.63
  12   0  -5 1632.65   37.61
  14   0  -5  727.77   19.68
  16   0  -5  999.36   22.88
  18   0  -5  644.69   16.00
  20   0  -5 1585.54   42.53
  22   0  -5  148.95    8.42
   0   1  -5 3096.43   52.37
   1   1  -5 1639.47   25.97
   2   1  -5 3714.30   58.93
   3   1  -5 2726.16   42.68
   4   1  -5  371.33    6.37
   5   1  -5 1972.83   30.70
   6   1  -5 5072.82   80.24
   7   1  -5 2437.98   39.20
   8   1  -5 2922.40   49.84
   9   1  -5 1085.44   21.07
  10   1  -5  766.88   15.11
  11   1  -5 1333.91   26.55
  12   1  -5  760.96   15.84
  13   1  -5    6.53    1.54
  14   1  -5 1096.08   27.40
  15   1  -5  479.40   12.34
  16   1  -5  669.08   16.56
  17   1  -5  198.43    6.86
  18   1  -5  210.98    7.93
  19   1  -5  526.51   15.78
  20   1  -5  324.36   11.10
  21   1  -5  113.98    6.95
  22   1  -5  183.97    9.68
  23   1  -5  232.39   11.23
   1   2  -5 1940.89   27.45
   2   2  -5  801.31   12.07
   3   2  -5  318.29    5.40
   4   2  -5 2983.27   46.21
   5   2  -5 1879.09   30.59
   6   2  -5 7778.25  133.09
   7   2  -5 3720.90   65.79
   8   2  -5  300.99    6.45
   9   2  -5  332.14    7.38
  10   2  -5  474.85   10.22
  11   2  -5  212.40    5.46
  12   2  -5  943.18   21.24
  13   2  -5  653.60   13.63
  14   2  -5  123.85    3.87
  15   2  -5  418.50   10.56
  16   2  -5 1949.75   46.12
  17   2  -5  148.24    6.45
  18   2  -5  450.50   13.67
  19   2  -5  558.09   16.53
  20   2  -5   22.61    4.26
  21   2  -5  142.15    7.80
  22   2  -5   22.70    5.26
  23   2  -5    8.15    5.58
   0   3  -5  453.17    7.64
   1   3  -5 1108.22   17.28
   2   3  -5 2425.91   37.28
   3   3  -5 4480.81   69.16
   4   3  -5  212.94    4.16
   5   3  -5 2083.98   34.63
   6   3  -5   33.21    1.75
   7   3  -5  974.66   19.50
   8   3  -5   96.74    3.05
   9   3  -5 1429.90   27.30
  10   3  -5  766.68   15.62
  11   3  -5  756.38   15.67
  12   3  -5 1435.65   30.48
  13   3  -5   38.08    2.78
  14   3  -5   34.95    2.66
  15   3  -5  850.70   21.39
  16   3  -5  257.57    9.04
  17   3  -5  351.26   11.28
  18   3  -5  194.24    8.14
  19   3  -5  223.10    9.21
  20   3  -5  105.28    6.46
  21   3  -5   45.27    5.52
  22   3  -5  168.75    8.93
   1   4  -5  553.35   11.02
   2   4  -5 3916.76   68.47
   3   4  -5  367.09    7.94
   4   4  -5   40.87    2.02
   5   4  -5  283.64    6.73
   6   4  -5  438.50    9.95
   7   4  -5  750.24   16.34
   8   4  -5  863.34   18.57
   9   4  -5  358.71    8.96
  10   4  -5  602.49   15.10
  11   4  -5   13.05    2.67
  12   4  -5  116.38    4.61
  13   4  -5  286.91    8.45
  14   4  -5  358.43    9.77
  15   4  -5  309.26    8.96
  16   4  -5  218.10    7.60
  17   4  -5   43.00    5.24
  18   4  -5   37.73    5.14
  19   4  -5   16.74    4.74
  20   4  -5  578.31   19.48
  21   4  -5  110.10    7.57
   0   5  -5   22.57    1.98
   1   5  -5  649.23   12.68
   2   5  -5  521.37   11.31
   3   5  -5   21.59    1.89
   4   5  -5  268.99    6.51
   5   5  -5  333.73    8.17
   6   5  -5   69.02    2.92
   7   5  -5  114.47    4.80
   8   5  -5  129.99    4.79
   9   5  -5   64.92    3.31
  10   5  -5   47.52    3.79
  11   5  -5 1542.49   36.84
  12   5  -5  398.40   11.57
  13   5  -5  169.76    6.26
  14   5  -5   99.94    5.27
  15   5  -5  402.68   12.64
  16   5  -5  295.34   10.45
  17   5  -5   57.34    5.28
  18   5  -5   47.97    5.54
  19   5  -5   27.75    6.22
  20   5  -5   53.43    6.45
   1   6  -5   59.69    3.08
   2   6  -5  323.29    7.97
   3   6  -5  127.66    4.46
   4   6  -5  325.04    8.86
   5   6  -5  246.66    7.60
   6   6  -5  938.36   23.14
   7   6  -5  618.51   16.22
   8   6  -5   22.55    3.37
   9   6  -5   47.76    3.68
  10   6  -5  114.30    5.32
  11   6  -5  193.60    6.89
  12   6  -5  277.43    9.02
  13   6  -5  197.65    7.66
  14   6  -5    5.15    3.64
  15   6  -5  173.03    7.49
  16   6  -5  403.95   15.41
  17   6  -5  306.50   13.62
  18   6  -5  101.52    8.65
  19   6  -5   49.30    7.00
   0   7  -5  950.98   31.05
   1   7  -5   40.62    3.89
   2   7  -5   60.60    4.25
   3   7  -5  756.53   21.69
   4   7  -5  196.57    7.51
   5   7  -5   84.94    4.87
   6   7  -5  396.30   12.05
   7   7  -5  450.77   13.73
   8   7  -5  165.09    6.72
   9   7  -5   19.54    3.57
  10   7  -5  200.42    7.46
  11   7  -5   71.31    5.13
  12   7  -5  259.05    9.36
  13   7  -5  110.10    6.50
  14   7  -5  136.46    7.93
  15   7  -5  146.50    9.38
  16   7  -5    8.96    6.75
   1   8  -5  365.86   10.84
   2   8  -5  229.66    9.62
   3   8  -5  264.26   11.26
   4   8  -5  302.42   11.65
   5   8  -5  114.95    6.98
   6   8  -5   32.34    4.68
   7   8  -5  592.65   18.40
   8   8  -5  214.52    8.75
   9   8  -5  199.55    9.78
  10   8  -5  351.48   14.72
  11   8  -5   32.48    6.20
  12   8  -5   51.24    6.19
  13   8  -5  262.95   13.65
  14   8  -5  132.90   11.72
   0   9  -5   44.56    5.80
   1   9  -5  334.24   12.43
   2   9  -5   73.62    7.47
   3   9  -5  448.95   17.01
   4   9  -5   55.20    5.65
   5   9  -5  216.50    9.71
   6   9  -5   16.19    7.72
   7   9  -5   42.15    7.28
   8   9  -5   92.66    9.08
   9   9  -5  179.01   11.56
  10   9  -5    3.70    6.43
   0   0  -411713.00  212.90
   2   0  -4 1219.77   20.02
   4   0  -4 4526.62   70.30
   6   0  -4 3503.64   56.69
   8   0  -4 8135.12  130.61
  10   0  -4  639.98   12.92
  12   0  -4  688.69   15.03
  14   0  -4 4380.27   91.95
  16   0  -4  417.77   11.66
  18   0  -4 1220.14   27.60
  20   0  -4  607.91   15.35
  22   0  -4  398.05   13.90
  24   0  -4  264.66   12.60
   1   1  -4  475.68    7.99
   2   1  -4 1488.54   23.94
   3   1  -4  204.49    3.78
   4   1  -410500.36  182.87
   5   1  -4 4678.61   72.62
   6   1  -4 1240.79   20.23
   7   1  -4 1572.22   26.64
   8   1  -4  136.38    2.98
   9   1  -4 1735.07   29.32
  10   1  -4 3514.93   59.77
  11   1  -4  738.91   13.56
  12   1  -4  760.89   16.10
  13   1  -4  422.30   10.51
  14   1  -4  692.99   16.34
  15   1  -4   46.34    3.09
  16   1  -4  212.13    6.70
  17   1  -4  472.84   12.33
  18   1  -4 1471.65   33.10
  19   1  -4  123.07    5.78
  20   1  -4  242.72    8.42
  21   1  -4  286.33   10.48
  22   1  -4   51.02    6.08
  23   1  -4   37.16    5.87
  24   1  -4  111.98    9.61
   0   2  -410767.26  172.91
   1   2  -4 1221.35   17.74
   2   2  -4  770.27   12.14
   3   2  -4 1919.83   29.79
   4   2  -4 1224.07   19.58
   5   2  -4  882.27   14.93
   6   2  -4  851.46   15.07
   7   2  -4  274.69    5.63
   8   2  -4 2265.88   37.30
   9   2  -4 2021.05   39.10
  10   2  -4 2447.38   47.26
  11   2  -4  936.13   19.03
  12   2  -4 2704.40   55.57
  13   2  -4   14.20    1.58
  14   2  -4  949.19   21.36
  15   2  -4  607.71   14.00
  16   2  -4  188.46    6.02
  17   2  -4  391.71   10.98
  18   2  -4  211.85    7.15
  19   2  -4   44.23    4.17
  20   2  -4   22.17    4.64
  21   2  -4   97.78    6.12
  22   2  -4  441.33   14.47
  23   2  -4  213.82    9.69
   1   3  -4 1982.47   31.52
   2   3  -4 1148.88   18.96
   3   3  -4  732.74   12.60
   4   3  -4  599.98    9.96
   5   3  -4 1789.16   29.02
   6   3  -4 2154.26   36.28
   7   3  -4  524.85   10.21
   8   3  -4 1152.43   22.84
   9   3  -4 1633.06   32.63
  10   3  -4  594.90   13.27
  11   3  -4  271.10    6.79
  12   3  -4  475.90   10.99
  13   3  -4 1891.49   40.13
  14   3  -4   13.66    2.35
  15   3  -4   56.98    3.52
  16   3  -4 1056.28   25.92
  17   3  -4  382.43   11.37
  18   3  -4  396.89   12.60
  19   3  -4  627.79   17.91
  20   3  -4   63.70    5.47
  21   3  -4  154.04    7.90
  22   3  -4  290.88   11.50
  23   3  -4  113.82    8.27
   0   4  -4 1864.77   28.88
   1   4  -4  485.83    8.77
   2   4  -4 2581.69   43.38
   3   4  -4  815.99   14.80
   4   4  -4 2563.90   45.00
   5   4  -4  129.66    3.42
   6   4  -4 1146.97   23.32
   7   4  -4   26.40    2.37
   8   4  -4  768.38   18.34
   9   4  -4  285.84    8.29
  10   4  -4   17.17    2.50
  11   4  -4   73.77    4.31
  12   4  -4  249.01    7.80
  13   4  -4  207.37    6.49
  14   4  -4  537.79   13.72
  15   4  -4   20.52    2.94
  16   4  -4  349.07   10.27
  17   4  -4   54.38    4.73
  18   4  -4  203.52    8.36
  19   4  -4  136.52    7.54
  20   4  -4  510.57   16.45
  21   4  -4   31.27    5.37
  22   4  -4   38.38    6.86
   1   5  -4   44.08    1.95
   2   5  -4  818.21   16.86
   3   5  -4  507.95   11.09
   4   5  -4  541.94   12.26
   5   5  -4  412.64    9.38
   6   5  -4   54.69    3.16
   7   5  -4  801.34   18.33
   8   5  -4 1143.51   26.33
   9   5  -4  342.51    9.33
  10   5  -4   73.16    4.47
  11   5  -4   71.83    4.41
  12   5  -4   53.15    3.63
  13   5  -4 1183.52   28.01
  14   5  -4  107.06    4.79
  15   5  -4  469.87   12.91
  16   5  -4  240.95    8.12
  17   5  -4  814.93   24.93
  18   5  -4  236.74   10.38
  19   5  -4   29.49    5.76
  20   5  -4   92.83    6.88
  21   5  -4   20.30    6.36
   0   6  -4 3084.99   69.33
   1   6  -4  278.46    7.34
   2   6  -4   83.85    2.94
   3   6  -4  298.72    8.14
   4   6  -4  263.74    7.44
   5   6  -4  310.50    8.66
   6   6  -4  361.13   10.03
   7   6  -4  143.38    5.47
   8   6  -4  208.82    6.78
   9   6  -4   83.67    4.23
  10   6  -4  726.95   18.20
  11   6  -4  792.11   19.76
  12   6  -4  645.93   17.22
  13   6  -4  183.53    7.11
  14   6  -4  198.50    8.46
  15   6  -4  169.43    7.33
  16   6  -4   90.60    6.12
  17   6  -4   91.38    7.75
  18   6  -4   75.50    7.84
  19   6  -4   35.40    6.66
   1   7  -4  886.13   27.51
   2   7  -4  805.11   22.18
   3   7  -4  451.11   12.47
   4   7  -4 1097.82   28.33
   5   7  -4  193.35    7.80
   6   7  -4  712.30   19.17
   7   7  -4   58.57    4.15
   8   7  -4    7.15    3.27
   9   7  -4  731.81   18.87
  10   7  -4  308.39    9.39
  11   7  -4   40.57    3.90
  12   7  -4   84.27    5.92
  13   7  -4  179.77    8.91
  14   7  -4   21.60    5.91
  15   7  -4   42.45    6.44
  16   7  -4   50.55    8.01
  17   7  -4  173.71   12.14
   0   8  -4  281.82   11.17
   1   8  -4  127.40    7.05
   2   8  -4   14.87    4.22
   3   8  -4  614.46   19.17
   4   8  -4  358.00   13.57
   5   8  -4  423.52   15.49
   6   8  -4  184.94    8.39
   7   8  -4  184.15    7.71
   8   8  -4  792.69   23.18
   9   8  -4  605.45   23.20
  10   8  -4   15.00    5.46
  11   8  -4  158.60    9.13
  12   8  -4   85.81    8.32
  13   8  -4  152.83   10.53
  14   8  -4  283.13   14.50
  15   8  -4  138.53   12.03
   1   9  -4  404.14   14.01
   2   9  -4  194.61    9.50
   3   9  -4   66.80    5.88
   4   9  -4   61.09    6.44
   5   9  -4  986.06   31.58
   6   9  -4   23.03    5.75
   7   9  -4  223.70   11.89
   8   9  -4   22.97    6.28
   9   9  -4  252.67   13.58
  10   9  -4  186.35   11.72
  11   9  -4   45.66    7.58
   0  10  -4  106.51    7.80
   1  10  -4  358.12   14.05
   2  10  -4   91.50    7.71
   3  10  -4  233.53   13.55
   4  10  -4   76.22    9.68
   5  10  -4  103.35    8.86
   2   0  -316178.42  464.45
   4   0  -3 2492.22   42.16
   6   0  -3 4819.31   74.59
   8   0  -3 5591.28   93.71
  10   0  -3  210.28    4.92
  12   0  -3 1206.36   21.50
  14   0  -3  446.68   11.57
  16   0  -3  617.71   13.77
  18   0  -3  304.01    8.69
  20   0  -3  968.59   22.70
  22   0  -3  124.62    7.30
  24   0  -3  498.22   18.16
   0   1  -3  287.20    4.89
   1   1  -3 1697.76   26.23
   2   1  -3 5518.00   86.63
   3   1  -3   95.87    2.09
   4   1  -3 4140.53   64.30
   5   1  -3 4514.39   72.68
   6   1  -3 1999.57   32.07
   7   1  -3 1209.12   21.08
   8   1  -3  748.66   12.98
   9   1  -3 1496.30   25.42
  10   1  -3 1728.11   30.56
  11   1  -3 2662.58   46.82
  12   1  -3 2635.59   53.93
  13   1  -3   47.98    2.18
  14   1  -3   12.16    1.33
  15   1  -3 1762.46   35.48
  16   1  -3  680.81   15.44
  17   1  -3  423.63   10.57
  18   1  -3   95.15    4.19
  19   1  -3  400.13   10.62
  20   1  -3  377.13   11.38
  21   1  -3  307.43    9.68
  22   1  -3  161.83    7.27
  23   1  -3   30.55    5.89
  24   1  -3  342.39   13.54
   1   2  -3 2435.73   36.23
   2   2  -3 6239.63   96.59
   3   2  -3  283.26    4.85
   4   2  -3 1529.09   24.60
   5   2  -3 1060.35   18.54
   6   2  -3 4682.20   80.46
   7   2  -3 2025.76   36.24
   8   2  -3 2756.89   47.06
   9   2  -3  444.32    8.30
  10   2  -3  253.22    5.57
  11   2  -3  821.79   15.85
  12   2  -3  600.30   11.95
  13   2  -3 1174.11   23.87
  14   2  -3  563.44   12.86
  15   2  -3  180.76    4.96
  16   2  -3 1016.89   23.28
  17   2  -3  218.88    6.95
  18   2  -3  372.37   10.49
  19   2  -3  239.27    7.82
  20   2  -3  786.85   21.01
  21   2  -3   34.24    4.44
  22   2  -3   69.54    5.55
  23   2  -3   51.04    5.55
  24   2  -3  286.82   11.72
   0   3  -310847.66  208.11
   1   3  -3 1780.50   29.71
   2   3  -3 2837.89   46.88
   3   3  -3 5855.37   98.40
   4   3  -3 1479.17   25.54
   5   3  -3   83.20    2.21
   6   3  -3 1978.63   34.07
   7   3  -3 2485.38   46.74
   8   3  -3 2422.80   49.56
   9   3  -3   50.66    1.97
  10   3  -3 1943.36   41.08
  11   3  -3 1447.00   32.06
  12   3  -3  946.81   20.52
  13   3  -3    8.89    1.63
  14   3  -3  630.33   13.93
  15   3  -3  204.54    6.62
  16   3  -3   89.05    4.32
  17   3  -3   89.26    4.87
  18   3  -3   74.11    4.84
  19   3  -3  268.78    9.09
  20   3  -3  272.63    9.52
  21   3  -3   36.37    4.97
  22   3  -3  296.05   11.56
  23   3  -3  146.47    8.10
   1   4  -3 1331.31   21.86
   2   4  -3 1510.48   26.15
   3   4  -3   45.86    1.93
   4   4  -3 2259.05   41.47
   5   4  -3  112.37    3.59
   6   4  -3 2504.81   52.77
   7   4  -3  772.26   18.39
   8   4  -3 1130.07   28.44
   9   4  -3  671.29   18.10
  10   4  -3 3913.06   94.10
  11   4  -3   23.18    2.89
  12   4  -3 1447.16   37.12
  13   4  -3  710.98   17.32
  14   4  -3  726.49   18.25
  15   4  -3  257.46    8.06
  16   4  -3 1451.91   35.35
  17   4  -3   20.44    3.97
  18   4  -3  263.79    9.26
  19   4  -3   41.22    4.87
  20   4  -3  568.11   18.06
  21   4  -3  181.74    8.56
  22   4  -3  114.74    7.12
   0   5  -3 1279.24   22.84
   1   5  -3 2216.15   41.11
   2   5  -3 1217.36   22.96
   3   5  -3 4505.97   90.66
   4   5  -3  386.57    8.81
   5   5  -3  299.15    8.09
   6   5  -3 1041.32   24.31
   7   5  -3  678.82   15.61
   8   5  -3 1071.74   24.35
   9   5  -3  583.15   15.85
  10   5  -3  394.29   10.35
  11   5  -3  848.19   20.95
  12   5  -3  322.92    9.05
  13   5  -3   48.15    3.50
  14   5  -3  779.41   19.36
  15   5  -3   10.20    3.24
  16   5  -3  165.30    6.69
  17   5  -3  519.80   15.68
  18   5  -3  245.70   10.66
  19   5  -3  411.91   15.69
  20   5  -3   66.07    6.87
  21   5  -3    9.40    5.80
   1   6  -3 2730.58   56.31
   2   6  -3  830.35   17.84
   3   6  -3  175.97    4.84
   4   6  -3  318.50    8.26
   5   6  -3 1099.42   23.90
   6   6  -3  779.20   17.32
   7   6  -3 1274.71   30.26
   8   6  -3  385.22   11.06
   9   6  -3   31.97    3.29
  10   6  -3  130.34    5.33
  11   6  -3  357.89   10.50
  12   6  -3  154.29    5.98
  13   6  -3  805.21   20.86
  14   6  -3  233.61    8.36
  15   6  -3  785.47   24.09
  16   6  -3  643.34   20.13
  17   6  -3   51.46    6.84
  18   6  -3   39.78    7.11
  19   6  -3  121.32   10.27
  20   6  -3  179.62   12.14
   0   7  -3  290.52   11.30
   1   7  -3   40.76    3.09
   2   7  -3  390.15   12.29
   3   7  -3  763.92   20.76
   4   7  -3   78.55    4.47
   5   7  -3  671.60   18.61
   6   7  -3   41.81    3.74
   7   7  -3  484.14   13.52
   8   7  -3  186.14    6.74
   9   7  -3  452.06   14.02
  10   7  -3  145.34    6.35
  11   7  -3 1447.56   37.02
  12   7  -3  948.88   29.61
  13   7  -3   32.81    6.28
  14   7  -3  282.93   12.67
  15   7  -3  516.45   19.59
  16   7  -3   40.85    6.88
  17   7  -3  124.62    9.71
  18   7  -3  118.89    9.61
   1   8  -3  346.08   12.82
   2   8  -3 1023.27   30.33
   3   8  -3  185.56    8.19
   4   8  -3  191.02    8.52
   5   8  -3  254.46    9.32
   6   8  -3   76.47    4.99
   7   8  -3  527.88   15.97
   8   8  -3  417.33   14.29
   9   8  -3  162.43    8.24
  10   8  -3   61.76    5.98
  11   8  -3    7.34    5.23
  12   8  -3   26.85    5.95
  13   8  -3  115.58    9.04
  14   8  -3   43.16    6.55
  15   8  -3  232.65   12.64
   0   9  -3  411.89   15.20
   1   9  -3  185.20    9.13
   2   9  -3  131.03    7.22
   3   9  -3  126.47    7.24
   4   9  -3  116.68    6.70
   5   9  -3  141.09    8.58
   6   9  -3   90.81    7.26
   7   9  -3   26.42    6.53
   8   9  -3   36.28    7.51
   9   9  -3   47.53    7.62
  10   9  -3   38.46    7.42
  11   9  -3  477.85   20.46
  12   9  -3   19.51    7.34
   1  10  -3  139.63    8.74
   2  10  -3   39.17    7.09
   3  10  -3   32.36    7.58
   4  10  -3   60.05    8.79
   5  10  -3   56.37    8.92
   6  10  -3  129.59   11.63
   7  10  -3  137.36   15.14
   0   0  -2  491.60   13.90
   2   0  -2 2855.51   87.55
   4   0  -2 2888.51   46.71
   6   0  -2 2344.01   35.46
   8   0  -2  207.64    3.75
  10   0  -2  798.57   13.73
  12   0  -2 5523.59  102.62
  14   0  -2  971.36   20.56
  16   0  -2 1230.59   29.31
  18   0  -2 1288.50   27.30
  20   0  -2  349.93    9.17
  22   0  -2 1041.54   25.20
  24   0  -2    4.96    4.44
   1   1  -2 4755.38  145.30
   2   1  -2 2531.86   77.88
   3   1  -2  376.44    6.76
   4   1  -210010.45  197.74
   5   1  -2 2593.35   43.04
   6   1  -2  422.48    7.35
   7   1  -2  251.84    4.59
   8   1  -2 2660.10   42.73
   9   1  -2 2297.23   38.36
  10   1  -2  164.91    3.67
  11   1  -2   20.65    1.61
  12   1  -2  396.04    8.72
  13   1  -2 1435.51   27.20
  14   1  -2  147.00    3.95
  15   1  -2  108.82    3.41
  16   1  -2  865.27   19.28
  17   1  -2  321.44    8.53
  18   1  -2 1077.49   24.34
  19   1  -2  217.60    6.73
  20   1  -2   35.04    3.49
  21   1  -2  296.50    9.70
  22   1  -2  158.00    6.92
  23   1  -2   90.13    6.37
  24   1  -2   -1.40    5.09
   0   2  -2 4266.22   68.73
   1   2  -2 1043.46   17.91
   2   2  -2 2582.87   42.00
   3   2  -2 3114.52   52.36
   4   2  -2 7635.40  133.10
   5   2  -2 2345.63   38.98
   6   2  -2 1525.46   26.72
   7   2  -2  338.83    6.32
   8   2  -2 8524.80  142.56
   9   2  -2  470.63    8.21
  10   2  -2  811.30   14.34
  11   2  -2  343.39    7.58
  12   2  -2 1417.04   29.07
  13   2  -2  331.03    7.42
  14   2  -2 3862.70   79.38
  15   2  -2  102.48    3.37
  16   2  -2   34.10    2.43
  17   2  -2   79.59    3.86
  18   2  -2  374.84   10.55
  19   2  -2   16.63    3.35
  20   2  -2   11.55    4.10
  21   2  -2  380.47   11.77
  22   2  -2  384.97   12.35
  23   2  -2  190.05    8.33
  24   2  -2   64.10    6.95
   1   3  -2 1480.60   24.46
   2   3  -2   60.40    1.76
   3   3  -2  717.58   12.83
   4   3  -2 8746.60  168.77
   5   3  -2 2363.48   43.17
   6   3  -2  795.39   14.89
   7   3  -2  516.90   10.90
   8   3  -2   38.58    1.89
   9   3  -2  335.16    7.36
  10   3  -2 6775.23  148.57
  11   3  -2  128.79    3.49
  12   3  -2 2089.55   38.79
  13   3  -2  709.45   14.98
  14   3  -2  865.39   17.81
  15   3  -2   16.24    2.00
  16   3  -2  151.72    5.57
  17   3  -2  971.77   23.49
  18   3  -2 1384.93   35.04
  19   3  -2   87.00    5.25
  20   3  -2   52.29    4.63
  21   3  -2  229.80    8.92
  22   3  -2   31.79    4.98
  23   3  -2  259.30   11.39
  24   3  -2   55.50    6.83
   0   4  -215176.72  356.79
   1   4  -2 2029.63   36.57
   2   4  -2  486.80    8.81
   3   4  -2 1304.38   23.77
   4   4  -2 1744.24   31.66
   5   4  -2  622.42   12.07
   6   4  -2 3705.98   69.14
   7   4  -2  191.62    4.96
   8   4  -2 4758.56   98.49
   9   4  -2  834.15   19.23
  10   4  -2 1081.29   26.58
  11   4  -2  116.32    4.42
  12   4  -2  126.90    4.58
  13   4  -2  500.46   12.28
  14   4  -2 2195.63   52.82
  15   4  -2   88.33    4.32
  16   4  -2  553.09   15.01
  17   4  -2  247.88    8.26
  18   4  -2  445.19   14.01
  19   4  -2  262.37    9.26
  20   4  -2  171.94    8.49
  21   4  -2   46.69    5.37
  22   4  -2  615.40   20.96
  23   4  -2  132.75    8.69
   1   5  -2 1326.02   24.33
   2   5  -2  507.67    9.84
   3   5  -2 2409.27   45.88
   4   5  -2 3749.00   72.01
   5   5  -2 2744.44   62.80
   6   5  -2  619.02   15.10
   7   5  -2 2098.11   46.17
   8   5  -2    8.08    1.52
   9   5  -2 1659.70   39.82
  10   5  -2  969.43   25.16
  11   5  -2  183.47    5.93
  12   5  -2  224.54    6.77
  13   5  -2 1619.21   41.70
  14   5  -2   64.42    3.99
  15   5  -2  437.64   13.02
  16   5  -2   53.93    4.35
  17   5  -2  111.03    6.30
  18   5  -2  829.76   26.47
  19   5  -2  815.04   24.51
  20   5  -2   94.27    7.32
  21   5  -2  124.48    8.43
  22   5  -2    7.34    7.26
   0   6  -2  649.12   12.34
   1   6  -2 1698.76   32.44
   2   6  -2  270.56    7.42
   3   6  -2 1563.07   35.24
   4   6  -2  977.85   23.13
   5   6  -2 2104.29   46.72
   6   6  -2  180.49    5.81
   7   6  -2  165.49    4.99
   8   6  -2  904.44   22.81
   9   6  -2 1575.55   40.29
  10   6  -2  129.53    5.12
  11   6  -2  607.08   16.75
  12   6  -2  486.00   14.29
  13   6  -2  315.28   10.34
  14   6  -2  378.85   12.87
  15   6  -2  801.77   25.52
  16   6  -2  103.37    7.89
  17   6  -2  455.48   16.55
  18   6  -2   72.00    7.28
  19   6  -2   -0.74    5.73
  20   6  -2   72.04    7.83
   1   7  -2 1019.53   24.70
   2   7  -2  588.76   16.48
   3   7  -2   97.13    4.00
   4   7  -2   14.13    2.53
   5   7  -2 1835.95   45.06
   6   7  -2  236.45    7.70
   7   7  -2  133.38    5.18
   8   7  -2 1154.10   31.83
   9   7  -2  177.17    6.39
  10   7  -2  148.17    6.04
  11   7  -2  139.19    7.79
  12   7  -2   58.87    5.68
  13   7  -2  334.54   14.08
  14   7  -2   38.14    5.47
  15   7  -2   31.40    5.98
  16   7  -2  268.58   12.59
  17   7  -2  265.34   12.39
  18   7  -2   14.93    7.05
   0   8  -2  258.41   10.45
   1   8  -2  206.14    8.57
   2   8  -2  335.59   12.06
   3   8  -2  154.77    7.40
   4   8  -2  327.41   10.97
   5   8  -2  249.42    9.18
   6   8  -2  292.50   10.15
   7   8  -2  134.69    6.06
   8   8  -2  228.75   10.19
   9   8  -2  278.77   11.38
  10   8  -2   98.50    7.50
  11   8  -2  108.55    8.18
  12   8  -2  646.97   21.95
  13   8  -2  151.20    9.73
  14   8  -2  113.29    8.04
  15   8  -2   43.98    6.09
  16   8  -2   14.27    6.63
   1   9  -2   60.44    5.53
   2   9  -2  257.12   11.29
   3   9  -2  144.05    7.44
   4   9  -2   11.98    5.42
   5   9  -2   48.52    5.85
   6   9  -2  208.14   10.46
   7   9  -2  264.85   12.96
   8   9  -2  191.61   11.29
   9   9  -2  300.23   14.88
  10   9  -2   76.43    9.25
  11   9  -2   23.51    7.76
  12   9  -2   29.01    6.50
  13   9  -2   45.94    8.24
   0  10  -2  103.76   10.26
   1  10  -2  117.45    8.56
   2  10  -2   35.44    7.09
   3  10  -2  136.51   10.51
   4  10  -2  103.93   10.43
   5  10  -2   30.55    8.39
   6  10  -2   15.87    6.68
   7  10  -2  128.34   10.93
   8  10  -2   66.54   13.44
   2   0  -1  463.66   14.71
   4   0  -1 3265.19  101.31
   6   0  -1 4319.50   64.81
   8   0  -1  649.36   11.04
  10   0  -1 6032.84  101.11
  12   0  -1 5384.55  112.22
  14   0  -1 1420.94   30.93
  16   0  -1 4399.59  107.76
  18   0  -1  148.39    5.41
  20   0  -1  491.02   11.90
  22   0  -1  328.20   10.00
  24   0  -1   35.86    5.90
   0   1  -1 2153.25   66.92
   1   1  -1 5152.09  156.78
   2   1  -1 4800.87  145.83
   3   1  -1 7756.16  236.72
   4   1  -1 1617.88   50.25
   5   1  -1  679.13   11.69
   6   1  -1 2858.37   45.61
   7   1  -1 1586.19   25.81
   8   1  -1 2089.00   35.02
   9   1  -1  762.64   13.56
  10   1  -1 1943.08   33.73
  11   1  -1  750.47   14.00
  12   1  -1 1783.35   33.42
  13   1  -1   16.78    1.78
  14   1  -1  868.99   16.70
  15   1  -1  739.13   14.27
  16   1  -1 1335.18   24.62
  17   1  -1  125.79    3.98
  18   1  -1  309.75    9.00
  19   1  -1  391.54   10.24
  20   1  -1  427.82   11.11
  21   1  -1   43.60    3.70
  22   1  -1   67.91    5.14
  23   1  -1  484.72   15.91
  24   1  -1  359.23   14.55
  25   1  -1  120.76    9.17
   1   2  -1 1323.80   23.16
   2   2  -1 3254.61   58.67
   3   2  -1 1960.12   35.58
   4   2  -1 2192.65   39.82
   5   2  -1 5502.79   98.58
   6   2  -1 2316.30   38.02
   7   2  -1 1849.36   31.11
   8   2  -1 4091.69   66.50
   9   2  -1   44.22    1.53
  10   2  -1  227.98    4.54
  11   2  -1  397.95    8.37
  12   2  -1   13.59    1.58
  13   2  -1 1348.64   30.19
  14   2  -1 1233.53   26.31
  15   2  -1  265.43    6.31
  16   2  -1  108.10    3.49
  17   2  -1   97.40    3.98
  18   2  -1  101.62    4.74
  19   2  -1  377.76   10.28
  20   2  -1 1149.66   27.79
  21   2  -1  194.71    8.22
  22   2  -1  107.04    6.26
  23   2  -1   12.22    4.94
  24   2  -1  324.60   12.55
   0   3  -1  159.39    3.46
   1   3  -1  921.81   16.04
   2   3  -1 2913.73   51.56
   3   3  -1  217.44    4.45
   4   3  -1 1659.14   29.86
   5   3  -1 2388.66   42.69
   6   3  -1 2421.71   44.46
   7   3  -1 1283.69   23.83
   8   3  -1 1151.93   19.96
   9   3  -1 1362.84   24.44
  10   3  -1 2341.12   44.08
  11   3  -1 3823.54   73.20
  12   3  -1 1830.24   35.03
  13   3  -1   10.38    1.37
  14   3  -1  120.07    3.50
  15   3  -1 1239.57   26.09
  16   3  -1  304.76    8.40
  17   3  -1  207.95    6.53
  18   3  -1  313.00    9.30
  19   3  -1  219.88    8.87
  20   3  -1  387.75   12.85
  21   3  -1  195.61    8.62
  22   3  -1   24.14    4.84
  23   3  -1  132.77    7.70
  24   3  -1  214.61    8.64
   1   4  -1   87.90    2.52
   2   4  -1 3089.57   54.93
   3   4  -1   67.47    2.03
   4   4  -1  791.28   14.69
   5   4  -1  183.90    4.08
   6   4  -1 5490.11   96.51
   7   4  -1 1971.96   39.38
   8   4  -1 1737.06   39.27
   9   4  -1  145.68    4.52
  10   4  -1  775.73   17.46
  11   4  -1  137.77    3.56
  12   4  -1 1610.14   32.06
  13   4  -1  159.91    4.45
  14   4  -1   78.79    3.43
  15   4  -1  400.25   12.61
  16   4  -1 1295.51   35.46
  17   4  -1   77.83    4.87
  18   4  -1  221.69    8.49
  19   4  -1    2.30    3.70
  20   4  -1    9.05    3.79
  21   4  -1   71.32    6.00
  22   4  -1  177.31    8.87
  23   4  -1   18.17    5.18
   0   5  -1 1025.68   19.94
   1   5  -1   40.16    1.87
   2   5  -1 1711.02   32.70
   3   5  -1 4235.24   76.94
   4   5  -1  248.00    5.70
   5   5  -1  681.67   14.84
   6   5  -1  902.00   21.02
   7   5  -1 2498.38   57.83
   8   5  -1  541.64   13.99
   9   5  -1  661.20   16.88
  10   5  -1  724.58   17.17
  11   5  -1  814.59   19.87
  12   5  -1  543.92   14.69
  13   5  -1   63.03    4.52
  14   5  -1   99.57    5.66
  15   5  -1  960.34   26.13
  16   5  -1  229.54    9.09
  17   5  -1  407.13   13.99
  18   5  -1   49.89    4.43
  19   5  -1  693.36   20.87
  20   5  -1  182.04    9.16
  21   5  -1  166.05    8.64
  22   5  -1   17.95    5.20
   1   6  -1 1576.46   31.42
   2   6  -1 2321.89   45.63
   3   6  -1  346.93    7.46
   4   6  -1  420.52   10.24
   5   6  -1  337.48    9.09
   6   6  -1   69.00    2.89
   7   6  -1 1194.06   27.87
   8   6  -1  464.65   12.43
   9   6  -1  128.35    4.44
  10   6  -1  141.62    5.17
  11   6  -1  222.22    7.30
  12   6  -1   20.82    2.37
  13   6  -1  501.85   16.40
  14   6  -1  264.93   12.21
  15   6  -1  370.14   15.76
  16   6  -1   44.08    6.32
  17   6  -1  147.57    7.94
  18   6  -1   54.40    6.43
  19   6  -1  275.28   12.38
  20   6  -1  472.73   16.70
   0   7  -1 1030.38   22.42
   1   7  -1  446.20   10.23
   2   7  -1  353.77    8.78
   3   7  -1  439.29   10.70
   4   7  -1  459.70   12.00
   5   7  -1  528.49   13.34
   6   7  -1  539.06   14.68
   7   7  -1  355.20   10.49
   8   7  -1  287.18    8.75
   9   7  -1  145.35    5.58
  10   7  -1   77.63    5.29
  11   7  -1 2006.67   57.32
  12   7  -1   78.76    6.64
  13   7  -1   68.83    6.34
  14   7  -1  113.76    7.47
  15   7  -1   76.38    7.04
  16   7  -1  163.63    9.16
  17   7  -1   75.84    7.62
  18   7  -1  107.23    9.06
  19   7  -1   36.40    8.10
   1   8  -1  145.64    6.98
   2   8  -1  112.04    5.93
   3   8  -1  124.05    6.61
   4   8  -1  251.23    8.57
   5   8  -1  108.25    5.27
   6   8  -1  425.09   13.33
   7   8  -1 1264.63   37.42
   8   8  -1   83.78    6.35
   9   8  -1  278.24   12.60
  10   8  -1  483.94   17.92
  11   8  -1    3.16    4.46
  12   8  -1  214.25   10.37
  13   8  -1  206.21   10.52
  14   8  -1   64.35    7.20
  15   8  -1  293.97   14.18
  16   8  -1  306.14   14.62
   0   9  -1  257.80   11.76
   1   9  -1  220.17   10.12
   2   9  -1   12.50    3.74
   3   9  -1 1514.75   46.10
   4   9  -1   56.31    5.98
   5   9  -1   87.47    6.31
   6   9  -1   76.32    6.65
   7   9  -1  212.35   10.95
   8   9  -1   95.40    7.65
   9   9  -1  197.99   10.52
  10   9  -1  107.70    8.61
  11   9  -1  135.34   10.05
  12   9  -1   97.09    9.61
  13   9  -1   23.24    7.86
   1  10  -1  768.59   29.33
   2  10  -1   15.30    6.16
   3  10  -1  185.65   10.90
   4  10  -1   44.51    7.78
   5  10  -1  272.01   15.01
   6  10  -1   48.31    7.39
   7  10  -1  214.73   12.15
   8  10  -1   19.04    6.79
   2   0   0 1973.45   60.64
   4   0   0 5325.02  164.30
   6   0   0 1329.36   30.03
   8   0   0 2634.52   49.15
  10   0   0 3347.26   70.05
  12   0   0  873.61   16.68
  14   0   0 3941.07   81.99
  16   0   0  532.05   12.48
  18   0   0    8.28    2.30
  20   0   0  224.61    7.38
  22   0   0 2213.48   53.47
  24   0   0  668.46   20.95
   1   1   0   64.44    2.60
   2   1   0 3798.44  116.63
   3   1   0 3777.86  115.75
   4   1   012545.85  425.57
   5   1   0  154.02    2.98
   6   1   0  949.93   16.21
   7   1   0 3115.65   52.70
   8   1   0    4.17    0.82
   9   1   0 4588.67   82.69
  10   1   0 7176.22  135.74
  11   1   0 1181.75   22.96
  12   1   0 1136.64   21.74
  13   1   0 5819.78  125.32
  14   1   0  949.30   21.24
  15   1   0  182.56    5.42
  16   1   0    3.94    2.02
  17   1   0  564.62   12.83
  18   1   0 2859.62   65.71
  19   1   0  619.99   15.82
  20   1   0   21.66    3.71
  21   1   0    2.95    3.55
  22   1   0   11.71    3.82
  23   1   0  141.85    7.13
  24   1   0  126.54    8.01
  25   1   0   13.50    6.13
   0   2   0 8089.51  245.69
   1   2   0 5454.12  167.38
   2   2   0  924.08   16.59
   3   2   0 3496.86   60.31
   4   2   0 8126.94  161.13
   5   2   0 1540.10   25.90
   6   2   0  110.35    2.46
   7   2   0   56.37    1.63
   8   2   010122.55  195.38
   9   2   0 3871.14   68.48
  10   2   0  500.19    9.34
  11   2   0 2193.97   44.24
  12   2   0   81.76    2.71
  13   2   0  429.31   10.79
  14   2   0 5988.21  128.59
  15   2   0 1622.46   32.60
  16   2   0   32.27    2.20
  17   2   0 1186.85   29.78
  18   2   0  111.87    4.91
  19   2   0    9.70    3.50
  20   2   0  322.36   10.99
  21   2   0   43.26    4.74
  22   2   0   76.12    6.10
  23   2   0  138.74    7.56
  24   2   0   30.81    5.22
   1   3   0 4485.57   73.89
   2   3   0   94.96    2.30
   3   3   0  567.09   10.20
   4   3   0  562.67   10.36
   5   3   0 5577.82   97.48
   6   3   0  279.17    5.91
   7   3   0  889.52   15.68
   8   3   0 4462.15   77.08
   9   3   0   27.86    1.30
  10   3   0  744.07   15.56
  11   3   0  923.49   18.55
  12   3   0  269.50    6.28
  13   3   0  428.54   10.59
  14   3   0  161.69    4.39
  15   3   0   40.87    2.04
  16   3   0  571.32   13.84
  17   3   0  672.64   17.37
  18   3   0  256.01    8.12
  19   3   0   18.26    3.64
  20   3   0   -0.07    4.19
  21   3   0  682.51   19.36
  22   3   0  428.13   13.86
  23   3   0  231.74    9.41
  24   3   0   18.97    4.98
   0   4   0 5172.58   83.71
   1   4   0 2595.50   42.51
   2   4   0 2490.79   42.55
   3   4   0 1002.11   18.44
   4   4   0   41.43    1.46
   5   4   0  161.45    3.56
   6   4   0   33.28    1.39
   7   4   0  130.08    3.16
   8   4   0  335.11    7.90
   9   4   0   38.38    1.65
  10   4   0 1980.53   37.41
  11   4   0    4.94    0.82
  12   4   0 3840.81   83.36
  13   4   0  432.54   11.02
  14   4   0    4.13    2.88
  15   4   0    7.38    2.70
  16   4   0  231.03    7.97
  17   4   0    4.61    3.06
  18   4   0 1186.67   28.76
  19   4   0  108.86    5.61
  20   4   0  205.65    8.24
  21   4   0   44.56    4.96
  22   4   0  956.40   28.47
  23   4   0  221.75   10.20
   1   5   0  672.44   12.33
   2   5   0   19.51    1.45
   3   5   0  476.13    9.01
   4   5   0 1547.12   30.41
   5   5   0  360.81    8.11
   6   5   0 2429.63   49.37
   7   5   0    9.46    1.12
   8   5   0  543.89   12.52
   9   5   0 2734.84   56.02
  10   5   0  145.34    4.00
  11   5   0  361.05    8.40
  12   5   0    6.98    1.58
  13   5   0   58.92    4.12
  14   5   0  125.34    5.47
  15   5   0    3.02    3.34
  16   5   0  735.17   20.67
  17   5   0    2.30    3.41
  18   5   0  581.98   17.69
  19   5   0   96.02    5.69
  20   5   0   22.03    5.10
  21   5   0   87.29    6.42
  22   5   0   82.89    6.85
   0   6   0  889.71   17.01
   1   6   0  159.46    4.18
   2   6   0  222.53    5.23
   3   6   0 1331.43   25.49
   4   6   0 1956.13   38.61
   5   6   0   12.15    1.61
   6   6   0   12.53    1.40
   7   6   0 1026.60   22.08
   8   6   0 2321.97   49.41
   9   6   0   91.48    3.32
  10   6   0  230.02    7.95
  11   6   0   54.28    3.59
  12   6   0   13.69    3.89
  13   6   0  649.26   21.16
  14   6   0 1011.43   30.81
  15   6   0   30.14    5.42
  16   6   0   50.20    6.35
  17   6   0   17.30    4.78
  18   6   0  112.09    6.80
  19   6   0    9.04    4.84
  20   6   0   41.37    5.50
   1   7   0  341.32    8.70
   2   7   0    8.60    2.15
   3   7   0    4.48    2.16
   4   7   0 1877.26   43.37
   5   7   0  977.02   23.76
   6   7   0    5.31    2.15
   7   7   0  111.61    4.78
   8   7   0  118.48    6.16
   9   7   0  271.66   11.49
  10   7   0  714.78   24.74
  11   7   0  161.84    8.43
  12   7   0  224.21   10.00
  13   7   0   31.81    5.03
  14   7   0  337.88   13.25
  15   7   0   67.76    6.33
  16   7   0  118.13    8.27
  17   7   0  413.56   19.24
  18   7   0  160.82   10.28
  19   7   0    9.33    5.68
   0   8   0 2547.01   71.87
   1   8   0  724.81   21.20
   2   8   0   52.35    4.64
   3   8   0  139.17    6.55
   4   8   0   87.06    4.85
   5   8   0  394.57   12.29
   6   8   0  493.93   16.60
   7   8   0   11.94    4.74
   8   8   0   12.52    4.60
   9   8   0  849.66   30.16
  10   8   0  560.78   20.79
  11   8   0   29.55    4.80
  12   8   0   85.35    7.28
  13   8   0  222.55   11.27
  14   8   0  118.43    8.16
  15   8   0   12.37    5.65
  16   8   0   25.34    7.60
   1   9   0   58.09    5.27
   2   9   0   28.05    4.89
   3   9   0  155.66    8.63
   4   9   0  187.77    8.92
   5   9   0  298.66   13.48
   6   9   0  305.48   13.96
   7   9   0  262.87   12.84
   8   9   0   16.27    5.83
   9   9   0  743.40   25.17
  10   9   0   -0.63    4.68
  11   9   0   65.28    7.35
  12   9   0   49.78    8.63
  13   9   0  843.98   32.28
   0  10   0  146.66   10.10
   1  10   0  208.28   13.22
   2  10   0   80.91   11.06
   3  10   0   24.35    6.68
   4  10   0  266.15   15.20
   5  10   0  288.76   17.54
   6  10   0   60.26    7.67
   7  10   0   83.87    8.77
   8  10   0   16.35    7.09
   2   0   1  376.92   12.02
   4   0   1 3395.68  106.12
   6   0   1 4693.81   75.75
   8   0   1  787.55   13.38
  10   0   1 6436.22  118.86
  12   0   1 5283.53   89.65
  14   0   1 1521.25   29.60
  16   0   1 4382.54   97.77
  18   0   1  178.96    6.26
  20   0   1  461.69   14.05
  22   0   1  310.42   10.95
  24   0   1   34.54    5.81
   0   1   1 2268.42   69.97
   1   1   1 5215.70  158.95
   2   1   1 4891.73  149.29
   3   1   1 8044.03  244.66
   4   1   1 1866.16   57.84
   5   1   1  710.46   13.95
   6   1   1 2989.31   54.22
   7   1   1 1668.74   28.13
   8   1   1 1971.68   31.91
   9   1   1  706.96   13.13
  10   1   1 2031.35   37.65
  11   1   1  692.88   12.98
  12   1   1 1864.30   36.70
  13   1   1   12.99    1.57
  14   1   1  892.37   19.48
  15   1   1  700.65   17.34
  16   1   1 1383.32   32.35
  17   1   1  131.17    5.52
  18   1   1  345.79   10.69
  19   1   1  416.04   12.18
  20   1   1  481.93   14.60
  21   1   1   54.40    4.39
  22   1   1   61.28    5.09
  23   1   1  460.55   15.33
  24   1   1  373.39   13.55
  25   1   1  100.73    7.82
   1   2   1 1504.96   25.79
   2   2   1 3220.02   54.42
   3   2   1 1847.50   32.90
   4   2   1 2316.93   44.02
   5   2   1 5371.80  104.03
   6   2   1 2259.50   41.70
   7   2   1 1905.16   38.85
   8   2   1 4134.84   78.54
   9   2   1   31.74    1.57
  10   2   1  220.85    4.79
  11   2   1  427.07    9.46
  12   2   1   26.71    1.75
  13   2   1 1282.26   28.85
  14   2   1 1241.95   26.41
  15   2   1  260.77    6.72
  16   2   1  121.09    5.04
  17   2   1  111.46    4.55
  18   2   1  111.07    5.19
  19   2   1  371.10   10.90
  20   2   1 1112.59   28.95
  21   2   1  178.91    7.32
  22   2   1  109.65    6.82
  23   2   1   11.42    4.03
  24   2   1  327.58   11.99
   0   3   1  194.04    3.70
   1   3   1  879.12   14.80
   2   3   1 2993.59   49.57
   3   3   1  238.88    4.57
   4   3   1 1741.57   31.11
   5   3   1 2231.49   42.53
   6   3   1 2449.49   44.91
   7   3   1 1307.98   26.97
   8   3   1 1073.48   21.00
   9   3   1 1206.29   27.00
  10   3   1 2276.79   53.78
  11   3   1 3867.75   86.71
  12   3   1 1781.02   40.68
  13   3   1   10.48    1.86
  14   3   1  153.07    5.27
  15   3   1 1262.01   28.19
  16   3   1  328.06   10.63
  17   3   1  225.74    7.60
  18   3   1  294.67    9.54
  19   3   1  220.29    7.73
  20   3   1  390.38   14.59
  21   3   1  208.25    8.32
  22   3   1   17.13    4.60
  23   3   1  129.34    6.77
  24   3   1  247.72   11.10
   1   4   1   67.62    1.94
   2   4   1 3055.80   50.80
   3   4   1   67.26    1.93
   4   4   1  694.81   12.15
   5   4   1  164.67    3.77
   6   4   1 5208.18  104.88
   7   4   1 1954.40   41.88
   8   4   1 1873.11   45.94
   9   4   1  145.29    4.97
  10   4   1  795.40   20.54
  11   4   1  122.55    3.70
  12   4   1 1636.96   35.63
  13   4   1  191.26    5.44
  14   4   1   75.39    3.32
  15   4   1  415.80   11.85
  16   4   1 1293.61   33.80
  17   4   1   53.69    3.67
  18   4   1  222.12    8.23
  19   4   1    2.47    4.07
  20   4   1   11.52    4.90
  21   4   1   73.39    6.49
  22   4   1  171.36    8.93
  23   4   1   20.51    5.47
   0   5   1 1068.42   18.21
   1   5   1   34.63    1.64
   2   5   1 1832.52   31.32
   3   5   1 4099.87   68.69
   4   5   1  272.39    5.69
   5   5   1  715.29   14.34
   6   5   1  837.59   21.94
   7   5   1 2400.27   56.67
   8   5   1  545.12   14.86
   9   5   1  677.46   16.99
  10   5   1  787.94   21.27
  11   5   1  891.74   23.10
  12   5   1  557.34   16.14
  13   5   1   74.50    3.96
  14   5   1  102.24    5.40
  15   5   1 1024.53   27.57
  16   5   1  201.69    7.08
  17   5   1  390.84   12.63
  18   5   1   39.79    4.49
  19   5   1  678.17   19.68
  20   5   1  184.90    9.64
  21   5   1  148.21    8.10
  22   5   1   21.76    6.37
   1   6   1 1560.53   28.63
   2   6   1 2398.02   45.94
   3   6   1  351.20    8.11
   4   6   1  444.24   10.10
   5   6   1  302.66    6.88
   6   6   1   90.63    2.76
   7   6   1 1155.13   28.76
   8   6   1  468.62   12.69
   9   6   1  125.33    6.03
  10   6   1  164.62    7.78
  11   6   1  238.72   11.17
  12   6   1   21.82    5.42
  13   6   1  522.25   18.12
  14   6   1  294.69   11.82
  15   6   1  384.05   14.56
  16   6   1   58.24    5.51
  17   6   1  143.70    7.72
  18   6   1   67.93    5.85
  19   6   1  240.60   11.11
  20   6   1  468.07   18.78
   0   7   1 1114.46   25.43
   1   7   1  489.99   12.09
   2   7   1  337.69    9.14
   3   7   1  466.34   12.79
   4   7   1  519.58   13.35
   5   7   1  564.38   15.59
   6   7   1  544.26   15.67
   7   7   1  360.75   12.21
   8   7   1  323.67   11.93
   9   7   1  135.75    7.57
  10   7   1   94.54    6.87
  11   7   1 2067.83   65.31
  12   7   1   95.87    6.84
  13   7   1   66.96    6.08
  14   7   1  121.82    7.71
  15   7   1   67.01    6.78
  16   7   1  185.51   10.17
  17   7   1   75.94    7.62
  18   7   1  119.33   10.21
  19   7   1   35.10   12.30
   1   8   1  134.31    6.37
   2   8   1  110.76    5.73
   3   8   1  142.78    6.20
   4   8   1  252.54    8.85
   5   8   1  123.56    6.51
   6   8   1  464.21   16.71
   7   8   1 1233.81   40.72
   8   8   1   80.92    7.14
   9   8   1  263.07   12.38
  10   8   1  487.74   20.47
  11   8   1    2.32    6.36
  12   8   1  228.17   11.93
  13   8   1  220.37   12.49
  14   8   1   72.93    7.78
  15   8   1  307.77   14.09
  16   8   1  298.63   15.08
   0   9   1  256.50    9.68
   1   9   1  215.51    9.25
   2   9   1   16.34    4.43
   3   9   1 1544.53   48.57
   4   9   1   61.78    6.84
   5   9   1  105.01    8.74
   6   9   1   75.57    7.22
   7   9   1  199.82   10.39
   8   9   1  109.09    8.93
   9   9   1  203.69   11.50
  10   9   1  120.37    9.08
  11   9   1  142.15   11.09
  12   9   1   89.05    7.03
  13   9   1   20.06    6.60
   1  10   1  764.88   31.05
   2  10   1   18.30    7.64
   3  10   1  171.39   13.93
   4  10   1   41.61    7.05
   5  10   1  266.37   13.40
   6  10   1   48.52    6.67
   7  10   1  179.41   10.72
   8  10   1   22.22    6.50
   0   0   2 2947.30   56.90
   2   0   2 3049.71   93.20
   4   0   2 3036.37   49.17
   6   0   2 2341.71   39.74
   8   0   2  293.00    5.37
  10   0   2  742.66   12.95
  12   0   2 5527.68  103.23
  14   0   2  988.84   23.61
  16   0   2 1160.68   29.39
  18   0   2 1230.05   29.33
  20   0   2  356.41   13.08
  22   0   2 1084.29   33.45
  24   0   2    6.19    4.79
   1   1   2 4960.89  152.30
   2   1   2 2437.51   74.59
   3   1   2  527.16    9.21
   4   1   2 9962.23  177.46
   5   1   2 3017.00   49.87
   6   1   2  312.44    5.99
   7   1   2  273.53    5.32
   8   1   2 2753.78   48.92
   9   1   2 2274.24   38.51
  10   1   2  167.58    3.81
  11   1   2   12.30    1.39
  12   1   2  383.62    8.84
  13   1   2 1467.31   30.99
  14   1   2  162.01    5.38
  15   1   2  120.93    4.54
  16   1   2  878.89   21.27
  17   1   2  294.10    9.71
  18   1   2  960.81   24.59
  19   1   2  216.55    7.81
  20   1   2   24.70    4.56
  21   1   2  326.82   11.95
  22   1   2  151.51    7.81
  23   1   2   87.22    6.17
  24   1   2    4.40    5.30
   0   2   2 4439.75   71.67
   1   2   2 1062.09   16.95
   2   2   2 2729.27   45.17
   3   2   2 3250.09   53.59
   4   2   2 7758.55  138.94
   5   2   2 2478.88   43.85
   6   2   2 1509.61   26.45
   7   2   2  277.87    5.73
   8   2   2 8809.08  170.97
   9   2   2  552.36   11.42
  10   2   2  731.98   15.00
  11   2   2  312.32    7.54
  12   2   2 1381.57   28.14
  13   2   2  316.05    8.43
  14   2   2 4056.15   88.46
  15   2   2   88.38    4.39
  16   2   2   33.88    3.44
  17   2   2   97.78    5.08
  18   2   2  418.44   12.52
  19   2   2   15.85    3.52
  20   2   2    9.69    3.50
  21   2   2  396.03   13.15
  22   2   2  417.71   14.49
  23   2   2  198.79    9.74
  24   2   2   65.06    7.28
   1   3   2 1609.64   28.26
   2   3   2   78.34    2.00
   3   3   2  655.28   12.20
   4   3   2 8359.87  163.83
   5   3   2 2333.58   45.28
   6   3   2  751.33   14.30
   7   3   2  589.25   11.78
   8   3   2   39.01    1.85
   9   3   2  345.59    8.50
  10   3   2 6655.08  143.74
  11   3   2  126.85    4.42
  12   3   2 2236.33   54.79
  13   3   2  719.53   14.77
  14   3   2  849.19   19.38
  15   3   2   16.97    1.64
  16   3   2  179.67    6.34
  17   3   2  970.89   27.00
  18   3   2 1335.72   38.42
  19   3   2  113.23    5.86
  20   3   2   64.42    3.99
  21   3   2  226.92    8.78
  22   3   2   47.30    5.41
  23   3   2  260.10   10.29
  24   3   2   68.12    7.79
   0   4   215381.78  445.68
   1   4   2 2161.58   35.70
   2   4   2  439.20    8.22
   3   4   2 1331.37   23.50
   4   4   2 1659.19   28.96
   5   4   2  591.41   12.83
   6   4   2 3811.52   77.97
   7   4   2  202.50    6.36
   8   4   2 4748.57  124.31
   9   4   2  797.47   20.51
  10   4   2 1022.47   26.40
  11   4   2  100.06    4.10
  12   4   2  126.58    4.15
  13   4   2  462.44   10.77
  14   4   2 2046.64   45.97
  15   4   2  105.93    4.76
  16   4   2  517.00   13.39
  17   4   2  239.29    7.73
  18   4   2  424.18   14.27
  19   4   2  245.93    8.70
  20   4   2  160.07    7.19
  21   4   2   45.66    5.73
  22   4   2  648.68   20.37
  23   4   2  131.77    7.99
   1   5   2 1352.96   23.50
   2   5   2  525.53    9.73
   3   5   2 2428.93   44.09
   4   5   2 3571.39   67.01
   5   5   2 2655.89   55.00
   6   5   2  588.48   14.59
   7   5   2 1775.57   44.66
   8   5   2   10.63    2.49
   9   5   2 1608.67   44.81
  10   5   2 1044.47   30.08
  11   5   2  178.04    6.05
  12   5   2  248.18    7.84
  13   5   2 1652.92   45.77
  14   5   2   56.45    3.50
  15   5   2  395.24   11.49
  16   5   2   42.97    4.21
  17   5   2  107.48    6.24
  18   5   2  793.64   23.22
  19   5   2  738.65   23.59
  20   5   2   75.44    6.08
  21   5   2  133.27    8.40
  22   5   2   11.32    7.34
   0   6   2  623.97   12.95
   1   6   2 1818.09   36.89
   2   6   2  253.78    6.34
   3   6   2 1550.77   30.35
   4   6   2 1007.11   23.10
   5   6   2 2056.45   45.43
   6   6   2  172.76    6.14
   7   6   2  164.85    5.53
   8   6   2  898.21   25.24
   9   6   2 1659.26   55.46
  10   6   2  121.96    7.57
  11   6   2  606.53   21.00
  12   6   2  504.69   18.64
  13   6   2  322.09   13.21
  14   6   2  359.87   13.52
  15   6   2  793.50   22.95
  16   6   2   99.58    6.39
  17   6   2  416.51   16.27
  18   6   2   61.05    6.96
  19   6   2   -0.26    5.13
  20   6   2   58.82    6.94
   1   7   2 1114.59   26.07
   2   7   2  548.28   14.25
   3   7   2   87.68    4.01
   4   7   2   15.59    2.30
   5   7   2 1897.11   49.58
   6   7   2  206.99    8.87
   7   7   2  134.75    6.86
   8   7   2 1150.60   35.34
   9   7   2  165.05    8.55
  10   7   2  149.56    8.19
  11   7   2  137.11    8.15
  12   7   2   63.49    7.29
  13   7   2  338.70   15.32
  14   7   2   49.39    6.28
  15   7   2   33.20    6.91
  16   7   2  232.66   12.68
  17   7   2  232.49   12.75
  18   7   2   16.24    7.63
   0   8   2  262.65    9.84
   1   8   2  227.81    8.65
   2   8   2  352.19   11.65
   3   8   2  144.86    6.65
   4   8   2  306.81   11.90
   5   8   2  247.45    9.63
   6   8   2  272.77   12.90
   7   8   2  143.52    8.48
   8   8   2  203.79   10.24
   9   8   2  284.20   12.81
  10   8   2  103.47    8.06
  11   8   2  109.32    7.18
  12   8   2  587.92   23.07
  13   8   2  139.43    9.80
  14   8   2  110.73    9.06
  15   8   2   51.71   10.04
  16   8   2   10.79    7.84
   1   9   2   42.64    4.65
   2   9   2  248.78   10.68
   3   9   2  151.44    8.73
   4   9   2   12.01    4.41
   5   9   2   49.88    6.56
   6   9   2  196.89   11.16
   7   9   2  231.02   11.54
   8   9   2  163.88    9.43
   9   9   2  259.70   12.98
  10   9   2   58.82    7.10
  11   9   2   20.95    5.96
  12   9   2   36.44    7.06
  13   9   2   54.58    9.62
   0  10   2   96.33    9.43
   1  10   2  121.61   10.53
   2  10   2   36.50    7.33
   3  10   2  128.38    9.93
   4  10   2   85.92    7.86
   5  10   2   17.01    7.40
   6  10   2   26.07    5.61
   7  10   2  128.64   10.84
   8  10   2   53.92   12.52
   2   0   315745.80  454.30
   4   0   3 2680.28   47.27
   6   0   3 5146.71   82.76
   8   0   3 6183.48   95.89
  10   0   3  230.43    4.58
  12   0   3 1243.78   27.04
  14   0   3  437.46   10.55
  16   0   3  663.71   18.29
  18   0   3  317.76   14.01
  20   0   3  990.60   27.80
  22   0   3  119.65    7.65
  24   0   3  422.09   16.27
   0   1   3  276.16    5.34
   1   1   3 1688.55   29.32
   2   1   3 6450.56  114.80
   3   1   3  108.10    2.57
   4   1   3 4053.56   69.51
   5   1   3 4495.08   78.94
   6   1   3 1989.48   33.20
   7   1   3 1165.62   19.39
   8   1   3  731.67   12.64
   9   1   3 1621.33   27.67
  10   1   3 1821.94   30.97
  11   1   3 2668.24   49.05
  12   1   3 2801.67   59.28
  13   1   3   44.41    2.78
  14   1   3    6.90    2.19
  15   1   3 1732.77   37.48
  16   1   3  740.58   21.49
  17   1   3  460.06   14.12
  18   1   3  114.55    5.85
  19   1   3  401.12   13.32
  20   1   3  368.85   14.11
  21   1   3  299.47   12.20
  22   1   3  178.66    8.90
  23   1   3   32.22    5.61
  24   1   3  364.01   15.60
   1   2   3 2449.65   43.34
   2   2   3 6240.86  107.07
   3   2   3  284.65    5.44
   4   2   3 1665.76   30.51
   5   2   3 1208.34   21.38
   6   2   3 4966.19   84.88
   7   2   3 2063.66   37.78
   8   2   3 2879.02   51.38
   9   2   3  420.04    8.29
  10   2   3  244.20    6.01
  11   2   3  868.44   19.96
  12   2   3  634.76   17.90
  13   2   3 1273.00   35.24
  14   2   3  572.95   15.68
  15   2   3  179.24    6.34
  16   2   3 1113.78   29.14
  17   2   3  186.85    7.27
  18   2   3  341.93   11.43
  19   2   3  253.09    9.51
  20   2   3  782.30   22.22
  21   2   3   46.61    4.86
  22   2   3   65.33    5.75
  23   2   3   58.61    7.72
  24   2   3  285.96   14.27
   0   3   311906.08  243.22
   1   3   3 1697.18   26.53
   2   3   3 3154.90   53.27
   3   3   3 6226.79  104.39
   4   3   3 1482.76   27.42
   5   3   3   55.36    1.77
   6   3   3 1950.60   39.12
   7   3   3 2598.52   43.83
   8   3   3 2539.62   52.37
   9   3   3   44.46    2.38
  10   3   3 1949.77   46.09
  11   3   3 1521.92   37.95
  12   3   3  976.35   25.32
  13   3   3   17.66    2.65
  14   3   3  561.43   13.77
  15   3   3  237.92    7.63
  16   3   3   99.49    5.09
  17   3   3  104.57    5.47
  18   3   3   84.95    4.93
  19   3   3  247.29    8.63
  20   3   3  240.61    8.70
  21   3   3   37.27    5.14
  22   3   3  312.55   12.40
  23   3   3  160.85    9.24
   1   4   3 1285.72   22.29
   2   4   3 1531.38   27.35
   3   4   3   61.55    1.98
   4   4   3 2300.60   39.83
   5   4   3   98.46    3.14
   6   4   3 2596.24   63.11
   7   4   3  841.06   23.84
   8   4   3 1025.52   26.79
   9   4   3  698.16   17.34
  10   4   3 3933.11   82.67
  11   4   3   19.67    1.69
  12   4   3 1431.26   32.60
  13   4   3  721.66   20.09
  14   4   3  754.04   19.33
  15   4   3  273.52    8.53
  16   4   3 1391.99   34.72
  17   4   3   12.52    3.43
  18   4   3  225.36    8.11
  19   4   3   28.72    5.03
  20   4   3  590.25   18.43
  21   4   3  195.03   10.20
  22   4   3  119.93    7.83
   0   5   3 1293.44   26.47
   1   5   3 2394.75   44.53
   2   5   3 1266.03   24.02
   3   5   3 4551.65   81.29
   4   5   3  377.39    8.31
   5   5   3  270.18    7.40
   6   5   3  970.59   23.65
   7   5   3  660.88   19.38
   8   5   3 1065.73   30.07
   9   5   3  587.78   18.69
  10   5   3  394.41   13.21
  11   5   3  894.73   25.13
  12   5   3  364.63   13.37
  13   5   3   53.16    3.47
  14   5   3  758.58   21.85
  15   5   3    9.51    3.37
  16   5   3  170.13    7.20
  17   5   3  543.47   17.97
  18   5   3  246.75   11.81
  19   5   3  391.83   15.70
  20   5   3   81.71    8.16
  21   5   3   10.60    6.38
   1   6   3 2738.79   58.34
   2   6   3  902.77   19.53
   3   6   3  179.03    5.03
   4   6   3  309.06    8.13
   5   6   3 1021.54   27.90
   6   6   3  814.49   22.59
   7   6   3 1237.52   38.93
   8   6   3  376.36   13.59
   9   6   3   41.35    4.20
  10   6   3  147.10    8.30
  11   6   3  395.78   16.93
  12   6   3  163.43    9.13
  13   6   3  852.74   28.60
  14   6   3  256.61   10.38
  15   6   3  725.05   29.39
  16   6   3  624.30   23.40
  17   6   3   65.10    6.56
  18   6   3   43.08    7.23
  19   6   3   87.95    7.98
  20   6   3  153.20   11.59
   0   7   3  282.16    8.33
   1   7   3   53.82    3.11
   2   7   3  416.56   12.79
   3   7   3  783.03   22.99
   4   7   3   80.36    4.48
   5   7   3  664.35   20.69
   6   7   3   31.95    3.35
   7   7   3  523.23   20.55
   8   7   3  207.17    9.67
   9   7   3  406.04   16.51
  10   7   3  138.35    8.66
  11   7   3 1421.67   50.74
  12   7   3 1013.52   37.02
  13   7   3   23.09    5.75
  14   7   3  283.57   13.51
  15   7   3  527.40   23.59
  16   7   3   34.47    7.40
  17   7   3  113.91    9.09
  18   7   3  111.37   12.74
   1   8   3  341.06   10.91
   2   8   3 1085.13   30.82
   3   8   3  206.23    8.89
   4   8   3  200.02    9.06
   5   8   3  270.65   12.84
   6   8   3   81.62    5.27
   7   8   3  487.84   15.36
   8   8   3  413.36   16.48
   9   8   3  161.57    8.85
  10   8   3   62.68    6.87
  11   8   3    6.57    5.55
  12   8   3   33.17    6.75
  13   8   3  107.96    9.62
  14   8   3   38.15    8.54
  15   8   3  227.70   14.69
   0   9   3  447.26   15.93
   1   9   3  170.59    8.67
   2   9   3  135.59    7.65
   3   9   3  124.07    7.74
   4   9   3  133.74    8.46
   5   9   3  124.97    8.25
   6   9   3   71.67    7.44
   7   9   3   26.41    6.74
   8   9   3   46.88    7.85
   9   9   3   42.50    7.32
  10   9   3   27.17    7.51
  11   9   3  462.96   20.73
  12   9   3   18.46    7.84
   1  10   3  124.05   11.57
   2  10   3   38.51    7.79
   3  10   3   23.44    5.18
   4  10   3   70.88    8.53
   5  10   3   49.90    9.01
   6  10   3  116.09    8.58
   7  10   3  100.90   11.70
   0   0   412996.50  373.80
   2   0   4 1313.21   23.60
   4   0   4 4971.76   83.06
   6   0   4 3726.21   65.64
   8   0   4 8811.07  154.07
  10   0   4  730.01   14.50
  12   0   4  663.84   16.08
  14   0   4 4564.90   96.66
  16   0   4  389.46   11.63
  18   0   4 1272.16   36.53
  20   0   4  568.62   18.96
  22   0   4  357.79   14.09
  24   0   4  266.02   12.02
   1   1   4  520.64    9.53
   2   1   4 1530.79   26.73
   3   1   4  196.69    4.30
   4   1   411163.42  251.91
   5   1   4 5037.68   94.68
   6   1   4 1328.79   24.19
   7   1   4 1702.07   29.51
   8   1   4  125.27    2.98
   9   1   4 1824.30   31.83
  10   1   4 3628.97   71.99
  11   1   4  813.22   20.36
  12   1   4  706.30   17.30
  13   1   4  476.97   11.91
  14   1   4  734.79   18.77
  15   1   4   54.80    3.70
  16   1   4  199.01    9.03
  17   1   4  481.63   15.28
  18   1   4 1489.26   42.47
  19   1   4  114.66    6.43
  20   1   4  201.90    8.35
  21   1   4  303.68   12.78
  22   1   4   57.81    6.26
  23   1   4   34.03    6.26
  24   1   4  102.46    8.29
   0   2   412095.52  285.70
   1   2   4 1416.57   27.54
   2   2   4  860.85   16.72
   3   2   4 1986.37   37.35
   4   2   4 1335.02   25.34
   5   2   4  922.93   16.79
   6   2   4  909.19   16.46
   7   2   4  244.22    5.13
   8   2   4 2280.16   41.18
   9   2   4 2099.15   42.19
  10   2   4 2589.23   53.11
  11   2   4  964.87   25.69
  12   2   4 2827.67   68.88
  13   2   4    9.46    2.26
  14   2   4  910.38   21.47
  15   2   4  632.42   18.28
  16   2   4  188.38    8.46
  17   2   4  402.63   14.95
  18   2   4  234.84    9.04
  19   2   4   31.45    4.36
  20   2   4   29.81    4.31
  21   2   4   95.64    7.15
  22   2   4  497.45   19.79
  23   2   4  213.42   11.50
   1   3   4 1985.39   36.75
   2   3   4 1143.84   22.20
   3   3   4  783.57   15.40
   4   3   4  596.71   11.74
   5   3   4 1779.97   32.72
   6   3   4 2134.95   38.69
   7   3   4  550.42   12.44
   8   3   4 1047.96   23.45
   9   3   4 1653.99   39.64
  10   3   4  666.55   19.12
  11   3   4  316.50   10.72
  12   3   4  520.34   14.38
  13   3   4 2000.32   47.35
  14   3   4   22.95    2.43
  15   3   4   57.48    3.82
  16   3   4 1009.90   26.92
  17   3   4  364.93   11.31
  18   3   4  386.72   12.89
  19   3   4  629.25   19.29
  20   3   4   57.69    4.94
  21   3   4  164.72    9.16
  22   3   4  296.10   15.65
  23   3   4  115.70   10.45
   0   4   4 1848.39   29.80
   1   4   4  471.97    8.32
   2   4   4 2784.99   48.82
   3   4   4  844.62   17.53
   4   4   4 2563.19   53.70
   5   4   4  133.22    3.86
   6   4   4 1085.52   28.82
   7   4   4   28.54    1.97
   8   4   4  773.12   21.39
   9   4   4  279.07    8.21
  10   4   4   11.98    2.10
  11   4   4   63.86    3.57
  12   4   4  229.77    8.65
  13   4   4  231.13    8.24
  14   4   4  539.12   13.14
  15   4   4   33.25    3.76
  16   4   4  377.25   11.80
  17   4   4   55.39    4.39
  18   4   4  220.19    9.39
  19   4   4  135.22    8.10
  20   4   4  493.56   18.39
  21   4   4   29.74    5.70
  22   4   4   60.63    8.93
   1   5   4   42.38    2.03
   2   5   4  822.89   18.99
   3   5   4  565.57   12.95
   4   5   4  600.84   13.67
   5   5   4  354.85    9.99
   6   5   4   51.53    3.14
   7   5   4  728.20   23.94
   8   5   4 1092.53   32.19
   9   5   4  339.79   11.28
  10   5   4   62.40    4.01
  11   5   4   73.91    4.39
  12   5   4   49.82    3.96
  13   5   4 1142.91   34.03
  14   5   4  121.04    7.11
  15   5   4  432.98   16.67
  16   5   4  250.38   10.78
  17   5   4  762.94   27.53
  18   5   4  221.88   11.65
  19   5   4   37.46    7.10
  20   5   4  100.92    8.54
  21   5   4   24.27    6.98
   0   6   4 3080.95   65.37
   1   6   4  291.02    7.36
   2   6   4  101.02    3.64
   3   6   4  328.73    9.19
   4   6   4  251.68    7.24
   5   6   4  320.65   10.18
   6   6   4  398.16   12.48
   7   6   4  165.57    8.21
   8   6   4  203.85    9.60
   9   6   4   71.45    5.42
  10   6   4  771.10   26.15
  11   6   4  781.73   29.05
  12   6   4  664.02   23.41
  13   6   4  202.38   10.03
  14   6   4  183.79   11.31
  15   6   4  172.35   11.67
  16   6   4   88.87    8.29
  17   6   4   82.82    7.49
  18   6   4   74.00    7.67
  19   6   4   28.12    6.44
   1   7   4  890.09   26.14
   2   7   4  873.39   25.77
   3   7   4  471.25   15.13
   4   7   4 1109.54   32.31
   5   7   4  210.54    9.04
   6   7   4  749.11   22.52
   7   7   4   54.85    4.70
   8   7   4   -0.03    3.91
   9   7   4  761.66   28.13
  10   7   4  293.84   13.52
  11   7   4   47.00    5.93
  12   7   4  106.32    7.78
  13   7   4  166.37    9.66
  14   7   4   12.63    7.19
  15   7   4   41.96    8.13
  16   7   4   51.14    7.96
  17   7   4  163.07   11.42
   0   8   4  287.50    9.89
   1   8   4  128.02    6.07
   2   8   4   17.26    4.29
   3   8   4  572.12   18.91
   4   8   4  325.46   13.67
   5   8   4  414.50   15.36
   6   8   4  188.30    8.92
   7   8   4  196.48   10.26
   8   8   4  776.73   30.12
   9   8   4  625.25   23.28
  10   8   4   -0.03    6.28
  11   8   4  167.97   10.19
  12   8   4   87.57    7.89
  13   8   4  178.49   13.33
  14   8   4  274.32   16.19
  15   8   4  136.32   12.32
   1   9   4  393.58   16.14
   2   9   4  168.59   10.50
   3   9   4   69.00    6.62
   4   9   4   52.92    6.46
   5   9   4  962.19   34.03
   6   9   4   21.13    6.31
   7   9   4  230.89   13.00
   8   9   4   23.43    6.80
   9   9   4  234.28   13.55
  10   9   4  172.27   11.89
  11   9   4   37.36    7.87
   0  10   4  135.30   14.60
   1  10   4  342.19   22.86
   2  10   4   85.74    8.33
   3  10   4  215.84   13.26
   4  10   4   75.46    7.94
   5  10   4  117.20   12.52
   2   0   5 6247.88  109.27
   4   0   5 6308.75  110.41
   6   0   5  801.49   14.59
   8   0   5 5017.67  120.58
  10   0   5 5560.83  123.83
  12   0   5 1753.52   48.49
  14   0   5  717.98   19.66
  16   0   5 1107.92   31.59
  18   0   5  696.98   21.83
  20   0   5 1641.70   53.61
  22   0   5  139.61    8.67
   0   1   5 3762.30   63.63
   1   1   5 1706.65   31.35
   2   1   5 3724.68   63.00
   3   1   5 2858.61   53.36
   4   1   5  411.99    8.56
   5   1   5 2212.32   40.84
   6   1   5 5181.53   91.51
   7   1   5 2543.25   50.55
   8   1   5 3146.16   65.76
   9   1   5 1166.77   27.29
  10   1   5  812.09   19.50
  11   1   5 1283.81   29.05
  12   1   5  856.31   22.55
  13   1   5    4.05    2.46
  14   1   5 1218.16   31.29
  15   1   5  501.57   15.00
  16   1   5  686.49   20.78
  17   1   5  208.57    9.21
  18   1   5  228.59   10.04
  19   1   5  533.90   18.58
  20   1   5  297.38   11.66
  21   1   5  112.11    6.77
  22   1   5  180.45   10.97
  23   1   5  236.13   13.13
   1   2   5 1952.03   36.85
   2   2   5  804.61   15.77
   3   2   5  326.09    6.65
   4   2   5 3199.80   58.34
   5   2   5 2042.65   37.97
   6   2   5 8073.66  162.28
   7   2   5 3902.28   79.37
   8   2   5  281.85    7.77
   9   2   5  399.35   10.77
  10   2   5  558.28   14.81
  11   2   5  226.89    7.36
  12   2   5 1041.92   29.16
  13   2   5  718.67   20.13
  14   2   5  124.36    5.26
  15   2   5  365.48   13.71
  16   2   5 1905.59   55.91
  17   2   5  148.59    7.77
  18   2   5  462.58   16.34
  19   2   5  553.81   19.27
  20   2   5   25.65    4.66
  21   2   5  162.28    9.80
  22   2   5   14.02    6.08
  23   2   5    8.72    6.46
   0   3   5  415.43    8.75
   1   3   5 1236.17   24.61
   2   3   5 2581.41   50.01
   3   3   5 4865.12   92.86
   4   3   5  281.09    6.80
   5   3   5 2211.93   46.90
   6   3   5   55.28    2.34
   7   3   5 1037.16   27.56
   8   3   5   94.72    3.68
   9   3   5 1435.44   35.68
  10   3   5  876.97   25.33
  11   3   5  769.78   24.43
  12   3   5 1454.80   36.60
  13   3   5   51.60    3.24
  14   3   5   44.09    3.67
  15   3   5  853.85   28.17
  16   3   5  244.70   10.57
  17   3   5  348.30   13.14
  18   3   5  199.46   10.45
  19   3   5  214.64   11.03
  20   3   5  122.51    7.83
  21   3   5   60.11    6.46
  22   3   5  148.13   12.24
   1   4   5  595.16   15.71
   2   4   5 4226.94   84.19
   3   4   5  367.46    8.38
   4   4   5   42.26    1.78
   5   4   5  305.32    9.88
   6   4   5  477.11   13.99
   7   4   5  665.38   20.93
   8   4   5  922.03   21.78
   9   4   5  333.14    8.03
  10   4   5  665.74   20.87
  11   4   5    9.78    1.90
  12   4   5  115.83    5.52
  13   4   5  278.08    9.99
  14   4   5  360.80   13.71
  15   4   5  301.74   11.19
  16   4   5  200.83    8.00
  17   4   5   42.14    5.17
  18   4   5   28.46    5.89
  19   4   5   24.91    5.28
  20   4   5  562.35   25.45
  21   4   5  125.76    9.95
   0   5   5   18.91    1.67
   1   5   5  595.91   14.32
   2   5   5  504.71   12.75
   3   5   5   22.94    2.18
   4   5   5  326.25    9.60
   5   5   5  286.09    8.90
   6   5   5   83.34    3.41
   7   5   5  140.20    7.06
   8   5   5  121.78    6.30
   9   5   5   52.84    4.64
  10   5   5   29.19    2.63
  11   5   5 1671.02   51.92
  12   5   5  416.50   14.83
  13   5   5  175.26    9.66
  14   5   5   88.44    9.67
  15   5   5  409.75   20.15
  16   5   5  329.08   14.06
  17   5   5   47.39    8.91
  18   5   5   58.57    7.42
  19   5   5   34.94    7.25
  20   5   5   59.55    7.88
   1   6   5   44.12    2.52
   2   6   5  337.03    8.92
   3   6   5  127.52    4.83
   4   6   5  310.95    9.02
   5   6   5  245.73    7.78
   6   6   5  926.54   27.86
   7   6   5  642.67   19.22
   8   6   5   19.66    3.38
   9   6   5   60.28    4.99
  10   6   5   91.25    7.65
  11   6   5  199.06   11.47
  12   6   5  302.74   13.76
  13   6   5  219.45   11.36
  14   6   5   13.03    8.19
  15   6   5  156.76   11.58
  16   6   5  421.68   22.19
  17   6   5  288.48   15.64
  18   6   5   97.21    9.22
   0   7   5  997.54   29.57
   1   7   5   42.60    3.96
   2   7   5   60.84    4.40
   3   7   5  778.65   21.73
   4   7   5  231.72    8.62
   5   7   5   72.76    5.16
   6   7   5  376.57   13.09
   7   7   5  400.32   15.93
   8   7   5  161.84    8.93
   9   7   5   20.92    6.26
  10   7   5  189.89   11.18
  11   7   5   48.14    6.16
  12   7   5  255.77   12.35
  13   7   5  106.35   10.55
  14   7   5  149.10   11.44
  15   7   5  157.60   12.22
  16   7   5   20.32   10.64
   1   8   5  375.38   12.76
   2   8   5  221.25    8.88
   3   8   5  270.46   11.07
   4   8   5  272.10   13.10
   5   8   5  111.63    7.44
   6   8   5   43.52    7.15
   7   8   5  556.71   23.56
   8   8   5  222.12   12.49
   9   8   5  188.35   11.80
  10   8   5  352.92   15.74
  11   8   5   28.31    6.82
  12   8   5   53.83   10.04
  13   8   5  226.91   14.50
  14   8   5  142.62   12.22
   0   9   5   39.40    5.30
   1   9   5  318.30   15.21
   2   9   5   75.61    7.44
   3   9   5  426.70   20.52
   4   9   5   51.36    7.46
   5   9   5  222.15   12.53
   6   9   5   16.62    6.47
   7   9   5   37.20    6.90
   8   9   5  103.33    9.07
   9   9   5  184.28   12.10
  10   9   5    5.73    6.85
   0   0   6  999.20   16.80
   2   0   6 5144.88   91.14
   4   0   6 2771.20   47.73
   6   0   6 1343.79   30.91
   8   0   6 1920.69   40.92
  10   0   6  733.66   23.16
  12   0   6 2581.88   70.72
  14   0   6  349.23   10.70
  16   0   6  420.31   14.11
  18   0   6  132.80    7.21
  20   0   6  551.39   18.68
  22   0   6   11.71    5.77
   1   1   6  441.33    8.74
   2   1   6 3793.66   66.22
   3   1   6   59.32    2.12
   4   1   6 1051.63   20.71
   5   1   6  526.12   12.11
   6   1   6 1851.26   50.27
   7   1   6  670.80   20.22
   8   1   6 2329.05   65.60
   9   1   6 1027.74   27.08
  10   1   6  266.81    8.04
  11   1   6  179.77    6.43
  12   1   6  279.69    8.65
  13   1   6 1612.85   47.18
  14   1   6  101.25    5.73
  15   1   6  206.97    8.50
  16   1   6 1490.56   44.94
  17   1   6  673.83   21.04
  18   1   6  197.67    9.01
  19   1   6  201.16    8.96
  20   1   6  233.57   10.05
  21   1   6   73.96    7.38
  22   1   6   98.99    9.66
   0   2   6 7099.60  146.52
   1   2   6   13.09    1.58
   2   2   6 1956.27   41.79
   3   2   6 1490.13   33.85
   4   2   6 1468.99   35.31
   5   2   6 1243.75   33.28
   6   2   6 1584.03   41.47
   7   2   6   84.15    3.90
   8   2   6    8.74    2.56
   9   2   6  493.39   14.54
  10   2   6 1153.99   30.19
  11   2   6  390.34   10.54
  12   2   6 1443.07   38.37
  13   2   6  118.43    5.34
  14   2   6   90.56    5.70
  15   2   6  213.47   10.26
  16   2   6  401.75   17.55
  17   2   6  186.89    8.77
  18   2   6  371.32   14.18
  19   2   6    3.47    5.49
  20   2   6   84.51    7.62
  21   2   6  239.26   11.77
  22   2   6  596.90   24.03
   1   3   6 2266.24   50.70
   2   3   6 2334.03   49.56
   3   3   6  602.61   13.79
   4   3   6 4169.58   95.46
   5   3   6  722.12   17.51
   6   3   6 1932.80   47.49
   7   3   6  294.30    8.97
   8   3   6   98.86    3.88
   9   3   6 1342.22   40.88
  10   3   6 1251.97   45.38
  11   3   6   31.29    2.41
  12   3   6  199.00    8.84
  13   3   6  555.38   25.37
  14   3   6  267.29   13.42
  15   3   6  202.20   10.88
  16   3   6  135.45    8.41
  17   3   6   45.43    6.25
  18   3   6  635.11   23.26
  19   3   6   41.80    5.87
  20   3   6  245.16   12.30
  21   3   6  196.70   13.30
   0   4   6  909.60   18.40
   1   4   6   34.55    2.20
   2   4   6  741.02   17.74
   3   4   6  303.39    9.98
   4   4   6  749.00   20.48
   5   4   6  609.87   17.95
   6   4   6  658.85   21.26
   7   4   6  105.46    4.71
   8   4   6 3536.27  104.66
   9   4   6  101.77    4.47
  10   4   6  282.28   10.40
  11   4   6  440.04   15.39
  12   4   6 1288.00   44.83
  13   4   6  138.03    7.93
  14   4   6 2265.07   77.75
  15   4   6  165.84    9.14
  16   4   6  296.98   16.11
  17   4   6   67.48    7.09
  18   4   6  413.07   17.39
  19   4   6   32.98    7.41
  20   4   6   12.57    6.55
   1   5   6 2875.60   64.46
   2   5   6  182.48    6.74
   3   5   6   50.99    2.87
   4   5   6 1450.08   38.61
   5   5   6 2461.15   64.11
   6   5   6  652.64   17.12
   7   5   6  367.95   11.84
   8   5   6  198.23    8.52
   9   5   6   61.16    5.91
  10   5   6 1003.34   35.54
  11   5   6  130.32    8.75
  12   5   6  276.49   13.72
  13   5   6   53.12    8.38
  14   5   6  332.12   18.24
  15   5   6   97.59    8.90
  16   5   6   72.37    8.30
  17   5   6  243.59   15.44
  18   5   6  192.44   14.65
  19   5   6  140.91   11.27
   0   6   6 1541.63   48.12
   1   6   6  879.31   26.69
   2   6   6  384.89   13.77
   3   6   6 1066.62   31.51
   4   6   6  322.98   11.15
   5   6   6  303.58   10.47
   6   6   6  120.06    7.48
   7   6   6  110.84    8.67
   8   6   6   91.94    7.32
   9   6   6  678.60   26.73
  10   6   6  429.78   19.24
  11   6   6  379.12   16.68
  12   6   6  996.93   37.97
  13   6   6   71.73    9.00
  14   6   6   52.33    9.16
  15   6   6  165.32   12.15
  16   6   6  133.20   10.34
  17   6   6  130.02   12.05
  18   6   6   79.89    9.87
   1   7   6  185.69    7.04
   2   7   6   93.91    5.05
   3   7   6  660.10   20.31
   4   7   6   19.84    4.64
   5   7   6   75.39    7.01
   6   7   6  626.18   24.44
   7   7   6  383.87   16.74
   8   7   6  444.56   18.99
   9   7   6  835.27   32.66
  10   7   6  226.54   12.31
  11   7   6   61.82    6.76
  12   7   6   45.62    8.58
  13   7   6  787.72   35.99
  14   7   6   87.35    9.18
  15   7   6   77.00    9.52
   0   8   6  458.37   20.29
   1   8   6    4.39    4.53
   2   8   6  384.15   16.86
   3   8   6  403.86   17.71
   4   8   6  374.49   17.94
   5   8   6  156.57    9.11
   6   8   6  206.09   10.33
   7   8   6  156.67    9.45
   8   8   6   81.41    7.37
   9   8   6   92.31    7.79
  10   8   6   78.43    7.79
  11   8   6  248.96   14.13
  12   8   6  134.10   10.57
  13   8   6   85.50    8.70
   1   9   6   72.78    7.92
   2   9   6  387.96   16.51
   3   9   6    1.79    6.07
   4   9   6   52.35    8.53
   5   9   6  144.06   10.14
   6   9   6   50.53    6.93
   7   9   6  531.94   22.18
   8   9   6   69.30    7.06
   2   0   7 1701.26   41.88
   4   0   7  612.95   17.28
   6   0   7 1261.64   38.59
   8   0   7 2269.56   80.39
  10   0   7  859.74   27.61
  12   0   7  159.64   10.56
  14   0   7  883.68   33.51
  16   0   7  984.73   29.06
  18   0   7  391.64   13.95
  20   0   7  813.87   26.20
  22   0   7  132.16   11.43
   0   1   7  893.89   20.16
   1   1   7 1631.16   38.94
   2   1   7  135.22    4.42
   3   1   7 2819.02   71.83
   4   1   7  845.65   23.84
   5   1   7  267.03    9.16
   6   1   7   77.54    3.90
   7   1   7 1523.54   47.50
   8   1   7  823.68   29.25
   9   1   7   80.19    4.33
  10   1   7  105.04    4.56
  11   1   7  379.11   12.66
  12   1   7  341.08   12.77
  13   1   7    8.56    3.49
  14   1   7  229.77    9.95
  15   1   7  133.20    8.01
  16   1   7  360.68   12.75
  17   1   7   74.97    5.90
  18   1   7  109.14    6.75
  19   1   7  217.20    9.95
  20   1   7   69.58    6.51
  21   1   7   73.39    6.86
  22   1   7  166.00   10.30
   1   2   7  355.23    9.25
   2   2   7   99.66    3.79
   3   2   7   19.61    2.44
   4   2   7 1383.66   36.79
   5   2   7  487.12   14.89
   6   2   7 3005.82   77.81
   7   2   7  774.17   21.76
   8   2   7  441.98   15.46
   9   2   7  123.09    5.82
  10   2   7 1591.20   40.16
  11   2   7  290.52   10.35
  12   2   7 1355.01   42.23
  13   2   7   66.83    6.04
  14   2   7  107.03    6.95
  15   2   7   43.63    5.01
  16   2   7  526.95   18.02
  17   2   7  254.63   10.85
  18   2   7  533.14   20.19
  19   2   7  110.98    8.23
  20   2   7   75.72    8.70
  21   2   7   30.76    6.04
   0   3   7 2868.70   62.10
   1   3   7  312.49    7.25
   2   3   7  950.57   25.05
   3   3   7  777.20   22.02
   4   3   7   22.42    2.51
   5   3   7  145.56    5.29
   6   3   7 1139.10   29.25
   7   3   7  341.14    9.31
   8   3   7 1911.13   47.76
   9   3   7  150.84    6.28
  10   3   7  117.88    5.00
  11   3   7  415.50   17.29
  12   3   7  635.49   24.88
  13   3   7   45.30    5.57
  14   3   7 1159.40   53.01
  15   3   7  693.89   31.10
  16   3   7   89.71    8.69
  17   3   7   54.97    7.19
  18   3   7  165.26   11.48
  19   3   7  327.81   16.95
  20   3   7  128.52   10.24
   1   4   7 1087.30   26.19
   2   4   7 2943.62   81.96
   3   4   7   54.87    3.73
   4   4   7 3351.88  141.16
   5   4   7  571.95   20.89
   6   4   7   35.86    3.17
   7   4   7  258.50   10.62
   8   4   7  761.56   25.26
   9   4   7  379.42   15.28
  10   4   7 1048.61   46.53
  11   4   7    3.78    3.86
  12   4   7   59.71    6.72
  13   4   7  108.31   10.16
  14   4   7  150.72   11.12
  15   4   7  257.39   14.66
  16   4   7   10.40    7.10
  17   4   7  100.91    9.83
  18   4   7  476.10   21.14
  19   4   7   39.25    6.99
   0   5   7 1708.40   34.20
   1   5   7  340.35   11.15
   2   5   7  484.90   13.96
   3   5   7  602.42   17.64
   4   5   7  186.93    6.70
   5   5   7 1151.55   51.92
   6   5   7  406.94   18.29
   7   5   7  219.94   11.21
   8   5   7  240.57   11.45
   9   5   7  930.88   34.65
  10   5   7  103.61    9.06
  11   5   7 1641.41   73.60
  12   5   7   16.53    8.32
  13   5   7   71.09    9.35
  14   5   7  355.56   17.94
  15   5   7  496.74   24.78
  16   5   7  112.73   11.12
  17   5   7  342.44   19.73
  18   5   7   46.53    9.60
   1   6   7  675.95   28.99
   2   6   7  383.86   17.55
   3   6   7  210.74   11.12
   4   6   7  118.17    7.49
   5   6   7  788.27   37.34
   6   6   7  303.77   17.53
   7   6   7  979.77   37.80
   8   6   7  301.26   17.84
   9   6   7  594.77   29.80
  10   6   7   99.64    9.99
  11   6   7  190.57   13.18
  12   6   7  187.99   14.37
  13   6   7  899.55   45.01
  14   6   7   57.05   11.16
  15   6   7  193.21   17.72
  16   6   7  133.90   12.37
   0   7   7  271.85   13.53
   1   7   7  652.15   28.21
   2   7   7  155.37   10.94
   3   7   7 1075.36   43.72
   4   7   7  224.67   12.99
   5   7   7   29.17    7.41
   6   7   7  246.97   13.88
   7   7   7  175.12   11.48
   8   7   7    9.64    7.94
   9   7   7  235.68   12.84
  10   7   7   83.84   10.13
  11   7   7   16.16    9.68
  12   7   7  238.39   16.37
  13   7   7   33.50    9.75
  14   7   7   -1.35    9.15
   1   8   7  166.02   11.21
   2   8   7  157.86   14.02
   3   8   7   59.53    7.86
   4   8   7   29.43    6.14
   5   8   7  226.85   12.75
   6   8   7  141.20   11.80
   7   8   7   88.90    8.86
   8   8   7   55.52    8.31
   9   8   7   48.01    7.28
  10   8   7  241.32   14.46
  11   8   7  -11.01    6.85
   0   9   7   -6.60   11.60
   1   9   7   93.66   12.28
   2   9   7   32.48    7.93
   3   9   7   66.23   10.24
   4   9   7   19.59    7.42
   5   9   7   30.35    7.28
   0   0   8 3915.70  115.20
   2   0   8  351.53   12.00
   4   0   8  751.41   27.16
   6   0   8 1346.03   57.05
   8   0   8 3527.80  147.50
  10   0   8  621.66   23.74
  12   0   8 1085.41   39.58
  14   0   8 1661.39   51.46
  16   0   8  242.58    9.97
  18   0   8  417.57   16.99
  20   0   8  151.50    8.63
   1   1   8 1355.70   46.03
   2   1   8  937.10   29.60
   3   1   8  168.82    6.45
   4   1   8 1602.94   42.38
   5   1   8 1191.57   36.86
   6   1   8 1145.04   39.58
   7   1   8  422.02   14.60
   8   1   8  446.74   16.63
   9   1   8  547.14   20.10
  10   1   8 1023.28   41.56
  11   1   8   77.85   10.05
  12   1   8  470.39   19.67
  13   1   8  312.08   12.60
  14   1   8  453.34   16.83
  15   1   8   80.33    7.09
  16   1   8  347.16   13.36
  17   1   8  253.22   11.03
  18   1   8  234.07   10.86
  19   1   8  264.18   12.43
  20   1   8  231.10   11.64
   0   2   8 1792.39   75.48
   1   2   8  367.65   14.95
   2   2   8 1888.56   63.77
   3   2   8  557.19   22.50
   4   2   8 1149.17   36.33
   5   2   8  245.10    8.84
   6   2   8 1252.86   39.47
   7   2   8  102.12    5.35
   8   2   8  252.80    9.39
   9   2   8  943.44   30.33
  10   2   8  248.52   10.30
  11   2   8  538.68   20.00
  12   2   8  332.51   14.83
  13   2   8    1.41    5.16
  14   2   8  161.94    9.28
  15   2   8  413.23   17.38
  16   2   8  403.45   18.04
  17   2   8   97.37    8.50
  18   2   8  136.75    8.59
  19   2   8   95.42    7.50
  20   2   8  249.67   13.80
   1   3   8  162.05    7.77
   2   3   8 1922.13   73.74
   3   3   8  303.80   10.56
   4   3   8   83.52    4.62
   5   3   8  652.40   19.14
   6   3   8  990.66   27.95
   7   3   8  404.89   14.42
   8   3   8 1516.46   52.09
   9   3   8  680.04   22.75
  10   3   8  146.43    7.99
  11   3   8  141.62    8.85
  12   3   8   97.04    8.49
  13   3   8  765.94   30.40
  14   3   8  222.93   13.40
  15   3   8  276.10   15.76
  16   3   8  546.25   26.90
  17   3   8  161.62   11.24
  18   3   8   27.73    7.42
  19   3   8  109.34   10.51
   0   4   8  295.80   11.10
   1   4   8  140.02    6.75
   2   4   8 1268.38   45.02
   3   4   8  121.08    5.30
   4   4   8  504.88   15.48
   5   4   8  281.62   10.72
   6   4   8  873.14   33.11
   7   4   8   30.41    6.52
   8   4   8 1042.52   47.40
   9   4   8  131.46    9.57
  10   4   8  839.95   39.66
  11   4   8  428.55   22.69
  12   4   8 1014.60   42.11
  13   4   8   41.51    8.14
  14   4   8  216.16   15.50
  15   4   8   38.76    9.11
  16   4   8   47.14    8.16
  17   4   8   96.45   11.45
  18   4   8  172.64   11.50
   1   5   8  941.64   43.00
   2   5   8  503.79   24.66
   3   5   8  103.18    7.74
   4   5   8   13.25    5.89
   5   5   8  435.74   19.19
   6   5   8  878.06   35.39
   7   5   8 1223.12   48.01
   8   5   8  297.90   14.93
   9   5   8  175.64   11.03
  10   5   8  190.69   11.29
  11   5   8   52.70    7.18
  12   5   8   92.94   12.79
  13   5   8  189.42   13.16
  14   5   8    0.86    7.21
  15   5   8  283.61   16.22
  16   5   8  272.21   17.77
  17   5   8  311.93   22.05
   0   6   8  570.03   27.75
   1   6   8  139.30   10.36
   2   6   8   89.23    8.04
   3   6   8 1037.83   42.05
   4   6   8  577.80   25.24
   5   6   8  327.71   16.67
   6   6   8  207.44   14.28
   7   6   8  114.58    9.08
   8   6   8  140.56    9.84
   9   6   8  174.79   11.46
  10   6   8   64.17    8.77
  11   6   8  352.75   22.70
  12   6   8  198.98   16.16
  13   6   8   51.26   10.83
  14   6   8   71.98   12.29
  15   6   8   54.44   12.52
   1   7   8   97.98   10.40
   2   7   8  329.05   19.05
   3   7   8  134.46   10.08
   4   7   8  390.60   19.14
   5   7   8   99.95   11.13
   6   7   8   39.83    8.91
   7   7   8  623.96   32.65
   8   7   8   43.19    9.58
   9   7   8  184.51   14.75
  10   7   8  148.17   14.68
  11   7   8   38.45   10.24
  12   7   8   23.05    9.36
   0   8   8  411.30   23.50
   1   8   8   71.61   11.35
   2   8   8   16.19    8.77
   3   8   8   57.53    8.78
   4   8   8   86.33    7.84
   5   8   8  130.80    9.11
   6   8   8  189.53   12.36
   7   8   8   39.17    8.52
   8   8   8  240.76   13.50
   9   8   8   73.02    9.05
   2   0   9 4510.01  152.63
   4   0   9 5901.40  198.22
   6   0   9  610.30   22.19
   8   0   9  292.53   16.23
  10   0   9  328.84   18.35
  12   0   9  106.55    7.64
  14   0   9    8.89    4.85
  16   0   9  371.20   14.23
  18   0   9  868.08   28.13
   0   1   9 3778.04  113.89
   1   1   9   99.99    4.78
   2   1   9  400.68   14.02
   3   1   9  137.45    7.05
   4   1   9  122.09    6.83
   5   1   9  872.69   34.16
   6   1   9 1042.98   41.94
   7   1   9  385.91   20.53
   8   1   9 1120.96   43.16
   9   1   9  456.86   18.37
  10   1   9  172.36   10.48
  11   1   9 1053.61   48.42
  12   1   9  472.29   22.20
  13   1   9   24.24    6.55
  14   1   9  883.84   31.78
  15   1   9  920.38   33.58
  16   1   9   65.29    6.23
  17   1   9  191.79    9.30
  18   1   9   10.99    6.37
  19   1   9   82.84    8.03
   1   2   9  948.26   42.99
   2   2   9  269.64   13.21
   3   2   9  195.16    9.92
   4   2   9  865.24   30.81
   5   2   9  252.66   12.17
   6   2   9   73.99    5.74
   7   2   9  471.08   18.60
   8   2   9  448.56   19.63
   9   2   9  229.10   11.98
  10   2   9 1213.42   44.99
  11   2   9  202.53   10.98
  12   2   9  820.18   35.13
  13   2   9  774.53   30.73
  14   2   9  238.14   12.38
  15   2   9  133.01    8.77
  16   2   9   28.47    8.28
  17   2   9   92.89    9.64
  18   2   9  155.65   11.53
  19   2   9  158.46   12.31
   0   3   9  218.00   13.03
   1   3   9  747.91   34.95
   2   3   9  283.97   15.27
   3   3   9 1274.96   56.50
   4   3   9  201.73   11.02
   5   3   9   48.20    6.70
   6   3   9   74.32    5.79
   7   3   9  485.99   23.96
   8   3   9  398.43   21.08
   9   3   9  320.27   15.60
  10   3   9   28.75    5.52
  11   3   9  101.74   10.41
  12   3   9  378.29   18.56
  13   3   9   57.08    7.78
  14   3   9  105.47   10.25
  15   3   9   18.20    7.93
  16   3   9   29.02    9.34
  17   3   9   71.50   10.18
  18   3   9    3.21    7.91
   1   4   9  409.42   20.95
   2   4   9   37.30    6.80
   3   4   9   33.77    6.67
   4   4   9  286.16   16.07
   5   4   9  263.55   13.21
   6   4   9 1113.92   51.00
   7   4   9   30.01    6.54
   8   4   9   98.19    9.26
   9   4   9   51.18    7.09
  10   4   9  171.44   10.93
  11   4   9   55.85    9.38
  12   4   9   25.25    7.05
  13   4   9   12.48    7.52
  14   4   9   98.53   11.64
  15   4   9   -1.59    6.65
  16   4   9  726.14   33.53
  17   4   9   69.10   11.71
   0   5   9  536.38   26.72
   1   5   9   79.17    8.46
   2   5   9  137.13   10.15
   3   5   9  371.94   19.91
   4   5   9   38.64    7.32
   5   5   9  280.03   14.01
   6   5   9   33.50    5.75
   7   5   9  700.33   30.37
   8   5   9   34.66    6.13
   9   5   9   51.82    7.13
  10   5   9   54.38    8.65
  11   5   9  140.93   13.10
  12   5   9  377.94   20.95
  13   5   9   85.47    9.60
  14   5   9   20.73    8.09
  15   5   9  100.54   11.31
   1   6   9  221.49   14.01
   2   6   9  172.99   12.76
   3   6   9  158.42   12.85
   4   6   9  303.36   15.59
   5   6   9   38.96    6.85
   6   6   9  112.76   10.10
   7   6   9   18.35    7.09
   8   6   9  147.00   10.78
   9   6   9  255.83   14.63
  10   6   9  379.53   23.80
  11   6   9   46.06   11.20
  12   6   9  114.96   13.47
  13   6   9   66.03   12.46
   0   7   9  443.00   24.70
   1   7   9  281.16   18.75
   2   7   9   55.95   10.22
   3   7   9  164.74   13.83
   4   7   9   73.71    8.41
   5   7   9   16.77    8.70
   6   7   9   62.42    8.36
   7   7   9   14.62    7.73
   8   7   9  282.41   16.37
   9   7   9   31.17    9.40
  10   7   9    3.21   11.75
   1   8   9  252.62   18.54
   2   8   9  175.80   15.43
   3   8   9   37.56   10.89
   4   8   9  319.42   20.96
   0   0  10  135.10    6.40
   2   0  10 1313.54   40.50
   4   0  10   33.27    3.29
   6   0  10  467.09   19.10
   8   0  10 1343.22   58.94
  10   0  10  965.71   44.86
  12   0  10 2739.57  119.99
  14   0  10  700.80   35.85
  16   0  10   81.60    6.44
  18   0  10  370.92   14.90
   1   1  10 1709.72   56.25
   2   1  10 1026.11   37.69
   3   1  10  111.74    6.47
   4   1  10   72.04    5.74
   5   1  10  654.79   25.68
   6   1  10 1094.88   44.07
   7   1  10  122.43    9.43
   8   1  10  500.05   22.48
   9   1  10  183.74   11.12
  10   1  10  517.58   27.01
  11   1  10   31.70    8.37
  12   1  10  314.18   16.90
  13   1  10   70.14    9.24
  14   1  10   92.79    8.11
  15   1  10   71.56    8.07
  16   1  10  501.29   19.99
  17   1  10   56.26    9.08
  18   1  10   18.90    7.05
   0   2  10  490.64   23.83
   1   2  10  170.38   10.94
   2   2  10  686.71   32.04
   3   2  10 1178.62   52.66
   4   2  10 1095.11   50.04
   5   2  10  111.90    8.84
   6   2  10  311.26   15.79
   7   2  10  151.49    9.74
   8   2  10  227.21   12.95
   9   2  10  202.88   12.05
  10   2  10  136.25    9.37
  11   2  10  310.47   16.80
  12   2  10   43.64    8.03
  13   2  10    6.27    7.66
  14   2  10  166.06   11.64
  15   2  10   79.08    9.28
  16   2  10  346.20   18.66
  17   2  10  131.21    9.93
   1   3  10   75.26    8.48
   2   3  10  292.25   16.09
   3   3  10  133.94   10.65
   4   3  10  332.78   18.13
   5   3  10  107.17    8.83
   6   3  10  215.21   13.69
   7   3  10  798.87   32.29
   8   3  10  147.97    8.88
   9   3  10  456.17   18.36
  10   3  10  329.10   18.59
  11   3  10   64.38   10.96
  12   3  10   60.06    9.62
  13   3  10  539.10   26.81
  14   3  10  212.97   14.73
  15   3  10  119.25   11.88
  16   3  10  100.92   11.73
   0   4  10 1851.00   79.90
   1   4  10   17.77    8.34
   2   4  10   88.20    9.51
   3   4  10   90.83   11.42
   4   4  10  441.84   23.46
   5   4  10  124.44   10.48
   6   4  10  413.47   22.11
   7   4  10   51.29    6.42
   8   4  10  225.01   13.20
   9   4  10  113.28    8.65
  10   4  10  696.55   35.74
  11   4  10  300.52   18.86
  12   4  10  146.61   12.93
  13   4  10   39.46    9.63
  14   4  10  117.21   11.96
  15   4  10   16.04    8.94
   1   5  10  360.63   20.13
   2   5  10   93.08   10.09
   3   5  10  326.70   19.08
   4   5  10  279.97   16.74
   5   5  10  171.03   13.46
   6   5  10  375.39   20.83
   7   5  10  140.77   12.50
   8   5  10   21.87    6.74
   9   5  10  175.82   13.95
  10   5  10   30.34    8.59
  11   5  10   45.28    7.15
  12   5  10   78.31   10.57
  13   5  10  166.35   14.68
   0   6  10   29.82    9.00
   1   6  10   67.98    9.26
   2   6  10  198.09   15.01
   3   6  10  208.89   15.06
   4   6  10  279.28   17.09
   5   6  10  120.79   12.42
   6   6  10   95.43    8.95
   7   6  10   24.76    7.40
   8   6  10   96.39   10.57
   9   6  10  126.47   13.48
  10   6  10   16.19    9.72
  11   6  10   43.70   10.04
   1   7  10   11.19   11.04
   2   7  10  288.50   21.30
   3   7  10   11.47    7.66
   4   7  10   67.12   10.18
   5   7  10  204.02   16.13
   6   7  10   15.99    9.57
   7   7  10  252.80   15.05
   2   0  11  598.96   23.81
   4   0  11  640.14   25.25
   6   0  11  387.95   18.29
   8   0  11  296.18   18.47
  10   0  11   46.26   10.60
  12   0  11  129.32   14.45
  14   0  11  146.38   12.46
  16   0  11  198.50   13.86
   0   1  11  932.36   35.09
   1   1  11  164.35    8.75
   2   1  11    6.97    3.68
   3   1  11  359.34   15.95
   4   1  11  224.24   12.98
   5   1  11   57.85    7.01
   6   1  11  222.73   12.81
   7   1  11  132.04   12.10
   8   1  11  147.59   10.87
   9   1  11  121.60   10.28
  10   1  11   64.64   10.09
  11   1  11  413.94   23.60
  12   1  11  197.07   15.71
  13   1  11   28.68    8.18
  14   1  11  215.28   14.85
  15   1  11  248.67   18.16
  16   1  11   39.14   10.08
   1   2  11  201.16    8.92
   2   2  11  245.57   11.14
   3   2  11   13.39    6.41
   4   2  11  696.56   29.76
   5   2  11  125.12    9.49
   6   2  11  142.04   10.30
   7   2  11  260.38   14.20
   8   2  11  199.72   12.08
   9   2  11   28.89    7.73
  10   2  11  625.93   32.58
  11   2  11   38.15    7.97
  12   2  11  190.70   13.63
  13   2  11   47.43   10.20
  14   2  11  126.34   11.67
  15   2  11   33.07    8.88
   0   3  11 1014.00   46.90
   1   3  11  258.35   16.14
   2   3  11   92.00   10.21
   3   3  11  257.04   16.55
   4   3  11   92.91    8.96
   5   3  11    7.33    6.92
   6   3  11  431.66   20.08
   7   3  11  266.58   14.27
   8   3  11  689.36   31.15
   9   3  11   23.38    9.05
  10   3  11  169.70   13.75
  11   3  11  252.59   15.84
  12   3  11   81.37    9.91
  13   3  11   48.95    9.03
  14   3  11  670.35   36.83
   1   4  11   59.15    8.44
   2   4  11  568.96   28.94
   3   4  11   28.22    8.65
   4   4  11 1078.65   50.85
   5   4  11  310.67   18.39
   6   4  11  384.30   20.90
   7   4  11   41.72    6.47
   8   4  11   22.78    5.69
   9   4  11   15.60    8.29
  10   4  11  383.49   20.52
  11   4  11   26.39   13.57
  12   4  11  177.57   12.95
  13   4  11   24.22    8.06
   0   5  11  935.42   45.65
   1   5  11  182.13   14.18
   2   5  11   13.20    8.22
   3   5  11  460.86   25.60
   4   5  11    3.56    7.79
   5   5  11  328.50   20.22
   6   5  11   90.33   10.69
   7   5  11  258.94   18.34
   8   5  11  164.68   16.76
   9   5  11  384.53   24.21
  10   5  11   59.63   11.20
  11   5  11  154.95   12.88
   1   6  11  272.96   18.19
   2   6  11   79.85   10.43
   3   6  11  169.26   14.30
   4   6  11   78.59   11.84
   5   6  11  386.43   23.57
   6   6  11   59.91   12.20
   7   6  11  257.85   17.78
   0   0  12 1216.70   57.10
   2   0  12  433.75   19.12
   4   0  12  425.79   18.60
   6   0  12  206.43   12.06
   8   0  12   80.74    9.85
  10   0  12  494.25   27.05
  12   0  12   31.70    8.20
   1   1  12   31.03    6.61
   2   1  12  270.72   15.25
   3   1  12  229.03   13.81
   4   1  12   39.56    6.99
   5   1  12   88.70    8.50
   6   1  12  171.89   13.39
   7   1  12  140.28   10.83
   8   1  12   95.29    9.67
   9   1  12  188.37   14.74
  10   1  12   20.43   11.31
  11   1  12  132.84   14.30
  12   1  12   73.28   10.62
  13   1  12  413.94   22.85
   0   2  12  498.10   17.90
   1   2  12   31.61    5.83
   2   2  12  502.52   21.40
   3   2  12   13.00    6.10
   4   2  12  387.72   18.02
   5   2  12   23.19    8.03
   6   2  12  186.98   12.51
   7   2  12   31.78    7.55
   8   2  12  137.66   11.94
   9   2  12  198.93   15.71
  10   2  12  291.69   20.28
  11   2  12   70.22   10.73
  12   2  12  290.27   18.21
  13   2  12    3.14    9.63
   1   3  12  319.55   15.74
   2   3  12  608.66   26.63
   3   3  12   67.07    7.77
   4   3  12  367.97   17.80
   5   3  12  229.93   13.64
   6   3  12  389.40   22.24
   7   3  12   67.16    7.74
   8   3  12  264.72   17.49
   9   3  12  151.87   14.14
  10   3  12   43.21    9.49
  11   3  12   22.03   11.00
  12   3  12   36.47   10.96
   0   4  12   60.50    9.10
   1   4  12   16.53    9.63
   2   4  12  511.38   27.99
   3   4  12  195.74   15.80
   4   4  12  256.26   17.75
   5   4  12   82.53    9.02
   6   4  12  225.15   14.41
   7   4  12   20.96    7.24
   8   4  12  221.03   16.47
   9   4  12   24.07    9.33
  10   4  12   82.67   11.36
   1   5  12  436.94   25.15
   2   5  12  161.05   13.14
   3   5  12   18.69    8.79
   4   5  12   14.39    7.74
   5   5  12  256.25   18.01
   6   5  12  117.85   13.00
   7   5  12  257.20   17.80
   2   0  13   75.61   10.72
   4   0  13  840.17   43.75
   6   0  13   55.92    9.77
   8   0  13   28.89    8.47
  10   0  13  575.65   32.56
   0   1  13  813.05   41.20
   1   1  13  156.53   13.35
   2   1  13   -2.49    8.15
   3   1  13  337.52   21.21
   4   1  13    1.80    9.65
   5   1  13   -0.03    8.68
   6   1  13  254.40   14.92
   7   1  13  238.18   17.50
   8   1  13  429.75   25.61
   9   1  13  127.02   13.67
  10   1  13   70.50   11.70
   1   2  13  318.20   20.65
   2   2  13  159.16   12.97
   3   2  13   20.35    8.07
   4   2  13  267.37   14.96
   5   2  13  216.54   13.69
   6   2  13  197.41   12.62
   7   2  13  111.58    9.56
   8   2  13   42.16   11.91
   9   2  13   25.76    9.41
   0   3  13  125.10   15.50
   1   3  13   76.40    9.45
   2   3  13   65.46   10.50
   3   3  13   33.98    7.99
   4   3  13   37.98    8.46
   5   3  13  207.34   13.27
   6   3  13   31.35    8.75
   7   3  13   86.91   12.18
   8   3  13   34.10    9.17
   1   4  13   75.10   10.20
   2   4  13  536.99   29.40
   3   4  13   23.91    7.07
   4   4  13   99.07    9.55
   5   4  13   20.81    9.31
   0   0  14  133.00   13.50
   2   0  14  195.78   15.24
   4   0  14  446.35   26.85
   1   1  14   97.07   11.67
   2   1  14  264.54   20.30
   3   1  14   46.53   11.00
   4   1  14  118.42   14.92
   5   1  14  166.15   16.26
   0   2  14  325.40   21.70
   1   2  14   81.86   13.40
   2   2  14  117.34   12.39
   3   2  14  243.07   17.69
;
_shelx_hkl_checksum     18526
_shelx_res_file
;
    meedbf4g.res created by SHELXL-2014/7
TITL MEEDBF4 Pna21 kappa data-low angl merge-CN occ-finl cell-float orgn
CELL 0.7107 19.509  8.2306 11.100 90. 90. 90.
ZERR 4 .002 .0013 .002 0.0 .0 0.0
LATT -1
SYMM 0.50-x, 1/2+y, 0.5+z
SYMM -x, -y, 1/2+z
SYMM 1/2+x, 1/2-y, z
SFAC Cu N C H
UNIT 16 36 44 80
MORE 2
CONF  N14 C13 C12 N11
CONF  N19 C18 C17 N16
CONF  C15 N14 C13 C12
CONF  C15 N14 CU4 N11
CONF  C20 N19 C18 C17
CONF  C20 N19 CU4 N16
ACTA
FMAP -2
BOND $H
HTAB
EQIV $1 -x, -y, 1/2+z
EQIV $2 x-1/2, -y+1/2, z
EQIV $3 -x, -y+1, z+1/2
HTAB
MPLA 4 N11 N14 N16 N19 CU4 C1  N1
L.S. 10
OMIT 0 0 -2
OMIT 0 0 2
OMIT 4 1 0
WGHT    0.022000    0.040000
FVAR       0.55618   0.78798   0.77745
CU1   1    0.078357    0.381533    0.000206    11.00000    0.02310    0.02762 =
         0.02583   -0.00028    0.00102   -0.00503
CU2   1    0.068469    0.280577    0.217650    11.00000    0.03355    0.03153 =
         0.02919   -0.00226    0.00206    0.00564
CU3   1    0.207610    0.767378    0.260573    11.00000    0.02627    0.02978 =
         0.03420   -0.00447   -0.00764   -0.00366
CU4   1   -0.115176   -0.013380    0.158738    11.00000    0.02156    0.02424 =
         0.02476    0.00006   -0.00319   -0.00003
C1    3    0.005921    0.221353    0.039016    11.00000    0.02450    0.02575 =
         0.02545   -0.00031    0.00156   -0.00047
N1    2   -0.039137    0.136320    0.047105    11.00000    0.03147    0.04033 =
         0.03570    0.00585   -0.00167   -0.01231
C2    3    0.129364    0.488506    0.139908    11.00000    0.02117    0.02531 =
         0.03725   -0.00994   -0.00413    0.00065
N2    2    0.163400    0.582916    0.184047    11.00000    0.02940    0.02664 =
         0.03932   -0.00569   -0.00615    0.00286
EXYZ  C3  N3a
EADP  C3  N3a
EXYZ  N3  C3a
EADP  N3  C3a
C3    3    0.122068    0.085198    0.240532    21.00000    0.03041    0.03128 =
         0.03617   -0.00026   -0.00631   -0.00030
N3    2    0.152366   -0.034065    0.250951    21.00000    0.03439    0.02873 =
         0.05740   -0.00366   -0.01377    0.00146
N3A   2    0.122068    0.085198    0.240532   -21.00000    0.03041    0.03128 =
         0.03617   -0.00026   -0.00631   -0.00030
C3A   3    0.152366   -0.034065    0.250951   -21.00000    0.03439    0.02873 =
         0.05740   -0.00366   -0.01377    0.00146
EXYZ  C4  N4a
EADP  C4  N4a
EXYZ  N4  C4a
EADP  N4  C4a
C4    3   -0.003630    0.619322   -0.171417    31.00000    0.02831    0.02891 =
         0.02381   -0.00143    0.00024   -0.00120
N4    2    0.031825    0.550112   -0.108386    31.00000    0.03139    0.03147 =
         0.02659    0.00297    0.00041   -0.00054
N4A   2   -0.003630    0.619322   -0.171417   -31.00000    0.02831    0.02891 =
         0.02381   -0.00143    0.00024   -0.00120
C4A   3    0.031825    0.550112   -0.108386   -31.00000    0.03139    0.03147 =
         0.02659    0.00297    0.00041   -0.00054
C5    3    0.206385    0.279867   -0.157791    11.00000    0.02530    0.02667 =
         0.03023   -0.00096    0.00483   -0.00172
N5    2    0.157655    0.301938   -0.104146    11.00000    0.02432    0.03950 =
         0.02943   -0.00184    0.00094    0.00225
N11   2   -0.036852   -0.107625    0.251940    11.00000    0.02849    0.04064 =
         0.03039    0.01019   -0.00317   -0.00120
AFIX  23
H11A  4   -0.005757   -0.031040    0.266679    11.00000   -1.20000
H11B  4   -0.051770   -0.146163    0.322118    11.00000   -1.20000
AFIX   0
C12   3   -0.005925   -0.239229    0.180976    11.00000    0.02859    0.04408 =
         0.05028    0.01612    0.00984    0.01339
AFIX  23
H12A  4    0.021955   -0.307991    0.232315    11.00000   -1.20000
H12B  4    0.023020   -0.194578    0.118109    11.00000   -1.20000
AFIX   0
C13   3   -0.063747   -0.336649    0.126120    11.00000    0.04487    0.02863 =
         0.04194    0.00381    0.01597    0.01110
AFIX  23
H13A  4   -0.045507   -0.420735    0.073953    11.00000   -1.20000
H13B  4   -0.090649   -0.388001    0.188977    11.00000   -1.20000
AFIX   0
N14   2   -0.107366   -0.222209    0.055332    11.00000    0.03692    0.03040 =
         0.02563    0.00061    0.00522   -0.00313
AFIX  13
H14   4   -0.080668   -0.192504   -0.016137    11.00000   -1.20000
AFIX   0
C15   3   -0.170167   -0.301872    0.010713    11.00000    0.05621    0.04357 =
         0.03979   -0.01124   -0.00049   -0.01049
AFIX 137
H15A  4   -0.158068   -0.398072   -0.033326    11.00000   -1.20000
H15B  4   -0.194494   -0.228636   -0.041275    11.00000   -1.20000
H15C  4   -0.198805   -0.330748    0.077705    11.00000   -1.20000
AFIX   0
N16   2   -0.195424    0.080629    0.069350    11.00000    0.02817    0.03455 =
         0.03606   -0.00082   -0.00529   -0.00095
AFIX  23
H16A  4   -0.187547    0.078995   -0.009616    11.00000   -1.20000
H16B  4   -0.233077    0.022983    0.084262    11.00000   -1.20000
AFIX   0
C17   3   -0.204379    0.250804    0.111760    11.00000    0.04760    0.03383 =
         0.05947    0.00164   -0.01042    0.01035
AFIX  23
H17A  4   -0.248433    0.293308    0.086298    11.00000   -1.20000
H17B  4   -0.168492    0.319946    0.079671    11.00000   -1.20000
AFIX   0
C18   3   -0.200308    0.243654    0.247653    11.00000    0.03889    0.04212 =
         0.06277   -0.01066   -0.00218    0.00868
AFIX  23
H18A  4   -0.201939    0.352806    0.280483    11.00000   -1.20000
H18B  4   -0.239160    0.183507    0.279030    11.00000   -1.20000
AFIX   0
N19   2   -0.136061    0.163720    0.284516    11.00000    0.03321    0.02868 =
         0.03602   -0.00559   -0.00135   -0.00423
AFIX  13
H19   4   -0.099976    0.245646    0.275451    11.00000   -1.20000
AFIX   0
C20   3   -0.137929    0.122822    0.413358    11.00000    0.06573    0.04804 =
         0.03401   -0.01398    0.00504   -0.00453
AFIX 137
H20A  4   -0.149504    0.217960    0.459069    11.00000   -1.20000
H20B  4   -0.093768    0.083694    0.438132    11.00000   -1.20000
H20C  4   -0.171736    0.040098    0.427032    11.00000   -1.20000
AFIX   0
HKLF 4
REM  MEEDBF4 Pna21 kappa data-low angl merge-CN occ-finl cell-float orgn
REM R1 =  0.0180 for    3964 Fo > 4sig(Fo)  and  0.0189 for all    4062 data
REM    221 parameters refined using      1 restraints
END
WGHT      0.0217      0.0362
REM Instructions for potential hydrogen bonds
HTAB N11 N3A
HTAB N11 N5_$1
EQIV $4 x, y-1, z
HTAB C13 N4_$4
HTAB N16 N2_$2
HTAB N19 N4_$3
HTAB N19 N4A_$3
REM Highest difference peak  0.250,  deepest hole -0.383,  1-sigma level  0.047
Q1    1   0.0869  0.3444  0.2152  11.00000  0.05   -0.38
Q2    1   0.0872  0.2213  0.2317  11.00000  0.05   -0.31
Q3    1   0.0513  0.2931  0.2459  11.00000  0.05   -0.29
Q4    1   0.0560  0.2655  0.1804  11.00000  0.05   -0.27
Q5    1   0.0972  0.2981  0.0503  11.00000  0.05    0.25
Q6    1   0.0805  0.3766  0.0587  11.00000  0.05   -0.24
Q7    1   0.0685  0.4557  0.0005  11.00000  0.05   -0.24
Q8    1   0.1857  0.7050  0.2612  11.00000  0.05   -0.23
Q9    1   0.2253  0.3343 -0.1984  11.00000  0.05    0.22
Q10   1  -0.0459 -0.2734  0.2519  11.00000  0.05   -0.19
Q11   1   0.1024  0.4728  0.1232  11.00000  0.05    0.19
Q12   1   0.0244  0.2804  0.0267  11.00000  0.05    0.18
Q13   1   0.0626  0.3182  0.0051  11.00000  0.05   -0.18
Q14   1  -0.1713  0.2801  0.3137  11.00000  0.05    0.18
Q15   1  -0.1990  0.1648  0.1957  11.00000  0.05    0.18
Q16   1   0.1912  0.8332  0.2670  11.00000  0.05   -0.17
Q17   1  -0.1807 -0.0780  0.0393  11.00000  0.05    0.17
Q18   1   0.2164  0.2245 -0.1476  11.00000  0.05    0.17
Q19   1   0.0817  0.1141  0.2425  11.00000  0.05    0.17
Q20   1   0.1086  0.1612  0.1869  11.00000  0.05    0.17
;
_shelx_res_checksum     12437
data_II
_audit_creation_method     'SHELXL-2014/7 '
_chemical_name_systematic
;\
[(<i>N</i>-Methylethylenediamine-\k^2^<i>N</i>,<i>N</i>')copper(II)]-\m~2~-\
cyanido-\k^2^<i>C</i>:<i>N</i>-[bis(cyanido-\k<i>C</i>)copper(I)] monohydrate
;
_chemical_name_common
;
bis(N-methylethylenediamine)copper(II)-\m-cyano-copper(I)dicyanide
;
_chemical_formula_moiety     'C9 H20 Cu2 N7, H2 O'
_chemical_formula_sum     'C9 H22 Cu2 N7 O'
_chemical_formula_iupac     '[Cu2 (C N)3 (C3 H10 N2)2], H2 O'
_chemical_formula_weight     371.42
_symmetry_space_group_name_Hall     '-P 1'
_shelx_space_group_comment
;
The symmetry employed for this shelxl refinement is uniquely defined
by the following loop, which should always be used as a source of
symmetry information in preference to the above space-group names.
They are only intended as comments.
;
_space_group_crystal_system     triclinic
_space_group_name_H-M_alt     'P -1'
loop_
    _symmetry_equiv_pos_as_xyz
    'x, y, z'
    '-x, -y, -z'
_cell_length_a     7.5621(2)
_cell_length_b     8.8689(2)
_cell_length_c     12.8098(3)
_cell_angle_alpha     94.6851(14)
_cell_angle_beta     101.8607(12)
_cell_angle_gamma     108.3780(13)
_cell_volume     787.91(3)
_cell_formula_units_Z     2
_cell_measurement_reflns_used     3501
_cell_measurement_theta_min     1.83
_cell_measurement_theta_max     27.48
_cell_measurement_temperature     300.0(10)
_exptl_crystal_description
;
block cut from large elongated plate
;
_exptl_crystal_colour     blue
_exptl_crystal_size_max     0.5
_exptl_crystal_size_mid     0.4
_exptl_crystal_size_min     0.3
_exptl_crystal_density_diffrn     1.566
_exptl_crystal_density_meas     1.570(5)
_exptl_crystal_density_method
; flotation in 1,2-dibromopropane/1,2,3-trichloropropane mixtures.
Four independent determinations were made.
;
_exptl_crystal_F_000     382
_exptl_absorpt_coefficient_mu     2.703
_exptl_absorpt_correction_type     refdelf
_exptl_absorpt_process_details
;
(SCALEPACK; Otwinowski & Minor, 1997)
;
_exptl_absorpt_correction_T_min     0.31
_exptl_absorpt_correction_T_max     0.39
_exptl_special_details
;
Scalepack values for Tmin and Tmax are normalized to unity.
Values given here were obtained by multiplying them by exp(-\md)
where d= crystal_size_mid.
;
_diffrn_ambient_temperature     300.0(10)
_diffrn_radiation_type     MoK\a
_diffrn_radiation_wavelength     0.71070
_diffrn_radiation_source     'fine-focus sealed tube'
_diffrn_radiation_monochromator     graphite
_diffrn_measurement_device_type     'Enraf--Nonius KappaCCD'
_diffrn_measurement_device     '95mm CCD camera on \k-goniostat'
_diffrn_measurement_method     'combination of \w and \f scans'
_diffrn_detector_area_resol_mean     9
_diffrn_reflns_number     24810
_diffrn_reflns_av_R_equivalents     0.029
_diffrn_reflns_av_sigmaI/netI     0.0155
_diffrn_reflns_theta_min     2.987
_diffrn_reflns_theta_max     27.494
_diffrn_reflns_theta_full     25.241
_diffrn_measured_fraction_theta_max     0.995
_diffrn_measured_fraction_theta_full     0.996
_diffrn_reflns_limit_h_min     0
_diffrn_reflns_limit_h_max     9
_diffrn_reflns_limit_k_min     -11
_diffrn_reflns_limit_k_max     10
_diffrn_reflns_limit_l_min     -16
_diffrn_reflns_limit_l_max     16
_refine_special_details
;
 Refinement of F^2^ against ALL reflections.  The weighted R-factor wR and
 goodness of fit S are based on F^2^, conventional R-factors R are based
 on F, with F set to zero for negative F^2^. The threshold expression of
 F^2^ > 2sigma(F^2^) is used only for calculating R-factors(gt) etc. and is
 not relevant to the choice of reflections for refinement.  R-factors based
 on F^2^ are statistically about twice as large as those based on F, and R-
 factors based on ALL data will be even larger.
;
_reflns_number_total     3611
_reflns_number_gt     3387
_reflns_threshold_expression     'I > 2\s(I)'
_refine_ls_structure_factor_coef     Fsqd
_refine_ls_matrix_type     full
_refine_ls_R_factor_all     0.0224
_refine_ls_R_factor_gt     0.0205
_refine_ls_wR_factor_gt     0.0517
_refine_ls_wR_factor_ref     0.0529
_refine_ls_goodness_of_fit_ref     1.073
_refine_ls_restrained_S_all     1.073
_refine_ls_number_reflns     3611
_refine_ls_number_parameters     207
_refine_ls_number_restraints     0
_refine_ls_hydrogen_treatment     mixed
_refine_ls_weighting_scheme     calc
_refine_ls_weighting_details
         'calc w=1/[\s^2^(Fo^2^)+(0.0230P)^2^+0.2700P] where P=(Fo^2^+2Fc^2^)/3'
_atom_sites_solution_hydrogens     geom
_atom_sites_solution_primary     heavy
_atom_sites_solution_secondary     difmap
_refine_ls_shift/su_max     0.001
_refine_ls_shift/su_mean     0.000
_refine_diff_density_max     0.314
_refine_diff_density_min     -0.259
_refine_ls_extinction_coef     0.0187(14)
_refine_ls_extinction_expression
                                  'Fc^*^=kFc[1+0.001xFc^2^\l^3^/sin(2\q)]^-1/4^'
loop_
    _atom_type_symbol
    _atom_type_description
    _atom_type_scat_dispersion_real
    _atom_type_scat_dispersion_imag
    _atom_type_scat_source
    'Cu' 'Cu' 0.3201 1.2651
                         'International Tables Vol C Tables 4.2.6.8 and 6.1.1.4'
    'N' 'N' 0.0061 0.0033
                         'International Tables Vol C Tables 4.2.6.8 and 6.1.1.4'
    'C' 'C' 0.0033 0.0016
                         'International Tables Vol C Tables 4.2.6.8 and 6.1.1.4'
    'O' 'O' 0.0106 0.0060
                         'International Tables Vol C Tables 4.2.6.8 and 6.1.1.4'
    'H' 'H' 0.0000 0.0000
                         'International Tables Vol C Tables 4.2.6.8 and 6.1.1.4'
_computing_data_collection
;
<i>KappaCCD Server Software</i> (Nonius, 1997)
;
_computing_cell_refinement
;
SCALEPACK (Otwinowski & Minor, 1997)
;
_computing_data_reduction
;
DENZO and SCALEPACK (Otwinowski & Minor, 1997)
;
_computing_structure_solution
;
SHELXS-97 (Sheldrick, 2008)
;
_computing_structure_refinement
;
SHELXL-2014 (Sheldrick, 2015)
;
_computing_molecular_graphics
;
ORTEPIII (Burnett & Johnson, 1996)
;
_computing_publication_material
;
publCIF (Westrip, 2010)
;
loop_
    _atom_site_type_symbol
    _atom_site_label
    _atom_site_fract_x
    _atom_site_fract_y
    _atom_site_fract_z
    _atom_site_U_iso_or_equiv
    _atom_site_adp_type
    _atom_site_calc_flag
    _atom_site_refinement_flags
    _atom_site_occupancy
    _atom_site_symmetry_multiplicity
    _atom_site_disorder_assembly
    _atom_site_disorder_group
    Cu Cu1 0.44394(3) 0.21586(2) 0.789560(16) 0.04033(7) Uani d . 1 1 . .
    Cu Cu2 0.98671(2) 0.744243(19) 0.753969(13) 0.03124(7) Uani d . 1 1 . .
    O O1 0.1896(5) -0.2985(3) 0.4215(2) 0.0992(8) Uani d . 1 1 . .
    C C1 0.6318(2) 0.41700(18) 0.77647(12) 0.0379(3) Uani d . 1 1 . .
    N N1 0.7425(2) 0.53316(17) 0.76709(12) 0.0461(3) Uani d . 1 1 . .
    C C2 0.3303(3) 0.0522(2) 0.66225(15) 0.0488(4) Uani d . 1 1 . .
    N N2 0.2639(3) -0.0419(2) 0.58678(15) 0.0696(5) Uani d . 1 1 . .
    C C3 0.3714(3) 0.1763(2) 0.92430(15) 0.0503(4) Uani d . 1 1 . .
    N N3 0.3261(3) 0.1471(2) 1.00140(15) 0.0714(5) Uani d . 1 1 . .
    N N4 0.9197(2) 0.91902(18) 0.83087(11) 0.0393(3) Uani d . 1 1 . .
    H H4A 0.841(3) 0.877(3) 0.8693(18) 0.056(6) Uiso d . 1 1 . .
    H H4B 1.009(3) 0.981(3) 0.8724(18) 0.057(6) Uiso d . 1 1 . .
    C C5 0.8289(3) 0.9995(2) 0.75082(15) 0.0544(4) Uani d . 1 1 . .
    H H5A 0.9265 1.0869 0.7325 0.065 Uiso calc R 1 1 . .
    H H5B 0.7443 1.0439 0.7804 0.065 Uiso calc R 1 1 . .
    C C6 0.7160(3) 0.8774(2) 0.65180(14) 0.0494(4) Uani d . 1 1 . .
    H H6A 0.6080 0.7976 0.6680 0.059 Uiso calc R 1 1 . .
    H H6B 0.6668 0.9296 0.5947 0.059 Uiso calc R 1 1 . .
    N N7 0.8438(2) 0.79978(16) 0.61706(10) 0.0377(3) Uani d . 1 1 . .
    H H7 0.927(3) 0.868(2) 0.5989(14) 0.036(4) Uiso d . 1 1 . .
    C C8 0.7415(4) 0.6680(3) 0.52599(15) 0.0650(6) Uani d . 1 1 . .
    H H8A 0.6582 0.5794 0.5504 0.078 Uiso calc R 1 1 . .
    H H8B 0.8330 0.6337 0.4976 0.078 Uiso calc R 1 1 . .
    H H8C 0.6667 0.7049 0.4705 0.078 Uiso calc R 1 1 . .
    N N14 1.1101(3) 0.6146(2) 0.67452(13) 0.0494(4) Uani d . 1 1 . .
    H H14A 1.025(3) 0.528(3) 0.6453(18) 0.058(7) Uiso d . 1 1 . .
    H H14B 1.150(4) 0.660(3) 0.631(2) 0.070(7) Uiso d . 1 1 . .
    C C15 1.2645(3) 0.5852(3) 0.75204(19) 0.0673(6) Uani d . 1 1 . .
    H H15A 1.3854 0.6713 0.7594 0.081 Uiso calc R 1 1 . .
    H H15B 1.2785 0.4847 0.7262 0.081 Uiso calc R 1 1 . .
    C C16 1.2143(3) 0.5773(2) 0.85903(16) 0.0529(4) Uani d . 1 1 . .
    H H16A 1.1029 0.4828 0.8543 0.064 Uiso calc R 1 1 . .
    H H16B 1.3208 0.5711 0.9134 0.064 Uiso calc R 1 1 . .
    N N17 1.1722(2) 0.72477(17) 0.88834(11) 0.0426(3) Uani d . 1 1 . .
    H H17 1.266(3) 0.798(3) 0.8945(16) 0.047(5) Uiso d . 1 1 . .
    C C18 1.1031(3) 0.7205(2) 0.98757(14) 0.0569(5) Uani d . 1 1 . .
    H H18A 0.9743 0.6456 0.9725 0.068 Uiso calc R 1 1 . .
    H H18B 1.1048 0.8257 1.0135 0.068 Uiso calc R 1 1 . .
    H H18C 1.1852 0.6873 1.0416 0.068 Uiso calc R 1 1 . .
    H H1 0.214(4) -0.230(3) 0.458(2) 0.069(8) Uiso d . 1 1 . .
    H H2 0.253(5) -0.289(4) 0.392(3) 0.086(13) Uiso d . 1 1 . .
loop_
    _atom_site_aniso_label
    _atom_site_aniso_U_11
    _atom_site_aniso_U_22
    _atom_site_aniso_U_33
    _atom_site_aniso_U_12
    _atom_site_aniso_U_13
    _atom_site_aniso_U_23
    Cu1 0.03480(11) 0.03580(11) 0.04541(12) 0.00351(8) 0.01158(8) 0.00885(8)
    Cu2 0.03185(10) 0.02916(10) 0.03047(10) 0.00749(7) 0.00698(7) 0.00575(7)
    O1 0.136(2) 0.0550(11) 0.1022(17) 0.0208(12) 0.0481(16) -0.0130(11)
    C1 0.0331(7) 0.0377(8) 0.0382(8) 0.0066(6) 0.0062(6) 0.0089(6)
    N1 0.0375(7) 0.0418(7) 0.0521(8) 0.0031(6) 0.0099(6) 0.0152(6)
    C2 0.0481(9) 0.0403(8) 0.0518(10) 0.0015(7) 0.0205(8) 0.0076(7)
    N2 0.0754(12) 0.0553(10) 0.0621(11) -0.0037(9) 0.0292(9) -0.0063(8)
    C3 0.0435(9) 0.0453(9) 0.0498(10) -0.0028(7) 0.0145(7) 0.0035(7)
    N3 0.0725(12) 0.0741(12) 0.0616(11) 0.0064(9) 0.0326(9) 0.0116(9)
    N4 0.0424(7) 0.0391(7) 0.0358(7) 0.0129(6) 0.0104(6) 0.0043(6)
    C5 0.0739(12) 0.0538(10) 0.0511(10) 0.0395(10) 0.0190(9) 0.0134(8)
    C6 0.0477(9) 0.0651(11) 0.0446(9) 0.0282(8) 0.0129(7) 0.0201(8)
    N7 0.0416(7) 0.0374(7) 0.0330(6) 0.0101(6) 0.0105(5) 0.0103(5)
    C8 0.0863(15) 0.0552(11) 0.0399(10) 0.0241(10) -0.0112(9) 0.0005(8)
    N14 0.0605(10) 0.0555(10) 0.0452(8) 0.0287(8) 0.0241(8) 0.0142(7)
    C15 0.0586(12) 0.0890(16) 0.0741(14) 0.0441(12) 0.0261(10) 0.0202(12)
    C16 0.0479(10) 0.0563(10) 0.0569(11) 0.0258(8) 0.0038(8) 0.0130(8)
    N17 0.0384(7) 0.0382(7) 0.0421(7) 0.0073(6) -0.0003(6) 0.0046(6)
    C18 0.0737(13) 0.0592(11) 0.0359(9) 0.0262(10) 0.0025(8) 0.0113(8)
_geom_special_details
;
 All esds (except the esd in the dihedral angle between two l.s. planes)
 are estimated using the full covariance matrix.  The cell esds are taken
 into account individually in the estimation of esds in distances, angles
 and torsion angles; correlations between esds in cell parameters are only
 used when they are defined by crystal symmetry.  An approximate (isotropic)
 treatment of cell esds is used for estimating esds involving l.s. planes.
;
loop_
    _geom_bond_atom_site_label_1
    _geom_bond_atom_site_label_2
    _geom_bond_site_symmetry_2
    _geom_bond_distance
    _geom_bond_publ_flag
    Cu1 C1 . 1.9434(15) y
    Cu1 C2 . 1.9380(18) y
    Cu1 C3 . 1.9414(18) y
    Cu2 N1 . 2.2232(14) y
    Cu2 N4 . 2.0200(14) y
    Cu2 N7 . 2.0453(13) y
    Cu2 N14 . 2.0262(15) y
    Cu2 N17 . 2.0417(14) y
    O1 H1 . 0.68(3) ?
    O1 H2 . 0.66(3) ?
    C1 N1 . 1.138(2) ?
    C2 N2 . 1.135(2) ?
    C3 N3 . 1.134(2) ?
    N4 C5 . 1.474(2) ?
    N4 H4A . 0.86(2) ?
    N4 H4B . 0.78(2) ?
    C5 C6 . 1.503(3) ?
    C5 H5A . 0.9700 ?
    C5 H5B . 0.9700 ?
    C6 N7 . 1.467(2) ?
    C6 H6A . 0.9700 ?
    C6 H6B . 0.9700 ?
    N7 C8 . 1.470(2) ?
    N7 H7 . 0.810(19) ?
    C8 H8A . 0.9600 ?
    C8 H8B . 0.9600 ?
    C8 H8C . 0.9600 ?
    N14 C15 . 1.475(3) ?
    N14 H14A . 0.83(2) ?
    N14 H14B . 0.77(3) ?
    C15 C16 . 1.497(3) ?
    C15 H15A . 0.9700 ?
    C15 H15B . 0.9700 ?
    C16 N17 . 1.478(2) ?
    C16 H16A . 0.9700 ?
    C16 H16B . 0.9700 ?
    N17 C18 . 1.469(2) ?
    N17 H17 . 0.78(2) ?
    C18 H18A . 0.9600 ?
    C18 H18B . 0.9600 ?
    C18 H18C . 0.9600 ?
loop_
    _geom_angle_atom_site_label_1
    _geom_angle_atom_site_label_2
    _geom_angle_atom_site_label_3
    _geom_angle_site_symmetry_1
    _geom_angle_site_symmetry_3
    _geom_angle
    _geom_angle_publ_flag
    C1 Cu1 C2 . . 117.49(7) ?
    C1 Cu1 C3 . . 122.15(7) ?
    C2 Cu1 C3 . . 120.36(7) ?
    N1 Cu2 N4 . . 98.67(6) ?
    N1 Cu2 N14 . . 95.33(7) ?
    N1 Cu2 N17 . . 94.80(6) ?
    N1 Cu2 N7 . . 96.00(6) ?
    N4 Cu2 N7 . . 84.33(6) ?
    N14 Cu2 N17 . . 84.09(6) ?
    N4 Cu2 N14 . . 165.99(7) ?
    N7 Cu2 N17 . . 169.19(6) ?
    N4 Cu2 N17 . . 94.23(6) ?
    N7 Cu2 N14 . . 94.71(6) ?
    H1 O1 H2 . . 109(4) ?
    N1 C1 Cu1 . . 178.61(16) ?
    C1 N1 Cu2 . . 172.56(14) ?
    N2 C2 Cu1 . . 178.96(18) ?
    C2 N2 H1 . . 163.7(8) ?
    C2 N2 H7 . 1_445 99.5(4) ?
    H1 N2 H7 . 1_445 93.6(8) ?
    N3 C3 Cu1 . . 177.36(18) ?
    C3 N3 H4A . 2_667 160.8(6) ?
    C3 N3 H4B . 1_445 83.4(5) ?
    H4A N3 H4B 2_667 1_445 85.9(7) ?
    C5 N4 Cu2 . . 109.61(10) ?
    C5 N4 H4A . . 109.2(15) ?
    Cu2 N4 H4A . . 109.7(14) ?
    C5 N4 H4B . . 111.2(17) ?
    Cu2 N4 H4B . . 112.3(17) ?
    H4A N4 H4B . . 105(2) ?
    N4 C5 C6 . . 108.28(14) ?
    N4 C5 H5A . . 110.0 ?
    C6 C5 H5A . . 110.0 ?
    N4 C5 H5B . . 110.0 ?
    C6 C5 H5B . . 110.0 ?
    H5A C5 H5B . . 108.4 ?
    N7 C6 C5 . . 108.34(14) ?
    N7 C6 H6A . . 110.0 ?
    C5 C6 H6A . . 110.0 ?
    N7 C6 H6B . . 110.0 ?
    C5 C6 H6B . . 110.0 ?
    H6A C6 H6B . . 108.4 ?
    C6 N7 C8 . . 112.25(16) ?
    C6 N7 Cu2 . . 105.83(10) ?
    C8 N7 Cu2 . . 117.11(11) ?
    C6 N7 H7 . . 107.8(13) ?
    C8 N7 H7 . . 109.2(13) ?
    Cu2 N7 H7 . . 104.0(13) ?
    N7 C8 H8A . . 109.5 ?
    N7 C8 H8B . . 109.5 ?
    H8A C8 H8B . . 109.5 ?
    N7 C8 H8C . . 109.5 ?
    H8A C8 H8C . . 109.5 ?
    H8B C8 H8C . . 109.5 ?
    C15 N14 Cu2 . . 109.64(13) ?
    C15 N14 H14A . . 110.0(16) ?
    Cu2 N14 H14A . . 107.1(16) ?
    C15 N14 H14B . . 110.8(19) ?
    Cu2 N14 H14B . . 109.6(19) ?
    H14A N14 H14B . . 110(2) ?
    N14 C15 C16 . . 108.87(15) ?
    N14 C15 H15A . . 109.9 ?
    C16 C15 H15A . . 109.9 ?
    N14 C15 H15B . . 109.9 ?
    C16 C15 H15B . . 109.9 ?
    H15A C15 H15B . . 108.3 ?
    N17 C16 C15 . . 107.60(16) ?
    N17 C16 H16A . . 110.2 ?
    C15 C16 H16A . . 110.2 ?
    N17 C16 H16B . . 110.2 ?
    C15 C16 H16B . . 110.2 ?
    H16A C16 H16B . . 108.5 ?
    C18 N17 C16 . . 111.46(15) ?
    C18 N17 Cu2 . . 115.52(12) ?
    C16 N17 Cu2 . . 105.30(10) ?
    C18 N17 H17 . . 111.6(15) ?
    C16 N17 H17 . . 107.8(15) ?
    Cu2 N17 H17 . . 104.6(15) ?
    N17 C18 H18A . . 109.5 ?
    N17 C18 H18B . . 109.5 ?
    H18A C18 H18B . . 109.5 ?
    N17 C18 H18C . . 109.5 ?
    H18A C18 H18C . . 109.5 ?
    H18B C18 H18C . . 109.5 ?
loop_
    _geom_torsion_atom_site_label_1
    _geom_torsion_atom_site_label_2
    _geom_torsion_atom_site_label_3
    _geom_torsion_atom_site_label_4
    _geom_torsion_site_symmetry_1
    _geom_torsion_site_symmetry_2
    _geom_torsion_site_symmetry_3
    _geom_torsion_site_symmetry_4
    _geom_torsion
    _geom_torsion_publ_flag
    N4 C5 C6 N7 . . . . -53.1(2) ?
    N14 C15 C16 N17 . . . . -53.0(2) ?
    C8 N7 C6 C5 . . . . 174.98(15) ?
    C18 N17 C16 C15 . . . . 174.49(16) ?
    C8 N7 Cu2 N4 . . . . -148.13(15) ?
    C18 N17 Cu2 N14 . . . . -148.74(14) ?
loop_
    _geom_hbond_atom_site_label_D
    _geom_hbond_atom_site_label_H
    _geom_hbond_atom_site_label_A
    _geom_hbond_site_symmetry_A
    _geom_hbond_distance_DH
    _geom_hbond_distance_HA
    _geom_hbond_distance_DA
    _geom_hbond_angle_DHA
    O1 H1 N2 . 0.68(3) 2.13(3) 2.810(3) 171(3)
    N14 H14A O1 2_656 0.83(2) 2.14(2) 2.965(3) 177(2)
    N4 H4A N3 2_667 0.86(2) 2.26(2) 3.094(2) 161.1(19)
    N7 H7 N2 1_665 0.810(19) 2.460(19) 3.162(2) 145.7(16)
    N4 H4B N3 1_665 0.78(2) 2.53(2) 3.302(3) 170(2)
_shelx_hkl_file
;
   0   0   3  2593.5    36.3
   0   0   4 21869.5   297.1
   0   0   5 20970.7   260.6
   0   0   6  9238.2   115.4
   0   0   7  6424.9    80.8
   0   0   8  6396.4    80.7
   0   0   9  7082.5    90.2
   0   0  10   441.2     8.9
   0   0  11   992.5    17.8
   0   0  12   777.0    16.7
   0   0  13   324.9     9.5
   0   0  14   130.8     5.9
   0   0  15    -6.3    10.1
   0   0  16    49.9    15.9
   0   1 -16   348.9    16.2
   0   1 -15  1159.4    31.9
   0   1 -14   429.0    11.8
   0   1 -13  3286.3    64.2
   0   1 -12    -2.7     3.6
   0   1 -11  2418.3    39.7
   0   1 -10     2.7     4.1
   0   1  -9 11729.2   147.7
   0   1  -8   619.5     9.0
   0   1  -7  8753.7   109.6
   0   1  -6  3057.6    38.9
   0   1  -5  4079.2    51.7
   0   1  -4  1659.6    21.5
   0   1  -3   607.6     8.9
   0   1  -2   989.4    15.6
   0   1   1  7652.6   116.6
   0   1   2  4930.8    53.4
   0   1   3  2245.4    28.6
   0   1   4 13857.1   212.0
   0   1   5   573.9     8.0
   0   1   6  6764.9    85.0
   0   1   7  6561.4    82.7
   0   1   8  2675.9    34.8
   0   1   9 13920.5   175.7
   0   1  10   513.9    10.1
   0   1  11  4812.3    88.2
   0   1  12    64.4     3.7
   0   1  13  4623.1    87.3
   0   1  14   134.1     9.4
   0   1  15  1305.8    44.9
   0   2 -16   592.5    34.6
   0   2 -15    33.8     5.3
   0   2 -14   265.7     8.9
   0   2 -13    74.4     6.2
   0   2 -12   119.7     4.5
   0   2 -11    20.5     3.3
   0   2 -10   677.9    12.5
   0   2  -9  2578.0    33.8
   0   2  -8    17.6     2.1
   0   2  -7  3051.1    38.8
   0   2  -6  6374.8    80.1
   0   2  -5 14374.1   195.7
   0   2  -4 19885.7   270.5
   0   2  -3 11630.2   158.4
   0   2  -2   116.9     2.5
   0   2  -1 12875.7   175.0
   0   2   0 38986.8   834.1
   0   2   1   544.2     5.9
   0   2   2 14550.1   156.4
   0   2   3   350.6     4.1
   0   2   4  7856.1    85.3
   0   2   5  1427.0    17.3
   0   2   6  5487.5    64.0
   0   2   7  4641.7    54.9
   0   2   8  7067.9    83.4
   0   2   9  1537.3    21.1
   0   2  10   146.4     4.8
   0   2  11   255.6     7.7
   0   2  12    52.2     5.5
   0   2  13    99.7     6.1
   0   2  14    20.7     7.9
   0   2  15     4.8    10.4
   0   3 -16   344.9    14.6
   0   3 -15   765.5    27.0
   0   3 -14  1531.9    32.5
   0   3 -13  2833.2    54.3
   0   3 -12   738.0    13.6
   0   3 -11  1934.4    31.6
   0   3 -10   494.6     7.8
   0   3  -9  9761.3   123.3
   0   3  -8     9.5     2.0
   0   3  -7 22181.9   275.4
   0   3  -6   849.6    11.6
   0   3  -5 16398.1   249.5
   0   3  -4  9105.2   124.9
   0   3  -3  4290.6    59.0
   0   3  -2  4704.8    54.5
   0   3  -1  2235.5    26.2
   0   3   0   709.0     7.6
   0   3   1  8020.0    87.0
   0   3   2  1087.0    11.6
   0   3   3  1474.3    14.8
   0   3   4  3887.7    40.1
   0   3   5    78.9     2.5
   0   3   6  1456.9    17.9
   0   3   7   951.6    12.3
   0   3   8   259.6     4.6
   0   3   9  3224.9    52.7
   0   3  10   496.6    11.9
   0   3  11  1294.5    27.3
   0   3  12   286.7     8.9
   0   3  13   795.9    29.0
   0   3  14    21.0     8.8
   0   4 -15    52.8     5.9
   0   4 -14   370.2    12.6
   0   4 -13    -0.6     5.0
   0   4 -12   146.1     6.9
   0   4 -11    15.6     3.0
   0   4 -10    57.0     3.2
   0   4  -9    98.3     3.0
   0   4  -8   393.9     6.2
   0   4  -7   853.2    11.7
   0   4  -6  4616.9    64.1
   0   4  -5 10554.0   144.7
   0   4  -4  2366.5    27.9
   0   4  -3 11353.0   130.7
   0   4  -2  3399.1    39.7
   0   4  -1  5404.1    67.8
   0   4   0 19654.9   199.4
   0   4   1  1871.2    18.6
   0   4   2 37051.1   561.7
   0   4   3    25.0     1.3
   0   4   4 18919.9   192.2
   0   4   5   309.9     3.8
   0   4   6 15917.4   185.2
   0   4   7  1577.0    21.4
   0   4   8  5540.9    79.3
   0   4   9  1712.4    34.1
   0   4  10   538.8    12.9
   0   4  11   948.8    21.4
   0   4  12   155.1     6.8
   0   4  13    58.6     8.9
   0   4  14   125.9    10.5
   0   5 -15   216.7     9.9
   0   5 -14  1111.0    30.3
   0   5 -13  1814.4    37.3
   0   5 -12  1375.9    28.4
   0   5 -11  4603.2    85.4
   0   5 -10   848.5    12.7
   0   5  -9  5711.8    73.8
   0   5  -8    27.0     2.1
   0   5  -7 19034.0   291.2
   0   5  -6   917.9    10.8
   0   5  -5 12846.0   160.0
   0   5  -4   744.2     9.3
   0   5  -3  4068.1    47.5
   0   5  -2  2030.0    26.1
   0   5  -1  4379.8    55.3
   0   5   0  2399.7    26.6
   0   5   1  1418.2    14.4
   0   5   2  6057.1    59.2
   0   5   3    78.7     2.0
   0   5   4   146.7     2.4
   0   5   5   398.0     4.6
   0   5   6    69.6     2.8
   0   5   7   300.5     6.3
   0   5   8   985.4    18.0
   0   5   9   431.2    11.4
   0   5  10   245.5     8.9
   0   5  11   462.5    12.5
   0   5  12   224.1    11.6
   0   5  13   403.1    19.4
   0   6 -14   377.0    13.8
   0   6 -13    48.8     7.4
   0   6 -12   516.8    13.3
   0   6 -11    32.7     5.7
   0   6 -10     9.0     2.3
   0   6  -9   490.1     7.1
   0   6  -8   304.2     5.0
   0   6  -7   287.8     4.5
   0   6  -6    62.4     1.9
   0   6  -5  2528.0    30.4
   0   6  -4   440.5     5.9
   0   6  -3  9042.5   113.8
   0   6  -2  1882.5    30.8
   0   6  -1  7677.6   106.5
   0   6   0  6735.0    85.2
   0   6   1  2723.7    30.6
   0   6   2 18331.7   211.6
   0   6   3  1299.1    13.1
   0   6   4  4203.4    42.2
   0   6   5     6.1     1.5
   0   6   6  3963.6    44.8
   0   6   7    75.7     3.4
   0   6   8  3908.6    75.5
   0   6   9   124.6     6.5
   0   6  10  1247.4    33.3
   0   6  11   367.2    16.1
   0   6  12   167.7    17.1
   0   7 -14   200.7    12.1
   0   7 -13   468.5    15.4
   0   7 -12   661.2    19.1
   0   7 -11  1788.9    36.9
   0   7 -10  1308.1    27.4
   0   7  -9  1181.1    21.5
   0   7  -8  1917.7    26.0
   0   7  -7  4971.5    59.1
   0   7  -6   203.2     3.8
   0   7  -5  4300.5    54.8
   0   7  -4   264.4     4.7
   0   7  -3  4568.1   101.0
   0   7  -2   720.8    15.2
   0   7  -1  2093.7    39.2
   0   7   0   312.4    10.2
   0   7   1  2583.5    36.7
   0   7   2  1089.2    13.7
   0   7   3    78.4     1.8
   0   7   4   148.7     2.7
   0   7   5     4.9     1.5
   0   7   6   263.6     6.9
   0   7   7    26.7     4.5
   0   7   8   249.5     8.3
   0   7   9   276.7    10.2
   0   7  10    89.6     9.3
   0   8 -12   851.1    30.2
   0   8 -11    87.4    11.0
   0   8 -10    71.3     8.7
   0   8  -9    19.0     6.9
   0   8  -8   188.1     9.7
   0   8  -7    43.5     7.7
   0   8  -6    79.4     4.8
   0   8  -5   116.8     6.1
   0   8  -4   383.9     9.8
   0   8  -3   538.3    11.2
   0   8  -2   251.2     7.0
   0   8  -1  1669.9    32.8
   0   8   0   361.7     9.6
   0   8   1   869.5    18.4
   0   8   2  2751.8    52.9
   0   8   3   985.3    21.0
   0   8   4  2505.9    36.8
   0   8   5   288.7     7.5
   0   8   6  1429.2    25.8
   0   8   7    39.7     4.3
   0   8   8  1175.9    32.0
   0   8   9    80.5     9.7
   0   9 -10   973.9    33.5
   0   9  -9   482.3    20.0
   0   9  -8  1164.6    39.1
   0   9  -7  2539.8    61.3
   0   9  -6   381.0    14.0
   0   9  -5  4513.4    84.9
   0   9  -4    -2.4     3.8
   0   9  -3  4181.1    68.4
   0   9  -2   173.9     7.4
   0   9  -1  1773.1    35.8
   0   9   0    47.6     4.9
   0   9   1  1359.0    28.7
   0   9   2   261.9     8.7
   0   9   3   200.3    11.9
   0   9   4   293.4    13.4
   0   9   5   241.3    12.1
   0   9   6    24.7     7.5
   0   9   7    26.1    12.0
   0  10  -8    46.5     7.6
   0  10  -7    -4.8     8.4
   0  10  -6     8.9     6.3
   0  10  -5    26.2     6.3
   0  10  -4     3.6     5.7
   0  10  -3   401.2    16.0
   0  10  -2     0.1     4.3
   0  10  -1   793.7    22.2
   0  10   0    63.4     5.8
   0  10   1   827.2    24.2
   0  10   2   436.7    18.0
   0  10   3   681.2    25.1
   0  10   4   718.3    26.4
   1 -11  -1   401.7    16.7
   1 -11   0   558.8    21.5
   1 -11   1   116.1    10.2
   1 -11   2   507.7    19.2
   1 -11   3    76.7     9.0
   1 -11   4   182.0     9.4
   1 -11   5     3.5     8.0
   1 -10  -5    78.1    10.1
   1 -10  -4   187.4    11.7
   1 -10  -3   526.3    21.0
   1 -10  -2   343.0    11.8
   1 -10  -1    82.7     6.1
   1 -10   0   604.7    17.3
   1 -10   1    -3.3     7.2
   1 -10   2  2398.4    58.3
   1 -10   3    15.1     6.6
   1 -10   4  2394.5    60.4
   1 -10   5    28.1     7.0
   1 -10   6  2128.1    67.0
   1 -10   7   296.5    14.4
   1 -10   8  1021.2    35.1
   1  -9  -8    11.7    11.8
   1  -9  -7  1152.3    38.9
   1  -9  -6     2.3     8.0
   1  -9  -5  1752.4    57.1
   1  -9  -4    66.5     7.7
   1  -9  -3  2069.1    51.1
   1  -9  -2   458.7    15.2
   1  -9  -1   377.3    13.0
   1  -9   0   863.5    24.4
   1  -9   1    73.9     6.0
   1  -9   2   689.6    15.7
   1  -9   3   316.2    11.0
   1  -9   4   324.5    11.1
   1  -9   5    44.5    10.0
   1  -9   6     8.1     8.7
   1  -9   7    39.5     6.6
   1  -9   8    66.1     8.6
   1  -9   9    70.8    12.1
   1  -9  10    91.8     8.7
   1  -9  11   232.6    12.9
   1  -8  -9    53.7     5.3
   1  -8  -8    79.0     5.4
   1  -8  -7     3.6     4.0
   1  -8  -6     3.7     3.3
   1  -8  -5   203.7     5.8
   1  -8  -4   163.1     4.7
   1  -8  -3    15.7     1.6
   1  -8  -2   271.4     4.2
   1  -8  -1   793.5    12.6
   1  -8   0   123.8     3.3
   1  -8   1   474.9     8.0
   1  -8   2  2450.3    38.9
   1  -8   3  1168.1    19.3
   1  -8   4  4488.5    62.9
   1  -8   5   146.8     3.8
   1  -8   6  3886.0    71.6
   1  -8   7   197.7     7.7
   1  -8   8  1551.3    39.1
   1  -8   9   430.8    11.9
   1  -8  10  1269.5    27.3
   1  -8  11   211.1    11.9
   1  -8  12   599.4    22.6
   1  -7 -11   630.3    24.6
   1  -7 -10   655.1    24.0
   1  -7  -9  1452.4    26.7
   1  -7  -8    99.8     4.9
   1  -7  -7  3072.9    42.4
   1  -7  -6    75.2     2.9
   1  -7  -5  4160.9    47.3
   1  -7  -4   136.9     2.8
   1  -7  -3  7815.4    77.4
   1  -7  -2  2186.3    22.5
   1  -7  -1  8184.7    90.2
   1  -7   0  4564.7    50.7
   1  -7   1  3485.7    45.1
   1  -7   2  2087.1    29.9
   1  -7   3  2717.1    38.2
   1  -7   4  3961.9    55.3
   1  -7   5  1100.5    16.4
   1  -7   6  1754.2    23.1
   1  -7   7    52.8     2.7
   1  -7   8   954.2    17.0
   1  -7   9   124.3     4.2
   1  -7  10   118.5     6.1
   1  -7  11   166.4     7.0
   1  -7  12    22.6     5.4
   1  -7  13   165.2     9.0
   1  -6 -12   931.7    33.0
   1  -6 -11    60.4     9.7
   1  -6 -10   937.9    21.0
   1  -6  -9  1045.4    23.0
   1  -6  -8   201.2     5.9
   1  -6  -7   882.5    13.0
   1  -6  -6   105.1     2.2
   1  -6  -5   491.6     6.3
   1  -6  -4   314.1     4.4
   1  -6  -3    70.6     2.3
   1  -6  -2   594.9     7.0
   1  -6  -1  1509.4    17.2
   1  -6   0  1105.5    12.8
   1  -6   1   941.1    10.9
   1  -6   2  2531.9    28.1
   1  -6   3  1672.5    18.9
   1  -6   4  7451.2    93.4
   1  -6   5   343.8     5.7
   1  -6   6  8160.6   125.6
   1  -6   7     9.3     2.3
   1  -6   8  5410.6    86.2
   1  -6   9  1253.9    22.2
   1  -6  10  3704.4    70.5
   1  -6  11   310.6     9.7
   1  -6  12  2903.9    57.5
   1  -6  13   885.9    24.7
   1  -6  14   484.2    15.7
   1  -5 -13   143.6    10.0
   1  -5 -12   209.9    12.7
   1  -5 -11   555.0    14.0
   1  -5 -10  1674.5    33.6
   1  -5  -9  1553.1    31.4
   1  -5  -8   903.1    13.0
   1  -5  -7  1753.0    23.8
   1  -5  -6   351.5     4.4
   1  -5  -5 11538.8   118.8
   1  -5  -4   765.5     8.3
   1  -5  -3 19980.0   215.6
   1  -5  -2   446.1     5.4
   1  -5  -1 33600.4   721.0
   1  -5   0 10513.9   113.8
   1  -5   1 13050.3   132.8
   1  -5   2  1706.6    19.1
   1  -5   3  2513.4    29.5
   1  -5   4  8375.7   104.5
   1  -5   5   509.4     6.6
   1  -5   6  3429.0    53.7
   1  -5   7   118.4     4.6
   1  -5   8  1829.7    30.3
   1  -5   9    17.5     2.8
   1  -5  10    49.6     5.1
   1  -5  11   720.8    16.5
   1  -5  12    13.6     5.9
   1  -5  13   197.8     7.9
   1  -5  14   180.7     8.4
   1  -5  15    59.5     7.4
   1  -4 -14   847.7    35.8
   1  -4 -13    25.2     7.9
   1  -4 -12   763.6    24.3
   1  -4 -11    80.9     5.4
   1  -4 -10  3428.6    56.1
   1  -4  -9   587.3    11.3
   1  -4  -8  3069.6    40.2
   1  -4  -7    88.0     2.3
   1  -4  -6    10.6     1.4
   1  -4  -5   917.8    10.2
   1  -4  -4  1398.7    15.8
   1  -4  -3   693.5     7.7
   1  -4  -2  2455.9    25.6
   1  -4  -1  3118.7    34.1
   1  -4   0    52.8     1.4
   1  -4   1  2400.9    26.4
   1  -4   2  1308.0    15.6
   1  -4   3  4397.8    55.2
   1  -4   4 10183.7   138.7
   1  -4   5 11937.9   162.7
   1  -4   6  8275.6   127.2
   1  -4   7  2635.5    37.1
   1  -4   8 11724.8   180.3
   1  -4   9    79.5     2.7
   1  -4  10  8213.2   149.8
   1  -4  11    82.0     4.1
   1  -4  12  5702.2   130.6
   1  -4  13   708.9    16.0
   1  -4  14  1168.2    38.6
   1  -4  15   146.0    10.9
   1  -3 -15    45.4     9.6
   1  -3 -14    51.0     9.1
   1  -3 -13     2.4     9.8
   1  -3 -12   112.8     9.0
   1  -3 -11    28.2     2.0
   1  -3 -10   683.8    11.1
   1  -3  -9  3087.8    43.8
   1  -3  -8  3250.9    36.4
   1  -3  -7  5542.8    60.8
   1  -3  -6  4023.0    47.2
   1  -3  -5 25569.3   346.8
   1  -3  -4  2473.4    25.6
   1  -3  -3 17158.1   173.9
   1  -3  -2  8173.4    83.3
   1  -3  -1 32252.4   325.7
   1  -3   0  7622.0    82.5
   1  -3   1  7209.1    77.8
   1  -3   2  4777.0    55.3
   1  -3   3 22727.3   308.0
   1  -3   4 10940.0   166.5
   1  -3   5 22674.5   343.8
   1  -3   6  1761.9    22.7
   1  -3   7  3722.2    51.9
   1  -3   8  2291.4    32.8
   1  -3   9    16.0     2.0
   1  -3  10    72.5     3.3
   1  -3  11   167.5     5.0
   1  -3  12   306.4     8.6
   1  -3  13   242.3     7.8
   1  -3  14    28.1     5.2
   1  -3  15    83.2     8.8
   1  -2 -15   184.1    11.5
   1  -2 -14  2391.2    74.7
   1  -2 -13    38.8     7.1
   1  -2 -12  1866.6    28.6
   1  -2 -11    28.7     2.2
   1  -2 -10  6591.3    92.2
   1  -2  -9  1607.6    20.0
   1  -2  -8 12304.7   133.5
   1  -2  -7  3386.3    37.4
   1  -2  -6  8392.1    90.9
   1  -2  -5  7357.8    79.8
   1  -2  -4   795.3     9.2
   1  -2  -3 12384.5   119.2
   1  -2  -2  1270.5    12.6
   1  -2  -1  5811.8    62.9
   1  -2   0 13571.7   155.8
   1  -2   1  6272.5    72.4
   1  -2   2 13536.1   205.9
   1  -2   3  2455.1    38.1
   1  -2   4 17005.4   230.9
   1  -2   5  2221.6    28.3
   1  -2   6 10463.4   130.5
   1  -2   7  1893.7    27.0
   1  -2   8  4036.0    56.9
   1  -2   9   240.1     4.8
   1  -2  10  1883.6    31.3
   1  -2  11     7.9     2.6
   1  -2  12  2851.7    47.6
   1  -2  13   150.5     6.1
   1  -2  14  1514.8    31.7
   1  -2  15   241.4    12.8
   1  -1 -16    -6.5     8.7
   1  -1 -15     7.2     7.9
   1  -1 -14    42.4     8.7
   1  -1 -13    12.6     3.2
   1  -1 -12   307.1     8.6
   1  -1 -11   194.4     6.7
   1  -1 -10  2767.1    44.9
   1  -1  -9  1049.1    16.1
   1  -1  -8  8569.3   107.7
   1  -1  -7   493.5     8.0
   1  -1  -6 10440.3   131.0
   1  -1  -5 12230.9   152.6
   1  -1  -4 20751.3   238.3
   1  -1  -3  9317.9   100.6
   1  -1  -2  7521.6    76.4
   1  -1   0    75.6     3.3
   1  -1   1 49803.1  1506.8
   1  -1   2   313.1     5.3
   1  -1   3 32361.0   438.4
   1  -1   4  3688.2    46.5
   1  -1   5 29156.9   361.3
   1  -1   6 13200.7   179.9
   1  -1   7  9001.8   123.1
   1  -1   8  5371.9    68.2
   1  -1   9    62.3     2.5
   1  -1  10  1623.6    26.8
   1  -1  11    64.0     3.4
   1  -1  12   616.6    12.4
   1  -1  13   405.2    10.9
   1  -1  14    56.2     9.2
   1  -1  15    32.9     8.1
   1   0 -16   377.5    17.7
   1   0 -15   694.6    26.5
   1   0 -14  1919.9    39.7
   1   0 -13   437.2    11.4
   1   0 -12  3869.3    72.5
   1   0 -11    77.8     4.3
   1   0 -10 11146.1   173.3
   1   0  -9     3.2     3.4
   1   0  -8 11884.1   163.8
   1   0  -7  4806.7    61.2
   1   0  -6  1848.9    24.0
   1   0  -5   503.4     7.2
   1   0  -4  1065.9    15.3
   1   0  -3  1439.8    17.2
   1   0  -2 11584.3   117.4
   1   0  -1  1402.4    43.5
   1   0   1   141.8     2.1
   1   0   2  3437.1    40.0
   1   0   3  5964.0    69.0
   1   0   4  3703.2    47.0
   1   0   5  7408.3    92.9
   1   0   6  4448.9    61.3
   1   0   7  6381.1    80.0
   1   0   8  7057.9    89.4
   1   0   9  3449.4    49.4
   1   0  10  2859.6    46.5
   1   0  11   164.9     4.6
   1   0  12  4431.6    83.1
   1   0  13     3.9     3.1
   1   0  14  2902.2    91.5
   1   0  15   108.8    10.6
   1   1 -16    98.4    10.6
   1   1 -15   975.4    26.8
   1   1 -14     3.4     3.8
   1   1 -13   181.5     7.7
   1   1 -12     3.4     2.9
   1   1 -11   242.9     6.3
   1   1 -10   214.6     4.9
   1   1  -9   900.1    13.9
   1   1  -8  2039.4    29.5
   1   1  -7    33.3     2.2
   1   1  -6  1614.5    23.2
   1   1  -5  1002.2    13.4
   1   1  -4  4921.0    57.6
   1   1  -3 43388.0  1314.1
   1   1  -2 13687.8   147.1
   1   1   0  5050.8    48.9
   1   1   2  7542.9    73.0
   1   1   3 17496.3   201.3
   1   1   4    15.7     0.9
   1   1   5  7546.6    94.4
   1   1   6  8497.8    98.4
   1   1   7 12679.4   146.4
   1   1   8  2200.7    26.7
   1   1   9  3278.0    46.5
   1   1  10   972.6    16.5
   1   1  11   176.2     4.1
   1   1  12   269.6    12.2
   1   1  13   376.1    14.5
   1   1  14   240.3    12.9
   1   1  15    27.3     8.4
   1   2 -16   578.6    15.1
   1   2 -15   502.8    15.3
   1   2 -14  1644.8    34.0
   1   2 -13  1206.1    25.1
   1   2 -12  3836.3    63.1
   1   2 -11   802.3    14.5
   1   2 -10  6019.7    77.4
   1   2  -9  1460.7    19.7
   1   2  -8 23048.4   286.9
   1   2  -7  1356.0    18.1
   1   2  -6 13920.9   190.6
   1   2  -5  1726.7    22.3
   1   2  -4  6149.8    71.8
   1   2  -3 37155.3   503.4
   1   2  -2 32193.4   436.2
   1   2  -1  3001.0    30.9
   1   2   0 25737.8   276.3
   1   2   1  4696.5    45.6
   1   2   2  7281.4    70.5
   1   2   3  1270.5    14.3
   1   2   4   737.7     9.3
   1   2   5    34.4     2.2
   1   2   6    58.6     2.1
   1   2   7  1186.0    15.0
   1   2   8  2008.3    24.9
   1   2   9   305.5     7.1
   1   2  10  2474.8    47.7
   1   2  11   261.6     8.1
   1   2  12  2326.2    46.4
   1   2  13    14.3     5.0
   1   2  14   636.3    24.6
   1   3 -16    -4.3     6.1
   1   3 -15   611.0    18.3
   1   3 -14    26.5     6.0
   1   3 -13    53.0     4.9
   1   3 -12   109.3     4.6
   1   3 -11   251.6     6.5
   1   3 -10   255.6     5.0
   1   3  -9   162.9     4.0
   1   3  -8  1071.0    14.8
   1   3  -7  1122.2    15.2
   1   3  -6 12318.1   168.5
   1   3  -5   363.7     5.3
   1   3  -4 10658.0   132.9
   1   3  -3  3839.5    44.8
   1   3  -2  9924.0   123.9
   1   3  -1 11906.1   128.3
   1   3   0 12217.7   123.8
   1   3   1 26678.6   270.0
   1   3   2  7164.3    69.5
   1   3   3 19633.3   199.0
   1   3   4  1432.5    17.4
   1   3   5 12982.2   150.4
   1   3   6   526.6     7.4
   1   3   7 11547.3   135.7
   1   3   8  1055.0    18.6
   1   3   9  2969.3    55.8
   1   3  10  1405.8    28.9
   1   3  11   590.5    14.6
   1   3  12   104.8     6.0
   1   3  13   291.1    13.3
   1   3  14   195.0    13.2
   1   4 -16   214.1    10.1
   1   4 -15  1271.6    34.4
   1   4 -14   225.7     9.3
   1   4 -13  2613.9    52.1
   1   4 -12  1656.6    32.9
   1   4 -11  2092.0    34.7
   1   4 -10  3029.6    37.1
   1   4  -9  2192.3    27.2
   1   4  -8 18323.3   251.7
   1   4  -7     1.5     1.8
   1   4  -6 29117.1   510.8
   1   4  -5   522.6     7.4
   1   4  -4 13809.1   159.3
   1   4  -3  1526.2    17.0
   1   4  -2  1655.1    19.9
   1   4  -1  1878.0    22.4
   1   4   0  7436.3    80.5
   1   4   1  2861.4    29.8
   1   4   2    52.5     1.4
   1   4   3   737.2     7.9
   1   4   4     8.8     1.2
   1   4   5   307.3     5.0
   1   4   6  1518.7    20.8
   1   4   7   608.5    10.4
   1   4   8   484.5    10.0
   1   4   9   543.8    13.2
   1   4  10   145.1     7.2
   1   4  11   727.1    17.8
   1   4  12   599.3    18.2
   1   4  13   129.2    11.7
   1   5 -15   393.8    14.1
   1   5 -14    -2.3     5.4
   1   5 -13   446.3    12.1
   1   5 -12   103.8     6.9
   1   5 -11    -2.8     4.1
   1   5 -10     3.5     2.0
   1   5  -9   246.0     4.4
   1   5  -8    17.9     2.1
   1   5  -7     4.4     1.6
   1   5  -6  1984.2    24.2
   1   5  -5    40.2     1.5
   1   5  -4  5423.2    55.7
   1   5  -3   708.2    11.1
   1   5  -2 14027.8   162.3
   1   5  -1  2177.3    28.2
   1   5   0  4749.9    60.2
   1   5   1  8954.0    91.7
   1   5   2  5180.6    53.8
   1   5   3 13980.4   136.2
   1   5   4  1187.8    12.6
   1   5   5  7606.6    89.3
   1   5   6    37.4     3.0
   1   5   7  6343.9    90.8
   1   5   8   487.6    12.8
   1   5   9  2791.4    55.0
   1   5  10   218.8     8.1
   1   5  11   376.9    13.3
   1   5  12    50.0     7.4
   1   6 -14   108.8     8.4
   1   6 -13   867.5    24.4
   1   6 -12   823.1    19.1
   1   6 -11   860.1    18.8
   1   6 -10  1831.0    27.9
   1   6  -9   438.6     7.4
   1   6  -8  5636.9    72.9
   1   6  -7   385.3     6.2
   1   6  -6  6500.2    76.1
   1   6  -5    39.1     1.2
   1   6  -4  4976.7    89.2
   1   6  -3   110.4     3.4
   1   6  -2  2426.7    31.9
   1   6  -1  1507.3    20.4
   1   6   0  4427.0    57.3
   1   6   1  4129.2    48.6
   1   6   2  1008.8    12.8
   1   6   3   469.4     6.8
   1   6   4    11.4     1.5
   1   6   5     7.0     1.1
   1   6   6    20.7     2.8
   1   6   7    94.3     4.4
   1   6   8     7.0     4.2
   1   6   9    98.5     6.0
   1   6  10    67.3     5.7
   1   6  11   348.5    21.2
   1   7 -13  1458.0    47.0
   1   7 -12     4.5     7.1
   1   7 -11   235.6    10.4
   1   7 -10    61.4     5.4
   1   7  -9   272.1     6.7
   1   7  -8   149.9     3.9
   1   7  -7   259.2     4.6
   1   7  -6    45.1     1.6
   1   7  -5    75.5     4.3
   1   7  -4   942.0    16.6
   1   7  -3    22.2     4.1
   1   7  -2  2659.8    49.4
   1   7  -1   792.3    16.7
   1   7   0  1342.1    22.8
   1   7   1  1357.6    23.0
   1   7   2   551.1     8.5
   1   7   3  2188.1    27.1
   1   7   4   508.8     9.1
   1   7   5  2562.5    43.7
   1   7   6   555.7    13.4
   1   7   7  1230.8    26.6
   1   7   8     5.8     4.8
   1   7   9  1386.7    37.1
   1   8 -12   214.4    12.7
   1   8 -11  2329.7    72.3
   1   8 -10   317.9    15.9
   1   8  -9  2597.9    62.8
   1   8  -8  1452.5    37.0
   1   8  -7  1624.1    32.9
   1   8  -6  4903.3    90.6
   1   8  -5   517.7    10.8
   1   8  -4  6444.4   102.4
   1   8  -3   149.1     6.9
   1   8  -2  4230.3    79.7
   1   8  -1    66.2     4.9
   1   8   0  5145.1    95.7
   1   8   1   162.6     6.6
   1   8   2  1539.6    26.9
   1   8   3   359.2    10.4
   1   8   4    52.8     5.9
   1   8   5    73.9     8.1
   1   8   6   165.2     9.7
   1   8   7     8.0     7.0
   1   9 -10    22.4    10.3
   1   9  -9    36.4     8.4
   1   9  -8    35.2     8.2
   1   9  -7    84.8     6.4
   1   9  -6    21.4     7.2
   1   9  -5     3.6     3.7
   1   9  -4   113.3     7.0
   1   9  -3    35.7     4.7
   1   9  -2   446.0    11.9
   1   9  -1    30.6     4.4
   1   9   0  1134.6    24.8
   1   9   1   432.2    13.3
   1   9   2  1377.7    46.8
   1   9   3   432.0    18.0
   1   9   4  1236.3    40.9
   1   9   5   906.3    26.0
   1  10  -7   442.6    18.0
   1  10  -6   997.4    28.6
   1  10  -5   273.0    13.0
   1  10  -4  1655.9    53.6
   1  10  -3   128.8     7.9
   1  10  -2   643.8    19.1
   1  10  -1    13.2     5.8
   1  10   0   665.2    24.9
   1  10   1    42.9     8.2
   1  10   2   730.7    39.2
   2 -11  -2   217.1    12.4
   2 -11  -1   338.4    14.9
   2 -11   0   123.1    16.3
   2 -11   1  1036.9    49.8
   2 -11   2   122.0     8.9
   2 -11   3  1427.5    45.9
   2 -11   4    10.9     9.5
   2 -11   5   972.4    47.3
   2 -11   6    91.9    12.2
   2 -10  -6   943.1    32.6
   2 -10  -5    10.3     7.8
   2 -10  -4  1662.4    53.1
   2 -10  -3    26.1     6.5
   2 -10  -2  1151.8    38.2
   2 -10  -1   876.5    24.0
   2 -10   0   426.0    14.6
   2 -10   1   677.6    15.9
   2 -10   2   516.1    16.3
   2 -10   3   510.6    22.6
   2 -10   4    -4.6     8.7
   2 -10   5   285.7    18.2
   2 -10   6    19.9     9.1
   2 -10   7     6.7     9.1
   2 -10   8   107.6    12.8
   2 -10   9    17.0    10.5
   2  -9  -8   117.9     9.6
   2  -9  -7   107.7     7.6
   2  -9  -6    -2.3     7.6
   2  -9  -5    50.8     6.9
   2  -9  -4    18.7     2.9
   2  -9  -3    66.7     3.3
   2  -9  -2    25.8     2.3
   2  -9  -1   108.1     3.4
   2  -9   0    80.1     2.5
   2  -9   1   643.5    10.4
   2  -9   2   145.6     5.1
   2  -9   3  1527.3    29.8
   2  -9   4    88.2     5.6
   2  -9   5  1529.4    37.1
   2  -9   6    28.5    14.4
   2  -9   7  1527.6    56.7
   2  -9   8   196.7    14.2
   2  -9   9  1540.2    70.1
   2  -9  10   228.1    17.7
   2  -9  11   784.5    41.4
   2  -8 -10   368.0    13.2
   2  -8  -9   348.8    12.3
   2  -8  -8  1437.3    37.3
   2  -8  -7   522.6    11.1
   2  -8  -6  3901.2    64.4
   2  -8  -5   102.8     3.7
   2  -8  -4  4227.4    55.5
   2  -8  -3    41.7     2.5
   2  -8  -2  3257.0    39.5
   2  -8  -1  2422.5    29.7
   2  -8   0  2574.0    31.5
   2  -8   1  1343.8    18.5
   2  -8   2  4110.7    53.1
   2  -8   3  1690.1    22.6
   2  -8   4  1547.6    21.0
   2  -8   5   900.8    15.9
   2  -8   6   183.7     4.8
   2  -8   7   294.9     7.9
   2  -8   8    25.4     4.7
   2  -8   9    35.7     5.3
   2  -8  10   115.3     8.5
   2  -8  11    44.7     5.6
   2  -8  12     7.0     6.4
   2  -7 -11   798.6    23.0
   2  -7 -10    66.1     6.3
   2  -7  -9   365.6    10.7
   2  -7  -8   433.8    12.2
   2  -7  -7   531.4     9.6
   2  -7  -6   154.3     3.5
   2  -7  -5   602.5     8.0
   2  -7  -4    12.2     1.7
   2  -7  -3    10.1     1.9
   2  -7  -2    35.7     1.8
   2  -7  -1    66.2     2.0
   2  -7   0  2229.8    24.1
   2  -7   1  1177.3    13.0
   2  -7   2  2810.4    29.9
   2  -7   3  5467.0    69.6
   2  -7   4   871.4    12.0
   2  -7   5  7702.3   107.2
   2  -7   6   709.5    11.3
   2  -7   7  4558.4    73.1
   2  -7   8    -2.4     3.1
   2  -7   9  3169.9    75.4
   2  -7  10     0.5     6.9
   2  -7  11  2136.1    52.5
   2  -7  12   415.8    13.8
   2  -7  13   812.2    23.9
   2  -6 -13   165.5    14.3
   2  -6 -12   368.9    16.7
   2  -6 -11   581.7    16.0
   2  -6 -10  1011.0    22.8
   2  -6  -9  1340.4    28.2
   2  -6  -8   417.3     9.1
   2  -6  -7   840.8    11.3
   2  -6  -6  3859.7    43.6
   2  -6  -5    13.2     1.8
   2  -6  -4 13474.5   157.0
   2  -6  -3   793.2     9.1
   2  -6  -2 12938.0   140.2
   2  -6  -1  1280.9    14.0
   2  -6   0 10226.0    99.5
   2  -6   1  1589.6    17.0
   2  -6   2 12313.7   141.8
   2  -6   3  1891.2    24.3
   2  -6   4  4989.9    63.1
   2  -6   5  4277.7    59.8
   2  -6   6   236.2     4.8
   2  -6   7  4270.1    60.7
   2  -6   8     6.2     2.9
   2  -6   9   147.5     7.5
   2  -6  10    95.4     7.7
   2  -6  11    -5.4     8.1
   2  -6  12    95.6     6.4
   2  -6  13     8.3     5.7
   2  -6  14   105.5     8.8
   2  -5 -14   -12.8    11.6
   2  -5 -13  1203.0    41.6
   2  -5 -12    -3.1     6.4
   2  -5 -11  2419.3    60.3
   2  -5 -10   264.9     8.9
   2  -5  -9  1367.8    23.9
   2  -5  -8  1098.4    21.7
   2  -5  -7    16.4     2.1
   2  -5  -6  1741.3    19.0
   2  -5  -5    37.4     1.8
   2  -5  -4   204.8     3.3
   2  -5  -3   901.5    10.0
   2  -5  -2  1050.9    11.5
   2  -5  -1   108.0     2.0
   2  -5   0  1122.4    12.1
   2  -5   1     9.4     1.2
   2  -5   2  2538.4    29.9
   2  -5   3  2177.8    27.8
   2  -5   4  2648.6    37.0
   2  -5   5  2121.5    30.1
   2  -5   6  1876.6    27.0
   2  -5   7  2501.8    36.0
   2  -5   8     9.8     3.3
   2  -5   9  5655.3   177.7
   2  -5  10   -10.1     9.5
   2  -5  11  3807.7   127.9
   2  -5  12   193.4    10.0
   2  -5  13  1565.0    50.0
   2  -5  14   212.7    12.8
   2  -4 -14    72.7     9.9
   2  -4 -13   181.0    13.4
   2  -4 -12    77.5     8.9
   2  -4 -11   156.0     4.7
   2  -4 -10   439.1     7.3
   2  -4  -9   861.8    12.5
   2  -4  -8   319.5     4.9
   2  -4  -7  2832.2    34.1
   2  -4  -6  1839.5    19.7
   2  -4  -5  2671.8    26.6
   2  -4  -4 19556.5   198.3
   2  -4  -3  3471.4    35.9
   2  -4  -2 35552.0   539.0
   2  -4  -1  1237.4    13.3
   2  -4   0 17688.6   179.3
   2  -4   1  6304.1    73.1
   2  -4   2  6124.6    70.9
   2  -4   3  4504.6    62.0
   2  -4   4  9963.1   136.0
   2  -4   5  2684.8    41.9
   2  -4   6   502.3    10.6
   2  -4   7  3694.9    57.9
   2  -4   8   989.9    17.1
   2  -4   9   997.7    24.0
   2  -4  10   396.1    11.0
   2  -4  11    76.1     3.9
   2  -4  12   332.3     8.8
   2  -4  13    -8.0     6.6
   2  -4  14    40.6     8.6
   2  -4  15    25.4     7.5
   2  -3 -15   835.9    31.4
   2  -3 -14   214.5    12.9
   2  -3 -13  2491.3    62.6
   2  -3 -12    82.4     3.7
   2  -3 -11  5317.8    69.2
   2  -3 -10   197.4     3.7
   2  -3  -9  8446.9   106.6
   2  -3  -8  2374.9    26.9
   2  -3  -7  7768.4    90.7
   2  -3  -6  2995.5    35.7
   2  -3  -5 12988.3   132.2
   2  -3  -4  1548.0    15.5
   2  -3  -3  7332.8    71.1
   2  -3  -2  6685.3    65.1
   2  -3  -1 14271.5   137.6
   2  -3   0   164.2     2.5
   2  -3   1  2781.1    30.5
   2  -3   2  3058.5    42.1
   2  -3   3  1249.5    17.8
   2  -3   4    44.0     3.2
   2  -3   5  3374.5    46.9
   2  -3   6  3052.6    42.6
   2  -3   7  6131.2    85.4
   2  -3   8   944.4    14.6
   2  -3   9  6647.4   148.1
   2  -3  10    68.4     5.3
   2  -3  11  6935.7   127.8
   2  -3  12    20.4     5.5
   2  -3  13  1551.5    32.0
   2  -3  14    10.7     5.4
   2  -3  15   281.2    19.5
   2  -2 -16    85.4    14.9
   2  -2 -15    15.1     7.8
   2  -2 -14    35.4     4.7
   2  -2 -13     4.9     4.4
   2  -2 -12     3.4     2.6
   2  -2 -11   498.3     8.1
   2  -2 -10   853.7    12.1
   2  -2  -9  4289.0    48.1
   2  -2  -8  1275.7    14.8
   2  -2  -7 10929.8   126.8
   2  -2  -6  8424.9    97.4
   2  -2  -5 16964.0   210.3
   2  -2  -4 25241.4   289.0
   2  -2  -3  5994.7    64.8
   2  -2  -2 35003.4   375.4
   2  -2  -1 13217.2   134.2
   2  -2   0 40793.4   504.1
   2  -2   1   239.2     3.6
   2  -2   3    67.4     2.0
   2  -2   5  4563.9    63.6
   2  -2   6 15296.1   208.5
   2  -2   7  6160.9    85.1
   2  -2   8  4156.5    53.4
   2  -2   9  3509.1    64.5
   2  -2  10   401.1     9.8
   2  -2  11  1096.1    19.3
   2  -2  12  1247.3    25.9
   2  -2  13   264.9     8.2
   2  -2  14     0.1     8.2
   2  -2  15   -23.0    11.1
   2  -1 -16   442.7    19.7
   2  -1 -15   242.0    13.6
   2  -1 -14  1106.0    24.5
   2  -1 -13   954.6    18.0
   2  -1 -12    28.2     2.2
   2  -1 -11  4498.7    71.9
   2  -1 -10   520.6     8.0
   2  -1  -9 13478.3   157.0
   2  -1  -8   686.6     9.1
   2  -1  -7  7433.1    86.5
   2  -1  -6   496.3     8.1
   2  -1  -5 13160.8   152.0
   2  -1  -4  1739.4    20.8
   2  -1  -3  3800.2    41.6
   2  -1  -2    30.8     1.6
   2  -1  -1  6622.8    76.8
   2  -1   0 10030.6   124.7
   2  -1   1 14485.6   180.2
   2  -1   2 11664.1   144.8
   2  -1   3 10914.3   135.8
   2  -1   4  4038.7    50.9
   2  -1   5  3080.7    39.4
   2  -1   6  5243.3    61.3
   2  -1   7  2555.2    30.5
   2  -1   8  4984.0    64.0
   2  -1   9   315.3     6.7
   2  -1  10  1295.4    20.1
   2  -1  11  3678.9    54.3
   2  -1  12    51.7     5.3
   2  -1  13  2437.4    60.6
   2  -1  14     0.3     6.0
   2  -1  15  1250.0    43.3
   2   0 -16   311.3    14.2
   2   0 -15     7.1     4.0
   2   0 -14   173.7     7.9
   2   0 -13    32.3     4.5
   2   0 -12     2.9     4.0
   2   0 -11   183.5     5.6
   2   0 -10   718.0    11.8
   2   0  -9    52.8     2.9
   2   0  -8     9.1     1.4
   2   0  -7  7497.1    87.3
   2   0  -6   723.0     8.5
   2   0  -5 12106.1   130.8
   2   0  -4  2930.1    28.7
   2   0  -3  9606.1    92.7
   2   0  -2 25011.6   252.4
   2   0  -1 30630.7   379.4
   2   0   0   298.6     5.1
   2   0   1  1056.1    13.6
   2   0   2 30751.8   352.2
   2   0   3   126.2     2.2
   2   0   4 31617.1   428.3
   2   0   5   310.8     4.5
   2   0   6 11183.5   129.2
   2   0   7  1279.6    15.9
   2   0   8  1121.7    15.5
   2   0   9  1209.5    18.4
   2   0  10    32.9     2.1
   2   0  11   149.9     5.3
   2   0  12   342.3    12.3
   2   0  13   122.4     8.2
   2   0  14    54.6     8.1
   2   1 -16   412.1    12.1
   2   1 -15   383.2    10.8
   2   1 -14  1805.9    31.6
   2   1 -13  3169.0    60.9
   2   1 -12  1495.6    25.4
   2   1 -11  7588.3    97.4
   2   1 -10  1828.7    22.5
   2   1  -9 14977.7   162.8
   2   1  -8     6.7     1.8
   2   1  -7  8560.7    93.1
   2   1  -6    54.3     1.8
   2   1  -5  8861.1   102.5
   2   1  -4  8033.7    77.9
   2   1  -3 19388.2   186.3
   2   1  -2  3676.9    34.1
   2   1  -1 30247.6   276.1
   2   1   0 19655.7   199.0
   2   1   1   155.9     2.5
   2   1   2    40.0     1.3
   2   1   3    17.9     1.4
   2   1   4   169.9     3.1
   2   1   5   940.3    11.7
   2   1   6   767.8    10.0
   2   1   7   512.9     7.0
   2   1   8  1594.4    21.3
   2   1   9   162.9     4.4
   2   1  10   440.1    14.1
   2   1  11  2427.7    60.6
   2   1  12    75.4     8.7
   2   1  13  1313.8    34.9
   2   1  14    -2.3     4.9
   2   2 -16   773.5    19.7
   2   2 -15    23.2     4.7
   2   2 -14   846.7    16.7
   2   2 -13   398.9     8.9
   2   2 -12   276.2     5.3
   2   2 -11    60.1     3.1
   2   2 -10   247.9     4.9
   2   2  -9   171.3     3.9
   2   2  -8    13.0     1.8
   2   2  -7  1748.5    21.3
   2   2  -6   285.0     4.2
   2   2  -5 10624.9   108.3
   2   2  -4   591.3     6.6
   2   2  -3  6327.6    61.4
   2   2  -2 36529.4   419.0
   2   2  -1  5372.4    49.8
   2   2   0 23398.9   224.3
   2   2   1  8769.3    84.8
   2   2   2 18735.3   189.8
   2   2   3    87.8     1.9
   2   2   4 18522.2   199.4
   2   2   5    73.7     2.5
   2   2   6 17695.3   221.5
   2   2   7     6.5     2.2
   2   2   8  5060.6    92.5
   2   2   9  1459.0    28.9
   2   2  10  1956.8    38.9
   2   2  11   807.9    18.7
   2   2  12   776.9    21.9
   2   2  13   547.8    18.6
   2   3 -16   448.0    15.4
   2   3 -15   224.8     9.8
   2   3 -14  1436.6    30.5
   2   3 -13   501.9    12.4
   2   3 -12  2858.9    42.7
   2   3 -11  2786.6    40.8
   2   3 -10  3549.7    46.6
   2   3  -9  7484.6    95.6
   2   3  -8  1998.9    26.3
   2   3  -7 15341.6   191.0
   2   3  -6   245.2     3.7
   2   3  -5 23970.0   276.0
   2   3  -4  1257.6    12.8
   2   3  -3 23180.7   222.6
   2   3  -2  1368.8    13.7
   2   3  -1 10351.6   100.0
   2   3   0  6490.7    57.7
   2   3   1  3478.2    32.6
   2   3   2   318.2     4.1
   2   3   3  2352.8    26.2
   2   3   4   131.6     2.7
   2   3   5   141.2     3.5
   2   3   6    45.7     3.0
   2   3   7   665.8    11.3
   2   3   8   772.4    17.0
   2   3   9   342.0     9.8
   2   3  10   737.3    17.2
   2   3  11   403.4    11.5
   2   3  12   111.6     7.1
   2   3  13   459.1    15.1
   2   4 -15    13.2     7.0
   2   4 -14   432.7    13.7
   2   4 -13    44.4     5.3
   2   4 -12    35.5     4.8
   2   4 -11     2.8     2.4
   2   4 -10     6.1     2.1
   2   4  -9   339.6     6.1
   2   4  -8   166.4     3.7
   2   4  -7   752.1     9.9
   2   4  -6  1042.6    13.1
   2   4  -5  2775.7    33.0
   2   4  -4    11.8     1.0
   2   4  -3  6479.3    70.7
   2   4  -2  2447.9    31.8
   2   4  -1 12605.0   135.8
   2   4   0  5322.2    51.9
   2   4   1 16736.5   170.1
   2   4   2  4457.2    44.1
   2   4   3  7910.2    86.5
   2   4   4 10003.7   116.7
   2   4   5   257.7     5.5
   2   4   6  7516.6   107.0
   2   4   7    12.7     2.9
   2   4   8  5246.5    98.2
   2   4   9   204.0     8.3
   2   4  10  1762.6    36.0
   2   4  11    22.2     5.7
   2   4  12   364.2    12.8
   2   5 -15    13.2     6.1
   2   5 -14   851.3    23.3
   2   5 -13    38.8     5.9
   2   5 -12  1620.7    33.0
   2   5 -11   903.2    16.9
   2   5 -10  1155.7    16.7
   2   5  -9  7278.1    93.9
   2   5  -8  2970.1    33.8
   2   5  -7  8659.7    95.6
   2   5  -6  1503.1    17.4
   2   5  -5  7583.2    78.4
   2   5  -4    58.2     2.2
   2   5  -3  7642.8    83.5
   2   5  -2   482.9     7.6
   2   5  -1  3567.2    45.9
   2   5   0   957.7    12.3
   2   5   1  2779.3    29.5
   2   5   2   576.7     7.7
   2   5   3   296.2     4.7
   2   5   4     9.8     1.5
   2   5   5   262.9     5.4
   2   5   6    18.4     2.6
   2   5   7     3.2     4.8
   2   5   8     4.4     4.2
   2   5   9    17.7     5.4
   2   5  10   525.0    16.6
   2   5  11    37.7     6.6
   2   6 -14   805.4    29.6
   2   6 -13    42.1     5.4
   2   6 -12   782.2    18.1
   2   6 -11   332.7     9.6
   2   6 -10   448.7    10.0
   2   6  -9   471.4     7.5
   2   6  -8  1916.3    24.3
   2   6  -7   225.4     4.0
   2   6  -6    18.4     1.2
   2   6  -5  1219.7    16.5
   2   6  -4   122.9     4.6
   2   6  -3  1252.0    21.1
   2   6  -2    40.5     4.3
   2   6  -1  1602.4    26.6
   2   6   0  1676.6    28.0
   2   6   1  2049.8    27.2
   2   6   2   423.6     6.2
   2   6   3  1467.4    18.6
   2   6   4  4926.4    64.7
   2   6   5   199.3     6.9
   2   6   6  2811.5    54.7
   2   6   7    90.3     6.1
   2   6   8  1365.4    36.3
   2   6   9    -6.0     4.5
   2   7 -13    16.5     7.3
   2   7 -12  1455.6    47.0
   2   7 -11    43.4     8.7
   2   7 -10  1919.9    47.5
   2   7  -9  1456.7    36.8
   2   7  -8  1454.8    29.9
   2   7  -7  2125.5    35.8
   2   7  -6  2644.0    43.4
   2   7  -5  4718.2    75.5
   2   7  -4  1496.4    29.5
   2   7  -3  5233.5    96.6
   2   7  -2     7.0     3.9
   2   7  -1  6588.2   104.5
   2   7   0   342.9     8.4
   2   7   1  3376.1    55.4
   2   7   2   558.5    11.7
   2   7   3   616.6    10.9
   2   7   4   288.2     7.4
   2   7   5   165.8     6.8
   2   7   6    92.3    10.3
   2   7   7   180.1    11.2
   2   7   8    28.1    10.2
   2   8 -11    17.7    10.4
   2   8 -10   205.5    12.0
   2   8  -9    13.8     6.6
   2   8  -8   125.0     7.1
   2   8  -7    55.2     4.5
   2   8  -6    10.5     4.5
   2   8  -5   217.1     6.9
   2   8  -4   304.1    10.0
   2   8  -3   708.3    16.2
   2   8  -2    91.9     5.9
   2   8  -1   540.4    13.3
   2   8   0   468.9    10.8
   2   8   1   889.8    17.1
   2   8   2    98.9     6.4
   2   8   3  2132.6    54.5
   2   8   4   449.0    15.7
   2   8   5  1018.5    34.7
   2   8   6   779.2    27.8
   2   9  -9   305.1    11.5
   2   9  -8   825.7    23.6
   2   9  -7   843.5    23.8
   2   9  -6   896.6    30.6
   2   9  -5  1634.6    42.3
   2   9  -4   626.8    18.3
   2   9  -3  1843.4    47.2
   2   9  -2   123.5     7.8
   2   9  -1  1721.8    43.8
   2   9   0    21.8     7.0
   2   9   1   900.6    31.5
   2   9   2   124.7     9.1
   2   9   3   655.6    19.8
   3 -11  -3   848.8    30.0
   3 -11  -2    34.8     9.1
   3 -11  -1   464.0    26.5
   3 -11   0    41.3    10.7
   3 -11   1   419.2    16.7
   3 -11   2    59.8     9.6
   3 -11   3    56.2     9.3
   3 -11   4   263.0    19.6
   3 -11   5    29.9    10.4
   3 -11   6    99.0    15.5
   3 -10  -6    70.0     7.9
   3 -10  -5     5.6     8.8
   3 -10  -4    80.1     8.2
   3 -10  -3    15.2     7.4
   3 -10  -2   151.3    11.2
   3 -10  -1    45.7     6.9
   3 -10   0   743.1    20.7
   3 -10   1   463.1    21.1
   3 -10   2   490.0    21.3
   3 -10   3    48.6    11.6
   3 -10   4   479.0    21.4
   3 -10   5    -1.6     7.9
   3 -10   6  1083.8    50.8
   3 -10   7    15.8    13.4
   3 -10   8  1376.4    62.2
   3  -9  -9   382.1    16.3
   3  -9  -8   229.6     7.2
   3  -9  -7  1283.1    29.5
   3  -9  -6   259.7     8.6
   3  -9  -5  2157.8    37.1
   3  -9  -4    58.2     3.6
   3  -9  -3  2893.1    48.1
   3  -9  -2   368.7     8.2
   3  -9  -1  3396.2    50.0
   3  -9   0  1134.3    17.8
   3  -9   1  2376.9    34.9
   3  -9   2  1339.8    23.1
   3  -9   3   876.2    18.3
   3  -9   4  1311.3    26.1
   3  -9   5   181.0     6.1
   3  -9   6   686.5    15.7
   3  -9   7   149.0     9.0
   3  -9   8   355.2    14.6
   3  -9   9   294.7    13.7
   3  -9  10    60.9    11.1
   3  -8 -10   372.0    12.7
   3  -8  -9   184.4     8.1
   3  -8  -8   208.6     6.4
   3  -8  -7   289.2     7.4
   3  -8  -6   791.5    15.3
   3  -8  -5    -0.8     2.2
   3  -8  -4    59.8     2.5
   3  -8  -3     2.6     2.6
   3  -8  -2   136.9     3.3
   3  -8  -1    10.9     1.9
   3  -8   0   167.6     3.1
   3  -8   1   938.1    12.3
   3  -8   2   997.9    14.1
   3  -8   3   475.0     7.6
   3  -8   4  1000.5    15.6
   3  -8   5   773.3    12.8
   3  -8   6  2441.6    36.6
   3  -8   7   107.6     6.5
   3  -8   8  3774.7    72.9
   3  -8   9     6.5     6.5
   3  -8  10  1999.6    63.2
   3  -8  11   245.4    12.8
   3  -8  12   517.4    28.7
   3  -7 -12   263.7    11.5
   3  -7 -11   123.4     7.3
   3  -7 -10   569.5    17.4
   3  -7  -9   723.3    17.0
   3  -7  -8  1895.5    33.1
   3  -7  -7  2520.0    31.8
   3  -7  -6  1289.8    17.2
   3  -7  -5  4971.0    53.2
   3  -7  -4   424.6     5.7
   3  -7  -3  4693.6    49.8
   3  -7  -2    66.6     2.5
   3  -7  -1  7266.8    72.0
   3  -7   0   192.4     3.1
   3  -7   1  8603.7   108.7
   3  -7   2   739.9     9.6
   3  -7   3  8398.9    98.4
   3  -7   4   888.2    13.9
   3  -7   5  1064.6    16.6
   3  -7   6   991.6    15.8
   3  -7   7   259.3     6.6
   3  -7   8   455.3    11.4
   3  -7   9   153.9     8.0
   3  -7  10    30.8     7.1
   3  -7  11    98.8     8.6
   3  -7  12    51.5     8.3
   3  -6 -13    34.9     7.2
   3  -6 -12   988.2    27.9
   3  -6 -11    -1.6     5.7
   3  -6 -10  2705.8    53.3
   3  -6  -9    69.9     6.0
   3  -6  -8  1342.4    20.7
   3  -6  -7   288.4     4.8
   3  -6  -6  2455.2    28.4
   3  -6  -5   372.0     5.0
   3  -6  -4    51.2     2.2
   3  -6  -3    68.9     1.9
   3  -6  -2   297.8     4.1
   3  -6  -1    69.5     2.0
   3  -6   0    21.9     1.7
   3  -6   1  2964.0    32.9
   3  -6   2  7337.0    80.1
   3  -6   3  2081.6    25.2
   3  -6   4  3744.5    52.8
   3  -6   5  2704.5    38.9
   3  -6   6  1975.7    29.0
   3  -6   7   684.7    12.7
   3  -6   8  2684.5    51.1
   3  -6   9   385.4    10.7
   3  -6  10  2792.3    67.3
   3  -6  11    88.4     9.2
   3  -6  12  1727.1    58.9
   3  -6  13    58.7     7.0
   3  -5 -14    13.0     6.8
   3  -5 -13   162.8     8.5
   3  -5 -12   349.1    10.9
   3  -5 -11   128.7     5.4
   3  -5 -10    92.0     4.0
   3  -5  -9     4.1     1.7
   3  -5  -8   510.8     8.1
   3  -5  -7  1893.2    20.6
   3  -5  -6  3095.2    31.1
   3  -5  -5  5005.7    49.5
   3  -5  -4  1222.0    13.3
   3  -5  -3  7805.7    85.3
   3  -5  -2   478.5     5.7
   3  -5  -1 11298.3   130.5
   3  -5   0   334.1     4.5
   3  -5   1 12617.4   136.0
   3  -5   2  2466.8    29.1
   3  -5   3 16880.1   229.9
   3  -5   4  3034.3    39.1
   3  -5   5  3624.5    57.0
   3  -5   6  2475.3    39.9
   3  -5   7   656.7    12.4
   3  -5   8  1397.4    33.9
   3  -5   9     1.9     5.4
   3  -5  10   117.9    10.3
   3  -5  11   238.1    16.9
   3  -5  12    73.7    10.9
   3  -5  13     4.7     7.2
   3  -5  14    34.6     9.0
   3  -4 -15   426.4    20.9
   3  -4 -14  1712.2    56.2
   3  -4 -13   222.5    13.0
   3  -4 -12  3280.0    64.5
   3  -4 -11   348.5     7.2
   3  -4 -10  3426.8    49.8
   3  -4  -9   179.0     4.7
   3  -4  -8   620.3    10.3
   3  -4  -7  2329.8    26.8
   3  -4  -6  5647.9    58.5
   3  -4  -5  3071.6    32.2
   3  -4  -4  5248.7    51.3
   3  -4  -3   822.9     9.7
   3  -4  -2  4228.3    46.2
   3  -4  -1  4509.1    49.5
   3  -4   0   788.6     9.2
   3  -4   1   158.0     3.1
   3  -4   2   119.4     2.6
   3  -4   3   563.0     8.0
   3  -4   4   570.9     7.4
   3  -4   5   337.0     5.3
   3  -4   6   394.2     5.6
   3  -4   7   564.6     9.3
   3  -4   8  2479.3    45.9
   3  -4   9   627.5    13.8
   3  -4  10  3186.9    73.6
   3  -4  11     6.0     3.9
   3  -4  12  1296.2    47.4
   3  -4  13     2.2     5.5
   3  -4  14   442.2    17.4
   3  -3 -15    67.9    14.1
   3  -3 -14    40.8     8.4
   3  -3 -13    14.9     4.9
   3  -3 -12   266.7     9.0
   3  -3 -11   351.5     7.0
   3  -3 -10  1207.5    18.4
   3  -3  -9   690.8    10.2
   3  -3  -8  2804.9    36.8
   3  -3  -7    65.2     2.7
   3  -3  -6 10359.3   129.8
   3  -3  -5  7536.3    76.9
   3  -3  -4 13822.1   140.6
   3  -3  -3 31150.0   315.5
   3  -3  -2  8233.1    84.1
   3  -3  -1 27255.6   261.5
   3  -3   0  5969.2    69.4
   3  -3   1 30819.5   417.4
   3  -3   2    26.9     1.9
   3  -3   3 19738.8   267.8
   3  -3   4   444.2     6.6
   3  -3   5  8286.4   103.9
   3  -3   6  2054.5    27.0
   3  -3   7  7629.6    97.2
   3  -3   8  2393.8    38.9
   3  -3   9  2630.0    43.1
   3  -3  10  1343.1    27.3
   3  -3  11  1062.6    27.9
   3  -3  12   289.2     8.3
   3  -3  13    -3.1     6.7
   3  -3  14    66.4    11.6
   3  -2 -16   322.6    15.3
   3  -2 -15   669.5    26.0
   3  -2 -14   645.2    16.4
   3  -2 -13   400.1    11.7
   3  -2 -12  2773.3    41.4
   3  -2 -11   171.7     4.2
   3  -2 -10  7327.2   102.4
   3  -2  -9   116.3     2.9
   3  -2  -8  8648.8    94.8
   3  -2  -7   657.9     9.0
   3  -2  -6 11306.2   131.3
   3  -2  -5  8340.0    96.8
   3  -2  -4 20071.0   230.5
   3  -2  -3   318.6     4.1
   3  -2  -2  2498.5    27.7
   3  -2  -1   858.2    10.5
   3  -2   0  4667.3    54.5
   3  -2   1  2435.7    31.1
   3  -2   2   537.5     7.5
   3  -2   3  3294.3    45.5
   3  -2   4   484.7     7.1
   3  -2   5  1426.6    19.0
   3  -2   6   932.2    12.8
   3  -2   7  3473.5    45.2
   3  -2   8  3527.4    56.2
   3  -2   9  1658.0    28.0
   3  -2  10  5226.9    99.2
   3  -2  11   349.8     9.5
   3  -2  12  1836.7    37.8
   3  -2  13    49.4     6.8
   3  -2  14   565.5    32.2
   3  -1 -16     8.6     8.0
   3  -1 -15   227.7     9.1
   3  -1 -14   128.5     6.9
   3  -1 -13    59.1     5.5
   3  -1 -12     4.9     2.4
   3  -1 -11   251.5     5.4
   3  -1 -10   167.5     4.1
   3  -1  -9   349.9     5.5
   3  -1  -8   560.2     6.8
   3  -1  -7   796.1     9.0
   3  -1  -6  5321.9    58.2
   3  -1  -5  4579.9    47.2
   3  -1  -4  1638.6    17.4
   3  -1  -3 13466.2   136.8
   3  -1  -2  7674.9    88.9
   3  -1  -1  6800.0    85.3
   3  -1   0 12920.8   160.7
   3  -1   1 17420.0   215.8
   3  -1   2   696.1     9.6
   3  -1   3 32778.2   574.6
   3  -1   4  2883.9    37.0
   3  -1   5 18403.0   229.4
   3  -1   6  1017.0    14.0
   3  -1   7  5056.9    65.1
   3  -1   8  2168.8    35.6
   3  -1   9  1928.1    32.6
   3  -1  10   833.0    17.5
   3  -1  11  1010.6    21.6
   3  -1  12   112.5     7.2
   3  -1  13     7.2     5.5
   3  -1  14    38.9     6.6
   3   0 -16    -3.6     5.2
   3   0 -15   931.8    22.2
   3   0 -14   203.5     6.5
   3   0 -13  1647.7    28.1
   3   0 -12  3773.2    61.0
   3   0 -11  1596.5    21.5
   3   0 -10  8887.6   104.2
   3   0  -9  1703.2    19.6
   3   0  -8 18195.1   185.4
   3   0  -7  2089.3    22.2
   3   0  -6 12222.2   132.1
   3   0  -5  1388.1    15.6
   3   0  -4 14498.5   139.5
   3   0  -3  7214.3    69.8
   3   0  -2  3709.6    38.2
   3   0  -1  1958.2    23.2
   3   0   0  1950.5    23.2
   3   0   1  2654.3    33.6
   3   0   2  1466.3    18.9
   3   0   3    81.6     2.3
   3   0   4  3298.4    42.1
   3   0   5     5.0     1.9
   3   0   6    -1.1     2.0
   3   0   7   933.7    14.5
   3   0   8    73.3     3.3
   3   0   9   348.6     8.8
   3   0  10  1112.8    22.6
   3   0  11   609.4    18.5
   3   0  12  1353.8    37.2
   3   0  13    41.8     9.2
   3   1 -16   101.7     6.6
   3   1 -15   145.9     6.2
   3   1 -14    -0.2     3.5
   3   1 -13   724.0    14.0
   3   1 -12   242.9     6.6
   3   1 -11   504.7     8.8
   3   1 -10    97.9     2.6
   3   1  -9   211.8     3.9
   3   1  -8    33.1     1.8
   3   1  -7  1065.8    12.5
   3   1  -6 13334.2   135.7
   3   1  -5   283.1     3.2
   3   1  -4 19830.0   181.8
   3   1  -3    22.3     1.4
   3   1  -2 11473.7   110.5
   3   1  -1  6654.5    72.1
   3   1   0  8057.5    87.3
   3   1   1 14772.6   158.9
   3   1   2 15676.0   168.6
   3   1   3 30309.6   375.1
   3   1   4    11.0     1.6
   3   1   5 18974.8   260.3
   3   1   6   887.2    11.7
   3   1   7  5031.3    71.3
   3   1   8   125.3     4.2
   3   1   9  1342.2    34.2
   3   1  10   350.3    12.3
   3   1  11  1500.7    39.4
   3   1  12   346.4    12.0
   3   1  13   506.8    16.4
   3   2 -16    59.9     7.2
   3   2 -15  1450.9    37.6
   3   2 -14   226.7     8.3
   3   2 -13  2710.7    52.2
   3   2 -12  1995.9    38.8
   3   2 -11  3112.5    45.6
   3   2 -10  5961.4    76.9
   3   2  -9  2262.3    26.1
   3   2  -8  5540.1    61.2
   3   2  -7  2841.0    31.8
   3   2  -6 12780.3   123.9
   3   2  -5     7.6     1.3
   3   2  -4 32179.0   397.8
   3   2  -3    27.9     1.3
   3   2  -2 15066.8   138.6
   3   2  -1  2624.1    25.9
   3   2   0  4225.5    43.7
   3   2   1  5027.2    51.8
   3   2   2   742.0     8.3
   3   2   3  1108.1    12.1
   3   2   4   556.5     6.6
   3   2   5    18.2     1.7
   3   2   6    41.3     1.8
   3   2   7   404.7    10.5
   3   2   8     4.3     4.4
   3   2   9   653.5    15.6
   3   2  10   189.6     7.4
   3   2  11   335.2    11.5
   3   2  12   735.8    21.5
   3   3 -16     6.6     5.2
   3   3 -15   691.3    19.8
   3   3 -14    -3.7     5.1
   3   3 -13   888.3    19.4
   3   3 -12   329.5     9.2
   3   3 -11   137.3     4.0
   3   3 -10     0.2     2.3
   3   3  -9    45.1     2.4
   3   3  -8     4.1     2.2
   3   3  -7  3638.4    38.6
   3   3  -6   221.0     3.2
   3   3  -5     2.7     1.3
   3   3  -4  2572.1    25.7
   3   3  -3  1272.0    12.9
   3   3  -2  8450.9    81.9
   3   3  -1  4810.5    45.1
   3   3   0  4674.3    43.7
   3   3   1  1356.2    13.9
   3   3   2 10264.6   105.2
   3   3   3  8252.8    84.9
   3   3   4  1442.6    18.2
   3   3   5  6638.2    78.4
   3   3   6   575.0     9.9
   3   3   7  5070.5    93.9
   3   3   8    24.7     5.1
   3   3   9  3052.6    60.3
   3   3  10   124.4     7.5
   3   3  11  1101.2    30.3
   3   3  12   495.5    16.6
   3   4 -15   264.7    10.1
   3   4 -14    40.6     5.3
   3   4 -13  1089.4    20.4
   3   4 -12    28.3     4.8
   3   4 -11  2680.6    39.7
   3   4 -10  2941.2    39.7
   3   4  -9  1619.5    20.9
   3   4  -8  4605.0    55.1
   3   4  -7  3395.6    36.2
   3   4  -6  7126.2    78.4
   3   4  -5     8.9     1.6
   3   4  -4 11288.5   122.8
   3   4  -3   880.6     9.9
   3   4  -2 13543.2   131.5
   3   4  -1   694.9     7.3
   3   4   0  2187.1    21.1
   3   4   1   845.9     9.1
   3   4   2   295.1     4.3
   3   4   3  1656.8    20.5
   3   4   4   305.8     5.3
   3   4   5    14.6     1.4
   3   4   6    -0.5     2.9
   3   4   7     8.0     4.8
   3   4   8    11.6     5.4
   3   4   9   130.4     7.1
   3   4  10    26.2     5.3
   3   4  11   153.5     8.2
   3   5 -14   175.5     7.1
   3   5 -13   898.2    21.0
   3   5 -12    13.9     4.0
   3   5 -11   772.1    14.7
   3   5 -10    15.1     2.7
   3   5  -9  1164.5    16.4
   3   5  -8    70.6     2.3
   3   5  -7   551.1     8.5
   3   5  -6    66.4     2.2
   3   5  -5    88.2     2.0
   3   5  -4   503.9     9.5
   3   5  -3    16.2     1.9
   3   5  -2  2071.2    29.8
   3   5  -1   780.1    11.0
   3   5   0  4446.8    49.3
   3   5   1    88.9     2.3
   3   5   2  4188.9    50.7
   3   5   3  2039.4    27.3
   3   5   4   689.3    10.5
   3   5   5  4379.8    71.2
   3   5   6    93.8     5.7
   3   5   7  2338.4    46.8
   3   5   8   122.6     7.4
   3   5   9   927.9    26.6
   3   6 -13   889.2    31.2
   3   6 -12   -18.4     6.6
   3   6 -11  2874.7    70.8
   3   6 -10   852.2    19.0
   3   6  -9  3129.1    51.8
   3   6  -8  1762.3    26.3
   3   6  -7  3526.0    50.5
   3   6  -6  3945.9    63.4
   3   6  -5  2937.3    47.4
   3   6  -4  6624.6    83.9
   3   6  -3   262.2     6.8
   3   6  -2  9231.1   144.0
   3   6  -1    79.4     4.5
   3   6   0  5419.1    76.3
   3   6   1   140.8     3.1
   3   6   2  2125.7    32.2
   3   6   3   261.7     6.6
   3   6   4  1073.5    23.2
   3   6   5   590.5    14.5
   3   6   6   346.8    12.4
   3   6   7   110.1     7.1
   3   6   8   105.8     6.8
   3   7 -12    28.9     6.1
   3   7 -11  1052.2    28.3
   3   7 -10   245.5     9.9
   3   7  -9   587.8    14.8
   3   7  -8    25.0     4.4
   3   7  -7    20.8     3.7
   3   7  -6    -2.5     4.1
   3   7  -5   261.4     8.5
   3   7  -4   190.7     7.1
   3   7  -3   274.1     7.9
   3   7  -2   417.5     9.9
   3   7  -1     1.1     3.9
   3   7   0   811.1    15.6
   3   7   1    75.5     4.8
   3   7   2  2128.4    42.8
   3   7   3   280.0     9.6
   3   7   4  2052.2    64.3
   3   7   5   669.7    24.6
   3   7   6   219.8    12.9
   3   8 -10    62.7     6.8
   3   8  -9   772.1    22.2
   3   8  -8   552.0    14.8
   3   8  -7  1287.9    34.5
   3   8  -6   426.8    13.5
   3   8  -5  2580.3    65.7
   3   8  -4  1515.7    39.5
   3   8  -3   460.1    12.2
   3   8  -2  2466.3    53.6
   3   8  -1    20.4     4.8
   3   8   0  1417.2    32.2
   3   8   1   121.9     8.0
   3   8   2   734.7    21.3
   3   8   3    41.8     8.9
   3   8   4   391.9    16.6
   3   9  -7   203.0    11.8
   3   9  -6     3.1     4.6
   3   9  -5    32.8     5.4
   3   9  -4     9.9     5.0
   3   9  -3    12.1     6.4
   3   9  -2    42.9     6.0
   3   9  -1    19.4     7.9
   3   9   0   112.1    12.1
   4 -11  -3    10.5     8.9
   4 -11  -2    -5.2     8.8
   4 -11  -1    73.3    10.9
   4 -11   0   277.6    18.1
   4 -11   1   364.4    22.6
   4 -11   2    65.8     9.5
   4 -11   3   268.1    16.7
   4 -11   4    36.7    14.0
   4 -11   5   424.9    24.8
   4 -10  -7   183.9    20.2
   4 -10  -6   997.0    33.4
   4 -10  -5   138.9     9.7
   4 -10  -4   932.1    25.8
   4 -10  -3    17.3     5.7
   4 -10  -2  2127.5    46.1
   4 -10  -1    14.9     4.7
   4 -10   0  2120.7    41.9
   4 -10   1    53.0     4.2
   4 -10   2  1015.9    21.7
   4 -10   3   599.5    17.3
   4 -10   4   524.2    15.1
   4 -10   5   383.2    14.9
   4 -10   6   267.9    19.3
   4 -10   7   176.5    17.2
   4 -10   8    67.0    14.1
   4  -9  -9   168.9     8.4
   4  -9  -8    66.3     6.2
   4  -9  -7   197.2     7.4
   4  -9  -6   187.4     6.8
   4  -9  -5   274.0     7.4
   4  -9  -4    -1.0     4.1
   4  -9  -3   302.9     7.6
   4  -9  -2     5.4     3.3
   4  -9  -1    64.0     3.3
   4  -9   0   459.5     8.5
   4  -9   1   206.1     5.3
   4  -9   2   198.9     6.7
   4  -9   3   130.4     5.5
   4  -9   4   306.9     8.8
   4  -9   5   852.5    18.6
   4  -9   6    67.7     5.5
   4  -9   7  2435.9    61.5
   4  -9   8   115.7     7.2
   4  -9   9  1705.2    54.0
   4  -9  10    15.5    13.1
   4  -8 -10    39.3     6.8
   4  -8  -9   387.6    13.6
   4  -8  -8   322.8     8.3
   4  -8  -7   653.6    13.3
   4  -8  -6  1576.7    27.7
   4  -8  -5   571.3    10.1
   4  -8  -4  2180.4    30.2
   4  -8  -3    11.7     2.1
   4  -8  -2  4995.5    72.3
   4  -8  -1    17.5     2.0
   4  -8   0  4771.4    57.9
   4  -8   1   441.5     6.7
   4  -8   2  1780.5    22.5
   4  -8   3   887.0    13.0
   4  -8   4   419.1     8.9
   4  -8   5   874.0    18.6
   4  -8   6   965.2    20.5
   4  -8   7   917.7    20.4
   4  -8   8   542.5    14.0
   4  -8   9   182.3     8.8
   4  -8  10    48.9     8.7
   4  -8  11    69.6    10.1
   4  -7 -12    -4.7     5.4
   4  -7 -11   614.5    19.2
   4  -7 -10    61.4     7.2
   4  -7  -9  1692.5    41.4
   4  -7  -8    14.8     4.0
   4  -7  -7  1443.9    22.6
   4  -7  -6   121.7     3.0
   4  -7  -5    50.2     2.4
   4  -7  -4   326.3     5.2
   4  -7  -3    37.1     2.4
   4  -7  -2   262.2     4.2
   4  -7  -1    48.8     2.1
   4  -7   0    49.9     2.0
   4  -7   1   184.1     3.7
   4  -7   2   356.5     5.7
   4  -7   3   324.5     5.5
   4  -7   4  1401.0    21.2
   4  -7   5   380.3     8.4
   4  -7   6   735.0    16.3
   4  -7   7  2512.8    48.0
   4  -7   8   374.2    11.1
   4  -7   9  2089.9    42.8
   4  -7  10    -1.7     6.6
   4  -7  11   726.5    26.2
   4  -7  12    25.3    13.8
   4  -6 -13    49.6     6.7
   4  -6 -12   107.3     9.1
   4  -6 -11   248.1     9.4
   4  -6 -10    80.1     4.6
   4  -6  -9   400.2     8.4
   4  -6  -8  1371.9    19.4
   4  -6  -7  1567.2    18.8
   4  -6  -6  4151.4    54.0
   4  -6  -5  2896.3    35.3
   4  -6  -4  1563.1    17.6
   4  -6  -3   615.4     8.7
   4  -6  -2  3936.4    44.2
   4  -6  -1   765.2     9.5
   4  -6   0 14015.8   153.3
   4  -6   1    16.6     1.9
   4  -6   2 13980.5   174.9
   4  -6   3   689.4     9.9
   4  -6   4  4443.9    56.8
   4  -6   5   939.9    16.6
   4  -6   6  2595.0    49.6
   4  -6   7   604.2    17.0
   4  -6   8   561.9    16.6
   4  -6   9   270.3    10.9
   4  -6  10   229.6    10.2
   4  -6  11   122.3    12.3
   4  -6  12    17.3    14.2
   4  -5 -14   368.8    15.0
   4  -5 -13  1806.8    49.5
   4  -5 -12   319.1     8.7
   4  -5 -11  2797.1    54.7
   4  -5 -10   130.9     4.4
   4  -5  -9  4164.6    55.4
   4  -5  -8    33.5     2.2
   4  -5  -7  8148.9    95.7
   4  -5  -6   513.0     6.4
   4  -5  -5  3081.0    32.6
   4  -5  -4  2265.0    25.9
   4  -5  -3   619.6     7.4
   4  -5  -2  1065.3    11.8
   4  -5  -1  1010.3    11.9
   4  -5   0   338.1     4.7
   4  -5   1  4159.0    49.2
   4  -5   2   592.0     8.1
   4  -5   3  3055.2    39.9
   4  -5   4   249.1     4.5
   4  -5   5   186.9     3.2
   4  -5   6   426.8    13.1
   4  -5   7  1017.0    25.5
   4  -5   8   516.6    16.3
   4  -5   9  1631.0    40.3
   4  -5  10   100.9     8.5
   4  -5  11  1769.6    45.6
   4  -5  12   -14.7    16.4
   4  -5  13   714.8    37.8
   4  -4 -14    78.1     8.3
   4  -4 -13     9.5     5.4
   4  -4 -12   100.4     5.2
   4  -4 -11   276.7     7.5
   4  -4 -10    14.0     2.9
   4  -4  -9   661.6    10.3
   4  -4  -8   286.4     5.3
   4  -4  -7  4379.5    52.5
   4  -4  -6  1421.1    15.5
   4  -4  -5  7846.3    85.8
   4  -4  -4  2667.3    30.1
   4  -4  -3  9345.4    95.8
   4  -4  -2  3827.6    39.9
   4  -4  -1  2417.2    25.7
   4  -4   0 23826.2   324.8
   4  -4   1  2651.1    34.4
   4  -4   3   109.0     3.3
   4  -4   4  8168.3   103.4
   4  -4   5   323.2     5.0
   4  -4   6  6062.0    95.1
   4  -4   7  1020.7    18.0
   4  -4   8  1484.6    29.1
   4  -4   9  1045.0    21.9
   4  -4  10   935.7    20.4
   4  -4  11   441.9    15.4
   4  -4  12   179.2    19.6
   4  -4  13   107.5    16.8
   4  -3 -15   507.0    17.2
   4  -3 -14  1023.3    24.4
   4  -3 -13  1668.6    30.1
   4  -3 -12   780.9    15.4
   4  -3 -11  1410.2    22.1
   4  -3 -10    38.3     3.9
   4  -3  -9  2023.2    27.3
   4  -3  -8     9.3     0.9
   4  -3  -7  5168.9    61.7
   4  -3  -6   178.8     3.9
   4  -3  -5  7274.5    79.2
   4  -3  -4  1380.0    15.9
   4  -3  -3  3088.2    34.3
   4  -3  -2    12.8     1.4
   4  -3  -1    98.1     2.5
   4  -3   0  2228.2    26.6
   4  -3   1   970.7    12.1
   4  -3   2    53.3     2.4
   4  -3   3   150.6     3.8
   4  -3   4  1746.7    23.0
   4  -3   5   265.8     5.2
   4  -3   6  3865.0    60.7
   4  -3   7   325.5     7.2
   4  -3   8  1500.7    25.8
   4  -3   9  1262.7    22.5
   4  -3  10  1140.3    24.2
   4  -3  11  1169.9    31.1
   4  -3  12   120.3    16.2
   4  -3  13   502.4    28.4
   4  -2 -15    -8.5     5.1
   4  -2 -14   881.2    21.7
   4  -2 -13     3.9     4.1
   4  -2 -12    41.3     3.6
   4  -2 -11   351.3     7.0
   4  -2 -10    13.7     2.2
   4  -2  -9    13.2     2.1
   4  -2  -8   689.1     8.8
   4  -2  -7  1692.5    21.1
   4  -2  -6  1643.2    20.3
   4  -2  -5  1911.1    21.7
   4  -2  -4  8551.5    87.6
   4  -2  -3 13838.4   159.6
   4  -2  -2  8497.3    98.1
   4  -2  -1  4983.7    58.0
   4  -2   0  4540.6    57.1
   4  -2   1  6381.9    80.0
   4  -2   2 13374.2   166.7
   4  -2   3    94.0     2.7
   4  -2   4  5338.8    67.5
   4  -2   5     3.2     2.1
   4  -2   6  7874.3   122.1
   4  -2   7   417.2     8.6
   4  -2   8  4262.8    69.7
   4  -2   9   798.2    15.0
   4  -2  10  1641.4    33.9
   4  -2  11   261.9    10.6
   4  -2  12     8.7     6.8
   4  -2  13    46.2    11.5
   4  -1 -16   311.6    11.4
   4  -1 -15    78.2     5.4
   4  -1 -14   529.2    11.5
   4  -1 -13  1298.0    21.2
   4  -1 -12  2977.1    43.2
   4  -1 -11  3539.2    50.9
   4  -1 -10  1465.8    20.0
   4  -1  -9  5819.6    73.7
   4  -1  -8   973.9    11.8
   4  -1  -7 20323.0   220.1
   4  -1  -6   166.1     3.2
   4  -1  -5 20276.5   218.4
   4  -1  -4  3478.0    34.2
   4  -1  -3 12429.2   126.3
   4  -1  -2  3795.4    41.7
   4  -1  -1  6416.8    80.6
   4  -1   0  1208.6    15.9
   4  -1   1  1320.7    17.4
   4  -1   2  2683.3    34.4
   4  -1   3   207.2     4.0
   4  -1   4   391.8     6.2
   4  -1   5   342.1     5.7
   4  -1   6   334.1     7.3
   4  -1   7   318.3     7.0
   4  -1   8    52.6     3.6
   4  -1   9  1452.4    25.4
   4  -1  10   334.9     9.9
   4  -1  11   840.5    24.1
   4  -1  12    56.8     8.5
   4  -1  13   168.5    10.5
   4   0 -16   158.9     7.1
   4   0 -15     4.8     4.3
   4   0 -14   410.2     9.9
   4   0 -13   348.5     7.7
   4   0 -12   400.2     7.9
   4   0 -11    24.8     3.5
   4   0 -10   628.3     9.3
   4   0  -9    18.3     1.4
   4   0  -8    15.7     1.2
   4   0  -7   220.1     3.5
   4   0  -6   795.0    10.3
   4   0  -5  2120.0    22.4
   4   0  -4   295.5     4.6
   4   0  -3 14774.2   150.2
   4   0  -2    59.2     1.9
   4   0  -1  5624.3    65.6
   4   0   0  4382.7    51.2
   4   0   1 12100.5   139.6
   4   0   2 21559.5   293.4
   4   0   3  1130.2    14.0
   4   0   4 15655.8   196.1
   4   0   5    94.3     2.9
   4   0   6  7746.9   120.6
   4   0   7    19.3     2.9
   4   0   8  4818.4    77.3
   4   0   9   121.8     6.0
   4   0  10  2194.5    53.3
   4   0  11   316.3    13.4
   4   0  12   272.2    13.1
   4   1 -16   731.1    21.6
   4   1 -15    -1.0     5.1
   4   1 -14  1169.6    21.7
   4   1 -13   287.7     7.9
   4   1 -12  3329.9    54.2
   4   1 -11  3731.5    53.7
   4   1 -10  3441.2    44.7
   4   1  -9  4173.8    49.8
   4   1  -8  4965.9    52.1
   4   1  -7 10874.3   105.9
   4   1  -6   932.7     9.9
   4   1  -5 19992.4   203.6
   4   1  -4    99.7     2.4
   4   1  -3 10635.1   108.5
   4   1  -2   381.4     4.7
   4   1  -1  3767.9    41.3
   4   1   0    68.8     2.0
   4   1   1  4841.1    53.1
   4   1   2  2092.9    22.3
   4   1   3  1770.8    19.0
   4   1   4   357.6     5.1
   4   1   5    34.9     2.3
   4   1   6    14.8     2.7
   4   1   7    33.2     2.7
   4   1   8   246.5     8.2
   4   1   9    81.4     6.7
   4   1  10   884.6    20.6
   4   1  11   308.2    11.5
   4   1  12   192.4     9.8
   4   2 -15    46.1     7.5
   4   2 -14   860.7    20.6
   4   2 -13    46.0     4.0
   4   2 -12  1344.8    23.6
   4   2 -11   469.0     8.7
   4   2 -10   526.4     7.5
   4   2  -9   264.8     4.5
   4   2  -8   338.7     4.9
   4   2  -7   915.7     9.5
   4   2  -6  1961.1    18.3
   4   2  -5  1737.6    18.8
   4   2  -4     9.9     1.6
   4   2  -3  6617.5    68.0
   4   2  -2    48.5     1.6
   4   2  -1  8985.7    92.4
   4   2   0   814.0     9.7
   4   2   1  8530.7    93.0
   4   2   2  7951.0    82.1
   4   2   3  6929.4    76.1
   4   2   4  9158.5   100.8
   4   2   5  1866.8    21.9
   4   2   6  2251.7    33.2
   4   2   7   185.1     6.3
   4   2   8  2999.5    58.1
   4   2   9     6.5     4.9
   4   2  10  2043.9    52.4
   4   2  11    97.7     6.8
   4   3 -15     8.1     4.3
   4   3 -14   544.7    14.1
   4   3 -13   164.0     6.3
   4   3 -12  1281.3    22.7
   4   3 -11  1210.6    19.0
   4   3 -10  1947.3    24.6
   4   3  -9  2409.8    29.5
   4   3  -8  2933.3    33.3
   4   3  -7  3949.9    41.7
   4   3  -6  5163.5    53.9
   4   3  -5 11285.5   116.6
   4   3  -4   133.0     2.7
   4   3  -3 10569.2   103.4
   4   3  -2  1338.3    13.9
   4   3  -1  6665.7    65.6
   4   3   0  1011.0    10.8
   4   3   1  2015.8    21.8
   4   3   2  1958.6    22.6
   4   3   3  1745.3    20.4
   4   3   4   266.1     4.3
   4   3   5     9.4     1.5
   4   3   6   184.8     6.3
   4   3   7    12.3     6.9
   4   3   8    33.4     6.3
   4   3   9     2.7     5.9
   4   3  10    31.3     5.6
   4   4 -14   864.7    21.4
   4   4 -13    98.4     5.7
   4   4 -12  1377.3    21.7
   4   4 -11    50.7     3.9
   4   4 -10   555.7    10.1
   4   4  -9   139.9     3.6
   4   4  -8   163.6     3.5
   4   4  -7   191.4     3.6
   4   4  -6   202.1     3.5
   4   4  -5    20.5     1.8
   4   4  -4   166.5     3.2
   4   4  -3   560.8     6.8
   4   4  -2   178.4     3.0
   4   4  -1  1948.1    21.2
   4   4   0    16.7     1.6
   4   4   1  1481.1    17.5
   4   4   2   327.1     5.3
   4   4   3  1877.1    23.7
   4   4   4  2614.8    32.6
   4   4   5   779.7    18.4
   4   4   6  1966.7    39.0
   4   4   7   431.0    12.2
   4   4   8  1341.3    36.2
   4   4   9    30.9     7.1
   4   5 -14   485.3    19.6
   4   5 -13    58.8     5.3
   4   5 -12  1536.8    34.0
   4   5 -11    -1.1     5.2
   4   5 -10  5083.5    72.8
   4   5  -9   368.0     7.3
   4   5  -8  2685.2    39.3
   4   5  -7   887.4    12.7
   4   5  -6  3306.4    43.5
   4   5  -5  6821.1    87.4
   4   5  -4  1366.8    18.6
   4   5  -3  7438.3    94.5
   4   5  -2   479.8     6.4
   4   5  -1  6018.9    67.2
   4   5   0    93.8     2.3
   4   5   1  2524.8    34.2
   4   5   2     7.2     2.2
   4   5   3  1911.9    31.9
   4   5   4   575.1    13.7
   4   5   5   311.9     9.6
   4   5   6    77.3     6.2
   4   5   7   308.3    11.5
   4   5   8    10.1     5.7
   4   6 -12   772.8    22.5
   4   6 -11     0.3     4.6
   4   6 -10  1313.2    34.7
   4   6  -9    55.7     5.4
   4   6  -8   218.2     7.8
   4   6  -7    36.1     6.6
   4   6  -6    21.1     5.4
   4   6  -5   252.1     8.5
   4   6  -4    70.2     4.9
   4   6  -3   162.3     6.5
   4   6  -2   154.0     6.1
   4   6  -1  1631.4    28.3
   4   6   0   151.4     6.2
   4   6   1  1641.6    29.5
   4   6   2   157.2    10.0
   4   6   3  1955.1    48.1
   4   6   4   514.9    19.2
   4   6   5   796.0    28.0
   4   6   6   675.7    25.3
   4   7 -11    -5.5     5.6
   4   7 -10   821.4    23.4
   4   7  -9   315.0    11.5
   4   7  -8  1235.6    41.1
   4   7  -7   411.8    13.4
   4   7  -6  1834.3    46.5
   4   7  -5  1457.7    30.7
   4   7  -4  1066.7    20.0
   4   7  -3  2948.4    50.3
   4   7  -2   604.6    12.8
   4   7  -1  1871.0    41.4
   4   7   0    57.5     5.0
   4   7   1  1099.5    29.9
   4   7   2    10.8     6.9
   4   7   3  1385.0    45.6
   4   7   4   370.5    16.8
   4   8  -8   248.2     9.8
   4   8  -7     6.1     4.8
   4   8  -6    89.8     7.1
   4   8  -5    25.1     5.8
   4   8  -4    43.6     7.3
   4   8  -3    41.8     5.8
   4   8  -2    40.8     5.5
   4   8  -1   148.3     9.1
   4   8   0     4.2     7.0
   4   8   1   350.6    24.3
   5 -11  -2    -7.6     8.9
   5 -11  -1   906.4    43.4
   5 -11   0    40.0     7.3
   5 -11   1   873.9    42.3
   5 -11   2   249.4    17.1
   5 -11   3   492.9    26.6
   5 -10  -6    28.1     4.9
   5 -10  -5    74.4     4.9
   5 -10  -4    21.5     4.1
   5 -10  -3     4.0     4.2
   5 -10  -2    82.6     5.0
   5 -10  -1   269.5     9.1
   5 -10   0    68.4     4.4
   5 -10   1   162.9     6.6
   5 -10   2   224.9     8.3
   5 -10   3   165.6     7.1
   5 -10   4   253.6     9.5
   5 -10   5   207.4     8.4
   5 -10   6   463.3    14.7
   5 -10   7   155.6     8.2
   5  -9  -9    57.0    11.2
   5  -9  -8   432.8    15.2
   5  -9  -7   445.6    15.0
   5  -9  -6   346.1     9.8
   5  -9  -5   964.4    18.5
   5  -9  -4   314.2     8.0
   5  -9  -3  2543.7    42.8
   5  -9  -2   387.9    11.2
   5  -9  -1  3367.7    55.7
   5  -9   0    64.6     5.0
   5  -9   1  2944.1    55.9
   5  -9   2   148.8     6.6
   5  -9   3  1138.5    24.4
   5  -9   4   217.4     7.5
   5  -9   5  1020.5    22.0
   5  -9   6   291.2    10.8
   5  -9   7   289.2    10.9
   5  -9   8    53.4     7.2
   5  -8 -10   296.6     9.7
   5  -8  -9    58.7     6.8
   5  -8  -8  1025.0    28.3
   5  -8  -7    26.3     6.1
   5  -8  -6   507.0    10.9
   5  -8  -5    97.7     5.1
   5  -8  -4   307.7     6.6
   5  -8  -3   100.9     4.3
   5  -8  -2   512.8     9.2
   5  -8  -1     3.5     2.5
   5  -8   0    11.2     2.6
   5  -8   1    51.5     2.9
   5  -8   2    -0.1     3.7
   5  -8   3   174.3     6.4
   5  -8   4   184.0     6.9
   5  -8   5   386.9    10.2
   5  -8   6  1603.6    32.9
   5  -8   7   398.6    11.8
   5  -8   8   874.0    24.4
   5  -8   9    91.3     8.5
   5  -8  10   630.0    19.2
   5  -7 -12    12.0     7.9
   5  -7 -11    16.2     6.3
   5  -7 -10    37.3     6.4
   5  -7  -9     5.4     5.6
   5  -7  -8   416.4    11.6
   5  -7  -7   521.1    11.0
   5  -7  -6   665.5    12.9
   5  -7  -5  1084.4    17.2
   5  -7  -4  1064.2    16.8
   5  -7  -3  3038.8    49.6
   5  -7  -2   475.9     7.7
   5  -7  -1  2698.2    35.8
   5  -7   0    95.3     2.9
   5  -7   1  2877.0    41.9
   5  -7   2   251.7     5.9
   5  -7   3   583.0    11.0
   5  -7   4   406.1     8.1
   5  -7   5  2820.8    54.1
   5  -7   6   518.4    12.7
   5  -7   7  1762.4    35.9
   5  -7   8   278.9     9.9
   5  -7   9   169.8     8.7
   5  -7  10   150.6     8.3
   5  -7  11    38.9    10.2
   5  -6 -13   197.3    12.2
   5  -6 -12   959.8    23.3
   5  -6 -11   305.3     9.4
   5  -6 -10  1366.7    25.4
   5  -6  -9   100.3     5.5
   5  -6  -8  4053.1    66.5
   5  -6  -7    45.4     2.4
   5  -6  -6  2537.6    34.1
   5  -6  -5   536.2     8.4
   5  -6  -4   721.4    12.0
   5  -6  -3   606.4     9.2
   5  -6  -2   996.7    14.2
   5  -6  -1   443.3     6.9
   5  -6   0   624.5     9.5
   5  -6   1     4.5     2.8
   5  -6   2     5.3     2.5
   5  -6   3    59.2     3.4
   5  -6   4     6.9     2.3
   5  -6   5   210.9     4.6
   5  -6   6  1174.5    30.1
   5  -6   7   305.4    11.0
   5  -6   8   972.1    26.7
   5  -6   9   169.8     9.8
   5  -6  10   632.4    23.3
   5  -6  11    24.9     8.9
   5  -5 -14    17.4     8.7
   5  -5 -13    15.0     5.8
   5  -5 -12    28.7     4.7
   5  -5 -11   190.5     7.0
   5  -5 -10   211.4     7.2
   5  -5  -9   432.9     9.8
   5  -5  -8  2291.1    38.1
   5  -5  -7   359.1     6.3
   5  -5  -6  1966.2    24.3
   5  -5  -5   163.1     3.7
   5  -5  -4  4545.7    54.7
   5  -5  -3  1775.5    19.6
   5  -5  -2  3724.5    39.7
   5  -5  -1  7129.1    79.2
   5  -5   0  3115.5    37.7
   5  -5   1 22511.8   686.2
   5  -5   2   630.4    11.8
   5  -5   3  8876.6   159.6
   5  -5   4     1.8     3.9
   5  -5   5  5726.9    89.2
   5  -5   6   243.3     5.7
   5  -5   7  3145.4    59.4
   5  -5   8   561.3    18.4
   5  -5   9  1425.9    37.3
   5  -5  10   285.2    14.2
   5  -5  11   140.5    10.7
   5  -5  12   116.9    17.1
   5  -4 -14   567.4    15.6
   5  -4 -13   693.8    17.8
   5  -4 -12  1681.7    30.2
   5  -4 -11   153.4     5.7
   5  -4 -10  2641.8    44.2
   5  -4  -9   171.6     5.9
   5  -4  -8  8149.3   127.4
   5  -4  -7     2.2     1.2
   5  -4  -6  5212.7    73.2
   5  -4  -5   837.7    10.4
   5  -4  -4  1000.3    12.2
   5  -4  -3  1546.8    17.9
   5  -4  -2   743.6     9.3
   5  -4  -1  1029.5    12.4
   5  -4   0  3359.1    40.2
   5  -4   1   243.0     4.7
   5  -4   2   425.7     6.8
   5  -4   3    10.6     2.7
   5  -4   4    19.6     3.0
   5  -4   5   617.1    12.9
   5  -4   6    18.5     3.5
   5  -4   7   565.2    12.5
   5  -4   8   281.4     8.1
   5  -4   9   917.6    19.8
   5  -4  10   921.9    26.0
   5  -4  11   284.3    13.6
   5  -4  12   575.1    30.4
   5  -3 -15   709.9    21.6
   5  -3 -14    11.1     4.7
   5  -3 -13   470.4    11.1
   5  -3 -12    11.2     4.8
   5  -3 -11    13.8     4.7
   5  -3 -10     9.4     4.5
   5  -3  -9     8.4     4.3
   5  -3  -8   742.9    13.5
   5  -3  -7     2.2     3.3
   5  -3  -6  2244.3    29.8
   5  -3  -5    60.7     1.3
   5  -3  -4  3327.3    40.2
   5  -3  -3  1799.2    22.1
   5  -3  -2  3279.7    39.2
   5  -3  -1  7249.0    85.2
   5  -3   0  4293.2    51.0
   5  -3   1 12231.8   142.5
   5  -3   2  1711.0    22.8
   5  -3   3  7864.2   109.5
   5  -3   4    82.4     5.2
   5  -3   5  3417.7    54.9
   5  -3   6    61.3     3.7
   5  -3   7  2380.0    39.6
   5  -3   8   580.5    12.0
   5  -3   9  1467.4    30.5
   5  -3  10   226.6     8.8
   5  -3  11   203.8    11.6
   5  -3  12   123.6    18.7
   5  -2 -15   565.7    15.3
   5  -2 -14   401.5    12.1
   5  -2 -13  1682.3    30.2
   5  -2 -12  1047.9    19.7
   5  -2 -11  2092.2    35.5
   5  -2 -10  1023.0    18.1
   5  -2  -9  1783.3    30.3
   5  -2  -8  4547.1    71.1
   5  -2  -7  1479.4    19.8
   5  -2  -6 14729.0   172.5
   5  -2  -5   584.3     7.7
   5  -2  -4  7235.0    74.6
   5  -2  -3   741.3     9.9
   5  -2  -2  5119.2    60.3
   5  -2  -1  2160.5    26.2
   5  -2   0  6733.0    85.0
   5  -2   1   439.7     6.9
   5  -2   2   149.6     3.5
   5  -2   3    18.0     2.3
   5  -2   4    41.8     3.5
   5  -2   5   733.5    13.2
   5  -2   6    59.2     3.9
   5  -2   7    98.6     3.9
   5  -2   8   248.9     6.6
   5  -2   9   260.6     8.6
   5  -2  10   314.0     9.6
   5  -2  11    86.4     6.5
   5  -2  12   297.0    23.2
   5  -1 -15   672.6    17.3
   5  -1 -14    22.2     5.7
   5  -1 -13   542.7    12.3
   5  -1 -12    24.6     4.4
   5  -1 -11    26.3     2.6
   5  -1 -10     1.2     1.9
   5  -1  -9    -3.7     3.9
   5  -1  -8    13.8     5.0
   5  -1  -7   160.4     3.5
   5  -1  -6  1086.1    14.0
   5  -1  -5   703.0     8.2
   5  -1  -4  7550.4    73.8
   5  -1  -3    39.4     1.7
   5  -1  -2  8750.7   101.7
   5  -1  -1   988.9    12.5
   5  -1   0  4888.9    62.2
   5  -1   1  3449.7    44.4
   5  -1   2  5005.3    63.8
   5  -1   3  7898.5   100.5
   5  -1   4  2205.8    31.7
   5  -1   5  5399.0    85.3
   5  -1   6   555.7    10.7
   5  -1   7  6712.5   106.5
   5  -1   8    10.2     5.0
   5  -1   9  2680.7    52.9
   5  -1  10   158.7     8.0
   5  -1  11   382.8    15.9
   5   0 -15   624.1    19.0
   5   0 -14    42.4     6.4
   5   0 -13  1883.9    37.6
   5   0 -12   137.8     4.9
   5   0 -11  4030.1    64.5
   5   0 -10  2106.5    34.9
   5   0  -9  2209.7    36.3
   5   0  -8  3615.4    57.8
   5   0  -7   696.4    10.1
   5   0  -6 20211.5   277.3
   5   0  -5    16.5     1.7
   5   0  -4 13852.0   134.5
   5   0  -3   217.8     3.3
   5   0  -2  5865.1    64.5
   5   0  -1   381.0     5.3
   5   0   0  3034.1    36.3
   5   0   1  1263.1    15.8
   5   0   2  2062.4    25.2
   5   0   3  1863.1    21.7
   5   0   4     8.1     2.5
   5   0   5    17.1     3.7
   5   0   6   225.4     6.1
   5   0   7    17.6     3.2
   5   0   8   337.9     9.8
   5   0   9   224.3     8.4
   5   0  10    54.1     6.3
   5   0  11   103.9     8.9
   5   1 -15   526.9    16.9
   5   1 -14     9.8     6.1
   5   1 -13   959.9    21.3
   5   1 -12    75.3     4.9
   5   1 -11   490.8     8.9
   5   1 -10   111.7     3.3
   5   1  -9   102.9     3.2
   5   1  -8    22.2     2.2
   5   1  -7     4.8     1.8
   5   1  -6    77.6     2.7
   5   1  -5   895.4    10.3
   5   1  -4   616.3     7.8
   5   1  -3   284.1     3.9
   5   1  -2  6829.8    70.8
   5   1  -1    52.5     2.1
   5   1   0  7093.4    78.0
   5   1   1  1478.3    17.4
   5   1   2  3620.7    38.5
   5   1   3  5491.2    61.4
   5   1   4  2038.5    27.4
   5   1   5  2426.3    32.6
   5   1   6   394.8     7.8
   5   1   7  3058.0    50.9
   5   1   8    46.5     5.0
   5   1   9  2047.7    45.6
   5   1  10     8.5     6.4
   5   2 -15   312.6    11.9
   5   2 -14    65.9     5.9
   5   2 -13   526.4    13.9
   5   2 -12   247.6     7.3
   5   2 -11  2555.9    37.5
   5   2 -10  1803.6    27.2
   5   2  -9  2385.3    32.1
   5   2  -8  2439.1    30.0
   5   2  -7  4096.7    49.5
   5   2  -6  8486.2   100.2
   5   2  -5  1354.1    16.0
   5   2  -4  5755.1    60.1
   5   2  -3   111.2     2.5
   5   2  -2  5947.3    62.3
   5   2  -1   159.1     2.9
   5   2   0  3908.6    43.9
   5   2   1   353.2     5.2
   5   2   2  4996.7    55.9
   5   2   3  1655.9    19.6
   5   2   4   140.8     3.9
   5   2   5    63.1     3.1
   5   2   6     1.3     3.9
   5   2   7    18.9     4.3
   5   2   8     4.3     4.6
   5   2   9    91.4     6.4
   5   3 -14   113.0     8.4
   5   3 -13  1957.1    43.6
   5   3 -12    36.8     4.3
   5   3 -11  2167.9    32.5
   5   3 -10    17.1     3.3
   5   3  -9    96.7     3.0
   5   3  -8    33.3     2.1
   5   3  -7   966.3    12.1
   5   3  -6    29.5     2.3
   5   3  -5   108.1     2.8
   5   3  -4   371.1     5.4
   5   3  -3     3.7     1.8
   5   3  -2  1211.3    15.6
   5   3  -1    86.9     2.5
   5   3   0  2416.5    27.9
   5   3   1   804.4    10.2
   5   3   2  1794.9    21.4
   5   3   3  1293.4    15.9
   5   3   4  1409.9    22.0
   5   3   5  1545.2    27.3
   5   3   6   593.4    12.7
   5   3   7  1244.2    28.8
   5   3   8   188.6    10.0
   5   4 -13   244.2     9.4
   5   4 -12     9.2     3.0
   5   4 -11  2141.1    32.6
   5   4 -10    18.9     3.0
   5   4  -9  5058.0    80.2
   5   4  -8    59.0     3.9
   5   4  -7  4745.2    62.2
   5   4  -6  2072.0    28.0
   5   4  -5  3721.9    48.6
   5   4  -4  6704.7    86.7
   5   4  -3  1380.3    17.6
   5   4  -2  5698.2    68.2
   5   4  -1    46.5     2.2
   5   4   0  4231.6    52.0
   5   4   1    21.8     2.1
   5   4   2  3767.6    50.6
   5   4   3    14.6     3.1
   5   4   4   517.2    11.3
   5   4   5    46.5     4.4
   5   4   6   195.3     8.9
   5   4   7     7.1     6.0
   5   5 -12     4.9     5.2
   5   5 -11  1270.1    33.6
   5   5 -10    51.4     7.7
   5   5  -9   277.5     8.1
   5   5  -8     4.5     3.8
   5   5  -7    60.7     3.0
   5   5  -6    86.0     3.2
   5   5  -5     0.3     2.1
   5   5  -4    81.8     3.1
   5   5  -3   241.6     5.1
   5   5  -2   198.3     4.7
   5   5  -1   526.2     9.5
   5   5   0   543.8     9.9
   5   5   1     4.7     3.3
   5   5   2  1158.1    24.7
   5   5   3    66.2     6.8
   5   5   4  1927.1    61.7
   5   5   5   177.2    11.9
   5   5   6  1172.7    54.6
   5   6 -11   524.8    26.9
   5   6 -10     9.7     5.9
   5   6  -9  1283.4    42.4
   5   6  -8   262.0    13.2
   5   6  -7  1339.8    43.9
   5   6  -6   591.5    17.1
   5   6  -5  1309.9    24.7
   5   6  -4  2186.2    37.7
   5   6  -3  1244.5    23.0
   5   6  -2  1781.0    31.4
   5   6  -1   493.5    13.2
   5   6   0  1057.3    28.2
   5   6   1    12.2     7.7
   5   6   2  1334.4    44.3
   5   6   3    76.2    10.1
   5   7  -8    28.4     7.8
   5   7  -7   330.7    12.4
   5   7  -6    55.0     6.0
   5   7  -5   357.7    10.6
   5   7  -4   164.8     7.4
   5   7  -3     8.2     5.1
   5   7  -2    53.6     5.6
   5   7  -1     4.9     5.8
   5   7   0   465.6    19.5
   6 -10  -5    70.1     7.1
   6 -10  -4   434.0    14.0
   6 -10  -3    93.4     5.7
   6 -10  -2   963.5    31.4
   6 -10  -1    64.3     4.5
   6 -10   0  1464.9    37.5
   6 -10   1    46.3     4.4
   6 -10   2   896.0    24.3
   6 -10   3    47.5     5.6
   6 -10   4   465.0    14.5
   6 -10   5   115.8     7.0
   6  -9  -8     4.4     5.5
   6  -9  -7   419.1    14.3
   6  -9  -6    55.3     6.1
   6  -9  -5    72.9     6.2
   6  -9  -4    15.8     3.7
   6  -9  -3   174.7     6.8
   6  -9  -2    -5.1     4.1
   6  -9  -1   192.0     6.0
   6  -9   0    23.6     4.8
   6  -9   1   168.2     6.9
   6  -9   2    92.9     5.1
   6  -9   3   102.8     6.2
   6  -9   4   189.5     8.0
   6  -9   5   219.3     8.8
   6  -9   6   245.3     9.7
   6  -9   7    84.6     6.7
   6  -8 -10    13.7     6.3
   6  -8  -9    90.9     7.0
   6  -8  -8   212.8     9.9
   6  -8  -7   436.9    16.8
   6  -8  -6   339.4    10.3
   6  -8  -5   640.8    12.9
   6  -8  -4  1851.0    32.1
   6  -8  -3   762.3    17.2
   6  -8  -2  2418.1    40.5
   6  -8  -1   602.2    13.8
   6  -8   0  2813.7    53.5
   6  -8   1    43.6     5.7
   6  -8   2  1931.6    38.6
   6  -8   3    49.1     4.9
   6  -8   4  2135.1    42.7
   6  -8   5   108.2     6.9
   6  -8   6  1069.3    29.8
   6  -8   7   112.1     6.8
   6  -8   8   211.3     9.4
   6  -7 -11   485.1    12.5
   6  -7 -10   130.8     6.7
   6  -7  -9  1016.0    23.9
   6  -7  -8    26.3     4.7
   6  -7  -7  1790.1    31.3
   6  -7  -6    83.9     5.6
   6  -7  -5  2144.4    31.8
   6  -7  -4    67.5     6.0
   6  -7  -3  1562.5    26.4
   6  -7  -2   226.4     5.8
   6  -7  -1   481.0     9.8
   6  -7   0   143.3     4.6
   6  -7   1     5.8     3.0
   6  -7   2     7.1     3.3
   6  -7   3     7.4     4.4
   6  -7   4   109.0     6.4
   6  -7   5   843.7    19.1
   6  -7   6   133.3     6.8
   6  -7   7   368.3    12.9
   6  -7   8   126.3    10.7
   6  -7   9   347.0    16.5
   6  -6 -12    63.7     5.7
   6  -6 -11    18.5     4.6
   6  -6 -10     5.5     3.8
   6  -6  -9   205.0     7.0
   6  -6  -8    22.8     4.8
   6  -6  -7  1129.3    20.8
   6  -6  -6    -3.5     2.0
   6  -6  -5  2260.0    33.3
   6  -6  -4   525.0    11.1
   6  -6  -3  2924.3    43.0
   6  -6  -2  1303.7    20.5
   6  -6  -1  1951.6    32.5
   6  -6   0  1445.1    24.9
   6  -6   1  1062.6    18.6
   6  -6   2  2060.2    34.1
   6  -6   3   138.9     5.9
   6  -6   4  4193.7    95.4
   6  -6   5    77.5     4.1
   6  -6   6  3595.6    85.8
   6  -6   7   124.8     9.5
   6  -6   8  1062.8    35.5
   6  -6   9   128.1     9.2
   6  -6  10    60.7     8.1
   6  -5 -13   121.3     7.1
   6  -5 -12   564.7    15.1
   6  -5 -11  1016.4    23.9
   6  -5 -10   181.1     6.6
   6  -5  -9  2746.5    41.6
   6  -5  -8   165.6     6.2
   6  -5  -7  3506.8    50.6
   6  -5  -6   192.7     4.7
   6  -5  -5  1814.3    30.3
   6  -5  -4    82.6     5.5
   6  -5  -3   943.1    14.8
   6  -5  -2   184.3     4.7
   6  -5  -1   436.0     8.0
   6  -5   0   158.5     5.2
   6  -5   1    37.2     5.5
   6  -5   2   191.6     6.9
   6  -5   3   221.4     6.8
   6  -5   4   165.4     5.8
   6  -5   5   301.1     6.7
   6  -5   6   365.8     9.8
   6  -5   7   203.9     6.8
   6  -5   8   595.8    18.6
   6  -5   9    97.8     9.8
   6  -5  10   391.1    17.3
   6  -4 -14   373.0    15.8
   6  -4 -13    -1.6     5.3
   6  -4 -12   195.0     9.1
   6  -4 -11    34.3     5.0
   6  -4 -10   336.7     8.7
   6  -4  -9    45.7     5.0
   6  -4  -8   409.2     9.7
   6  -4  -7   179.1     4.6
   6  -4  -6    13.6     4.7
   6  -4  -5   933.9    18.8
   6  -4  -4    15.1     3.8
   6  -4  -3  1680.3    24.8
   6  -4  -2  3890.0    62.1
   6  -4  -1  2750.2    44.2
   6  -4   0  5432.5    85.6
   6  -4   1  2219.0    36.1
   6  -4   2  4881.4    88.3
   6  -4   3    30.1     4.3
   6  -4   4  3714.1    69.1
   6  -4   5     2.5     3.4
   6  -4   6  3216.6    61.0
   6  -4   7   190.4     7.2
   6  -4   8  1587.9    33.0
   6  -4   9    48.5     9.2
   6  -4  10   326.6    15.2
   6  -3 -14   281.5    10.2
   6  -3 -13   295.9     9.6
   6  -3 -12  1066.2    20.6
   6  -3 -11  2071.2    36.1
   6  -3 -10  1042.4    20.3
   6  -3  -9  2864.6    47.0
   6  -3  -8  1778.6    34.4
   6  -3  -7  5468.6    86.1
   6  -3  -6    82.5     3.8
   6  -3  -5  3409.0    53.6
   6  -3  -4    57.2     2.1
   6  -3  -3  4576.3    72.4
   6  -3  -2  1523.4    25.2
   6  -3  -1  7118.1   110.7
   6  -3   0   373.3     7.9
   6  -3   1  4593.7    72.6
   6  -3   2   620.5    13.6
   6  -3   3    49.5     6.5
   6  -3   4     2.0     6.3
   6  -3   5    30.3     4.9
   6  -3   6    41.3     4.1
   6  -3   7    92.1     5.2
   6  -3   8   155.7     7.3
   6  -3   9   127.2     6.6
   6  -3  10   128.6    11.1
   6  -2 -14   626.2    19.0
   6  -2 -13     3.9     6.1
   6  -2 -12   340.8    10.7
   6  -2 -11   123.1     7.3
   6  -2 -10    -2.2     5.6
   6  -2  -9    72.2     6.0
   6  -2  -8    65.4     3.0
   6  -2  -7   174.3     4.8
   6  -2  -6    31.2     3.3
   6  -2  -5  2304.8    29.9
   6  -2  -4   149.8     3.4
   6  -2  -3  2601.1    37.4
   6  -2  -2   743.6    10.1
   6  -2  -1  3186.2    45.7
   6  -2   0  2655.6    42.9
   6  -2   1  4177.7    66.0
   6  -2   2  3185.0    51.1
   6  -2   3  3162.0    51.1
   6  -2   4  2814.7    46.0
   6  -2   5   652.5    12.6
   6  -2   6  2781.5    54.4
   6  -2   7    33.8     4.9
   6  -2   8  1985.9    40.4
   6  -2   9     8.4     5.2
   6  -2  10   818.3    23.6
   6  -1 -14  1049.1    29.0
   6  -1 -13     4.8     6.0
   6  -1 -12  2321.4    45.3
   6  -1 -11   235.3     9.4
   6  -1 -10  2602.6    49.9
   6  -1  -9  1209.7    21.2
   6  -1  -8  4114.6    65.3
   6  -1  -7  5082.5    79.7
   6  -1  -6  2076.8    30.0
   6  -1  -5  8416.3   106.3
   6  -1  -4   511.1     7.1
   6  -1  -3  9164.2   100.8
   6  -1  -2    26.0     2.5
   6  -1  -1  4289.0    55.6
   6  -1   0   125.8     4.0
   6  -1   1  2726.7    39.2
   6  -1   2   247.5     6.4
   6  -1   3    40.4     3.4
   6  -1   4    62.6     3.6
   6  -1   5    19.3     3.2
   6  -1   6    16.2     3.2
   6  -1   7   227.7     8.2
   6  -1   8    22.2     5.3
   6  -1   9    23.0     6.4
   6  -1  10    93.8     6.7
   6   0 -14   585.7    18.2
   6   0 -13    41.6     5.9
   6   0 -12   383.6    11.0
   6   0 -11   105.4     6.5
   6   0 -10    13.8     5.0
   6   0  -9    40.4     5.1
   6   0  -8   387.6     8.3
   6   0  -7     7.8     2.0
   6   0  -6     5.9     2.3
   6   0  -5   503.9     7.8
   6   0  -4   577.9     7.5
   6   0  -3  1459.4    17.1
   6   0  -2     9.6     2.4
   6   0  -1  3572.4    40.3
   6   0   0   263.0     4.7
   6   0   1  3348.7    48.3
   6   0   2   555.8    10.9
   6   0   3  4692.8    67.3
   6   0   4  1581.8    24.4
   6   0   5  1793.7    30.8
   6   0   6  2960.7    57.8
   6   0   7   144.4     7.0
   6   0   8  1731.6    45.1
   6   0   9    -3.2     6.6
   6   1 -14   461.1    15.0
   6   1 -13    13.9     5.6
   6   1 -12  1347.4    28.2
   6   1 -11    11.8     5.2
   6   1 -10  1559.1    26.9
   6   1  -9  1919.5    37.3
   6   1  -8   818.0    13.2
   6   1  -7  5008.4    71.0
   6   1  -6  2114.5    28.5
   6   1  -5  4799.5    57.7
   6   1  -4   864.6    10.8
   6   1  -3  4007.2    45.3
   6   1  -2    37.3     2.1
   6   1  -1  3308.5    37.9
   6   1   0   415.9     7.1
   6   1   1  2806.2    40.5
   6   1   2   938.9    13.8
   6   1   3   636.5    10.0
   6   1   4   376.1     7.0
   6   1   5    85.8     4.1
   6   1   6     9.9     4.6
   6   1   7    88.5     7.0
   6   1   8    14.3     5.5
   6   2 -14   754.6    22.1
   6   2 -13   249.8    10.4
   6   2 -12  1177.3    31.2
   6   2 -11    61.9     4.5
   6   2 -10   460.0    10.0
   6   2  -9   199.5     6.0
   6   2  -8   692.0    11.8
   6   2  -7   360.3     6.3
   6   2  -6   912.9    13.3
   6   2  -5     0.2     2.1
   6   2  -4   162.8     3.6
   6   2  -3  1135.9    14.0
   6   2  -2   104.9     3.4
   6   2  -1  1522.7    19.4
   6   2   0   262.1     5.1
   6   2   1  1036.4    15.1
   6   2   2   380.0     7.0
   6   2   3   721.1    12.5
   6   2   4   474.7     9.1
   6   2   5   574.5    12.1
   6   2   6  1435.6    32.6
   6   2   7   259.4     9.1
   6   2   8   742.3    18.9
   6   3 -13     1.6     5.0
   6   3 -12   708.8    20.8
   6   3 -11    33.8     5.0
   6   3 -10  3040.1    51.3
   6   3  -9    32.1     3.9
   6   3  -8  3207.2    47.1
   6   3  -7   537.3    10.0
   6   3  -6  3028.9    40.3
   6   3  -5  2176.1    32.0
   6   3  -4  2984.0    39.7
   6   3  -3  3407.4    45.5
   6   3  -2  1569.2    21.8
   6   3  -1  4081.0    54.2
   6   3   0   142.9     5.1
   6   3   1  4267.7    62.5
   6   3   2     4.6     3.4
   6   3   3  1611.0    28.6
   6   3   4   116.0     6.2
   6   3   5   176.8     6.7
   6   3   6    17.5     4.9
   6   4 -12  1061.1    50.6
   6   4 -11     3.7     4.2
   6   4 -10  1086.5    24.6
   6   4  -9    16.0     3.9
   6   4  -8   168.9     5.5
   6   4  -7     7.1     3.0
   6   4  -6   287.6     6.2
   6   4  -5   206.4     5.0
   6   4  -4    33.4     3.5
   6   4  -3    31.7     3.6
   6   4  -2   246.0     6.5
   6   4  -1   138.1     4.3
   6   4   0    24.3     2.9
   6   4   1   547.8    10.5
   6   4   2    42.7     4.2
   6   4   3   973.9    23.1
   6   4   4    14.1     5.8
   6   4   5  1440.3    46.9
   6   5 -10   749.9    26.9
   6   5  -9    19.7     5.3
   6   5  -8  1845.3    58.3
   6   5  -7   323.0    10.8
   6   5  -6  1583.9    40.8
   6   5  -5   863.4    23.8
   6   5  -4  1458.3    38.1
   6   5  -3  2036.5    51.1
   6   5  -2   644.1    18.8
   6   5  -1  1696.9    43.9
   6   5   0    60.9     5.6
   6   5   1  1121.9    37.6
   6   5   2    21.5     9.0
   6   6  -8   306.8    14.0
   6   6  -7     1.6     8.6
   6   6  -6   421.4    13.6
   6   6  -5    89.7     6.1
   6   6  -4    99.1     5.8
   6   6  -3    38.8     6.3
   6   6  -2     7.0     7.1
   6   6  -1    51.5     8.1
   7 -10  -3    32.5     6.1
   7 -10  -2    16.2     5.7
   7 -10  -1    23.9     7.3
   7 -10   0    17.1     6.7
   7 -10   1    -7.6     5.4
   7 -10   2     9.1     4.5
   7  -9  -7     8.1     5.5
   7  -9  -6   107.2     7.6
   7  -9  -5    72.0     7.5
   7  -9  -4   300.5    10.5
   7  -9  -3   515.7    19.6
   7  -9  -2   269.6    12.9
   7  -9  -1   900.6    30.2
   7  -9   0   148.4     6.8
   7  -9   1   969.0    26.1
   7  -9   2     2.5     5.3
   7  -9   3   677.9    19.7
   7  -9   4    39.0     6.1
   7  -9   5   327.5    11.5
   7  -8  -9   205.5    10.2
   7  -8  -8   564.5    17.9
   7  -8  -7    -1.1     6.5
   7  -8  -6   489.3    15.4
   7  -8  -5    40.1     5.8
   7  -8  -4  1096.1    24.0
   7  -8  -3    47.8     7.4
   7  -8  -2   805.2    23.3
   7  -8  -1     4.2     4.1
   7  -8   0   602.1    13.9
   7  -8   1     8.8     5.0
   7  -8   2   109.3     6.4
   7  -8   3    34.4     4.9
   7  -8   4   123.6     6.9
   7  -8   5    39.9     6.2
   7  -8   6    18.6     6.2
   7  -7 -10    25.0     5.6
   7  -7  -9    30.2     5.4
   7  -7  -8   224.8     8.2
   7  -7  -7     5.0     5.2
   7  -7  -6   657.4    13.9
   7  -7  -5   264.4     7.8
   7  -7  -4  1093.4    23.5
   7  -7  -3  1024.5    27.1
   7  -7  -2   795.2    16.7
   7  -7  -1  1332.8    27.2
   7  -7   0  1040.7    21.9
   7  -7   1  1859.8    36.9
   7  -7   2   340.7     9.7
   7  -7   3  2691.7    53.4
   7  -7   4   131.2     7.5
   7  -7   5  1783.0    45.9
   7  -7   6    45.1    10.6
   7  -7   7   655.9    24.3
   7  -6 -11    84.3     5.9
   7  -6 -10   655.3    17.1
   7  -6  -9   176.6     7.5
   7  -6  -8  1668.3    30.2
   7  -6  -7    45.9     5.8
   7  -6  -6  2096.8    41.8
   7  -6  -5     2.8     5.1
   7  -6  -4  2383.2    46.7
   7  -6  -3   231.4     6.2
   7  -6  -2   648.9    12.4
   7  -6  -1   121.5     4.7
   7  -6   0    15.5     4.4
   7  -6   1   226.7     6.6
   7  -6   2    17.9     7.2
   7  -6   3    24.7     6.8
   7  -6   4   204.9     9.9
   7  -6   5    69.7     8.5
   7  -6   6    78.8    11.3
   7  -6   7   115.2    12.2
   7  -6   8     7.0     8.5
   7  -5 -12     3.4     4.8
   7  -5 -11    18.7     5.7
   7  -5 -10    59.4     6.3
   7  -5  -9    62.8     5.7
   7  -5  -8    54.2     5.6
   7  -5  -7    16.7     5.5
   7  -5  -6   692.0    16.2
   7  -5  -5    14.0     5.5
   7  -5  -4  1664.7    33.2
   7  -5  -3   347.8     7.6
   7  -5  -2  1467.0    25.0
   7  -5  -1   520.9    12.5
   7  -5   0  1499.6    26.1
   7  -5   1   408.2    10.5
   7  -5   2   816.7    18.0
   7  -5   3  2195.8    43.8
   7  -5   4   314.0    11.8
   7  -5   5  2995.3    57.4
   7  -5   6     9.2     8.1
   7  -5   7  1048.9    35.5
   7  -5   8    25.3     7.4
   7  -4 -13   649.8    23.9
   7  -4 -12   206.2     7.2
   7  -4 -11   983.8    27.1
   7  -4 -10  1466.7    31.1
   7  -4  -9   858.0    19.4
   7  -4  -8  2176.0    43.5
   7  -4  -7   710.1    14.8
   7  -4  -6  2225.6    43.2
   7  -4  -5   458.2    11.7
   7  -4  -4  2391.8    45.6
   7  -4  -3     5.4     5.1
   7  -4  -2  2344.2    44.5
   7  -4  -1    23.6     5.2
   7  -4   0  1049.0    18.7
   7  -4   1   344.6     8.3
   7  -4   2   307.9     7.7
   7  -4   3    33.9     5.7
   7  -4   4   318.0    12.7
   7  -4   5    10.5     4.5
   7  -4   6   281.4     9.0
   7  -4   7    90.0     6.3
   7  -4   8     4.7     8.6
   7  -3 -13   310.4    11.7
   7  -3 -12    47.4     7.8
   7  -3 -11   472.3    15.3
   7  -3 -10     9.7     5.2
   7  -3  -9   214.0     8.4
   7  -3  -8    35.8     3.0
   7  -3  -7     9.0     3.0
   7  -3  -6    24.6     3.8
   7  -3  -5   247.5     8.6
   7  -3  -4  1316.1    19.9
   7  -3  -3    26.7     3.4
   7  -3  -2  2289.8    43.4
   7  -3  -1   538.4    12.8
   7  -3   0  1701.9    32.9
   7  -3   1   868.0    18.8
   7  -3   2  1200.0    24.4
   7  -3   3  1627.5    32.6
   7  -3   4   553.1    12.9
   7  -3   5  2483.9    48.4
   7  -3   6   144.6     6.7
   7  -3   7  1438.1    37.6
   7  -3   8   175.2     9.2
   7  -2 -13   530.3    16.7
   7  -2 -12    53.5     5.9
   7  -2 -11  1515.0    32.0
   7  -2 -10   772.7    18.1
   7  -2  -9  1625.6    33.2
   7  -2  -8  1082.3    19.5
   7  -2  -7  1507.2    25.8
   7  -2  -6  1801.9    30.2
   7  -2  -5   219.6     4.3
   7  -2  -4  4798.6    61.9
   7  -2  -3    19.4     2.0
   7  -2  -2  6472.4   102.0
   7  -2  -1    16.1     3.9
   7  -2   0  2646.7    43.5
   7  -2   1   222.3     7.6
   7  -2   2   807.7    17.4
   7  -2   3   413.6    11.0
   7  -2   4    30.2     5.3
   7  -2   5   142.0     7.1
   7  -2   6   109.8     7.2
   7  -2   7     6.9     6.4
   7  -2   8     8.2     5.1
   7  -1 -13   566.8    17.4
   7  -1 -12     3.5     4.8
   7  -1 -11   460.4    14.5
   7  -1 -10    17.2     6.0
   7  -1  -9    62.8     3.5
   7  -1  -8   107.5     4.5
   7  -1  -7     6.4     3.2
   7  -1  -6     2.9     2.3
   7  -1  -5   519.6     8.3
   7  -1  -4    82.3     2.7
   7  -1  -3    -0.1     2.2
   7  -1  -2   668.5    11.4
   7  -1  -1   207.2     5.2
   7  -1   0  2307.8    43.8
   7  -1   1   266.5     8.5
   7  -1   2  2867.1    54.6
   7  -1   3   274.9     9.2
   7  -1   4  1825.5    31.5
   7  -1   5  1435.5    29.5
   7  -1   6   281.6     9.8
   7  -1   7   945.0    27.5
   7  -1   8    93.8     7.6
   7   0 -13   512.8    13.8
   7   0 -12    11.0     5.5
   7   0 -11  1410.1    36.9
   7   0 -10   184.1     8.3
   7   0  -9  1892.8    32.3
   7   0  -8  2077.2    34.8
   7   0  -7  2991.2    49.0
   7   0  -6  2499.1    36.8
   7   0  -5  2178.2    32.0
   7   0  -4  3963.5    52.4
   7   0  -3   104.1     3.5
   7   0  -2  4966.6    64.9
   7   0  -1    51.8     4.3
   7   0   0  2686.0    44.0
   7   0   1    -6.5     5.0
   7   0   2   849.2    16.2
   7   0   3    33.5     3.6
   7   0   4   271.5     6.9
   7   0   5    40.4     5.8
   7   0   6   227.6     8.1
   7   0   7    27.0     5.5
   7   1 -13   302.7    11.4
   7   1 -12   317.5    11.3
   7   1 -11   765.9    21.8
   7   1 -10    11.9     5.0
   7   1  -9   550.1    11.8
   7   1  -8     0.0     3.4
   7   1  -7  1001.3    18.6
   7   1  -6     9.6     3.4
   7   1  -5    71.2     3.8
   7   1  -4   237.1     5.1
   7   1  -3    -1.8     3.7
   7   1  -2   352.3     8.4
   7   1  -1    37.4     4.2
   7   1   0   956.6    17.8
   7   1   1   103.8     4.7
   7   1   2  1425.1    22.5
   7   1   3    44.9     4.4
   7   1   4  1256.9    28.9
   7   1   5  1160.6    26.9
   7   1   6   219.0     8.1
   7   2 -12   162.6     9.2
   7   2 -11   793.2    22.5
   7   2 -10    33.7     6.1
   7   2  -9  1807.1    39.8
   7   2  -8   298.2     8.3
   7   2  -7  1671.0    29.0
   7   2  -6   215.2     6.6
   7   2  -5  3208.3    53.2
   7   2  -4   967.8    18.2
   7   2  -3  2205.4    37.3
   7   2  -2  2287.4    38.9
   7   2  -1   396.5     9.1
   7   2   0  2818.4    47.2
   7   2   1    98.2     4.6
   7   2   2  1413.3    28.2
   7   2   3    10.8     4.6
   7   2   4   577.4    15.4
   7   2   5    10.6     5.2
   7   3 -11   633.2    19.0
   7   3 -10    59.6     5.9
   7   3  -9   986.9    23.1
   7   3  -8   126.2     5.4
   7   3  -7   332.5     9.1
   7   3  -6    77.1     5.0
   7   3  -5     5.9     3.9
   7   3  -4     4.4     4.1
   7   3  -3   343.9     8.1
   7   3  -2    68.7     4.7
   7   3  -1   162.1     6.2
   7   3   0   132.7     5.2
   7   3   1    -3.7     3.4
   7   3   2   232.4     8.2
   7   3   3    17.5     4.6
   7   4  -9   793.0    39.7
   7   4  -8   116.0     9.3
   7   4  -7  1076.5    35.2
   7   4  -6   363.6    15.8
   7   4  -5  1861.9    57.6
   7   4  -4   512.5    19.6
   7   4  -3  1608.5    51.0
   7   4  -2  1562.8    40.2
   7   4  -1   431.2    14.1
   7   4   0  1640.2    52.5
   7   4   1    16.6     7.8
   7   5  -5   350.9    14.6
   7   5  -4    43.9     6.3
   7   5  -3    43.1     8.0
   8  -9  -4     5.9     8.0
   8  -9  -3   166.7    10.0
   8  -9  -2     5.9     6.4
   8  -9  -1   108.0     8.5
   8  -9   0    26.0     7.0
   8  -9   1    39.5     7.2
   8  -8  -7    55.8     8.3
   8  -8  -6    54.9     7.6
   8  -8  -5   408.9    16.3
   8  -8  -4    46.5     7.8
   8  -8  -3   630.1    23.2
   8  -8  -2   207.4    12.4
   8  -8  -1   642.6    23.7
   8  -8   0   436.4    18.4
   8  -8   1   327.4    14.9
   8  -8   2   741.0    21.0
   8  -8   3   130.0     7.4
   8  -8   4   535.5    21.3
   8  -7  -9   288.0    18.9
   8  -7  -8    64.4     8.5
   8  -7  -7   586.5    19.5
   8  -7  -6    -2.4     7.4
   8  -7  -5  1094.5    29.4
   8  -7  -4    44.0     5.8
   8  -7  -3  1095.6    36.3
   8  -7  -2    31.4     6.8
   8  -7  -1   460.2    17.7
   8  -7   0    35.1     5.0
   8  -7   1   108.7     6.3
   8  -7   2    58.0     5.8
   8  -7   3    11.3     5.2
   8  -7   4    -0.6     5.3
   8  -7   5    27.2     8.3
   8  -6 -10    25.1     8.4
   8  -6  -9    51.3     6.9
   8  -6  -8    14.1     5.6
   8  -6  -7    29.5     6.4
   8  -6  -6    64.0     6.9
   8  -6  -5   172.5     8.5
   8  -6  -4   471.0    12.9
   8  -6  -3   257.5     9.4
   8  -6  -2   534.8    14.2
   8  -6  -1   640.1    13.1
   8  -6   0   555.3    13.8
   8  -6   1   584.4    18.3
   8  -6   2  1101.1    36.3
   8  -6   3   334.3    15.5
   8  -6   4  1211.3    40.5
   8  -6   5     6.3     8.3
   8  -6   6   471.1    26.9
   8  -5 -11   243.9    13.7
   8  -5 -10   565.9    17.6
   8  -5  -9   591.7    19.8
   8  -5  -8   628.1    19.5
   8  -5  -7  1380.4    29.7
   8  -5  -6   564.4    14.9
   8  -5  -5  2219.6    44.5
   8  -5  -4    36.2     5.9
   8  -5  -3  1820.1    36.6
   8  -5  -2    50.5     4.0
   8  -5  -1   549.1    13.9
   8  -5   0    25.2     5.4
   8  -5   1   507.6    16.6
   8  -5   2    -3.4     6.3
   8  -5   3   419.0    19.0
   8  -5   4     3.1     8.0
   8  -5   5   162.9    10.0
   8  -5   6     5.8     7.9
   8  -4 -11    13.9     7.5
   8  -4 -10   157.7    10.5
   8  -4  -9    22.8     7.5
   8  -4  -8   122.1     8.4
   8  -4  -7    58.6     4.4
   8  -4  -6    10.5     4.2
   8  -4  -5   542.2    14.4
   8  -4  -4    23.0     6.9
   8  -4  -3  1038.6    22.2
   8  -4  -2    20.5     5.9
   8  -4  -1  1275.7    27.0
   8  -4   0    15.9     5.1
   8  -4   1  1043.4    22.8
   8  -4   2   521.7    17.3
   8  -4   3  1389.8    45.5
   8  -4   4  1716.3    44.4
   8  -4   5   301.2    10.7
   8  -4   6   811.5    28.8
   8  -3 -12   751.4    28.5
   8  -3 -11   157.1    10.7
   8  -3 -10  1068.4    29.2
   8  -3  -9   710.0    20.7
   8  -3  -8   971.0    22.2
   8  -3  -7   595.4    12.4
   8  -3  -6  1413.1    25.3
   8  -3  -5  1727.3    29.9
   8  -3  -4   662.1    16.1
   8  -3  -3  2688.3    52.2
   8  -3  -2   147.3     7.5
   8  -3  -1  1377.1    28.3
   8  -3   0    14.9     5.3
   8  -3   1   790.8    18.3
   8  -3   2   104.6     7.6
   8  -3   3   532.7    20.4
   8  -3   4    40.9     6.4
   8  -3   5   211.0     9.0
   8  -3   6    12.2     6.1
   8  -2 -12   577.5    18.6
   8  -2 -11    34.0     8.3
   8  -2 -10   358.4    12.9
   8  -2  -9    53.8     6.1
   8  -2  -8    40.0     6.1
   8  -2  -7    11.9     4.3
   8  -2  -6   212.6     6.9
   8  -2  -5    33.9     5.7
   8  -2  -4   101.7     5.6
   8  -2  -3   290.4     8.9
   8  -2  -2    10.1     4.5
   8  -2  -1   839.1    19.1
   8  -2   0    27.5     5.8
   8  -2   1   600.6    15.0
   8  -2   2    81.1     6.2
   8  -2   3   771.5    18.4
   8  -2   4   693.6    19.9
   8  -2   5   502.2    16.0
   8  -2   6   478.1    14.9
   8  -1 -12   325.6    12.1
   8  -1 -11    15.2     5.8
   8  -1 -10  1090.4    29.4
   8  -1  -9   306.2    11.6
   8  -1  -8   918.3    17.7
   8  -1  -7   504.7    11.1
   8  -1  -6  1217.3    22.0
   8  -1  -5  1481.5    26.1
   8  -1  -4   606.1    12.7
   8  -1  -3  2768.1    45.9
   8  -1  -2    40.5     4.5
   8  -1  -1  2145.5    36.9
   8  -1   0    13.9     4.5
   8  -1   1   841.6    16.5
   8  -1   2   151.2     6.5
   8  -1   3   444.3    11.0
   8  -1   4   229.4     8.2
   8  -1   5   151.8     7.5
   8   0 -11   129.4     7.5
   8   0 -10   496.6    15.8
   8   0  -9    25.5     5.8
   8   0  -8   135.0     6.1
   8   0  -7     7.2     4.4
   8   0  -6   214.3     6.7
   8   0  -5    38.2     4.9
   8   0  -4   166.4     5.8
   8   0  -3    28.0     4.5
   8   0  -2    51.6     5.4
   8   0  -1   415.4     9.7
   8   0   0    12.1     4.8
   8   0   1   918.0    22.4
   8   0   2     6.9     4.3
   8   0   3   632.0    14.4
   8   0   4   275.0     9.6
   8   1 -10  1130.3    30.9
   8   1  -9    -2.5     5.4
   8   1  -8  2039.3    45.0
   8   1  -7    56.7     4.7
   8   1  -6  1533.3    34.2
   8   1  -5   449.8    11.9
   8   1  -4  1411.6    31.5
   8   1  -3  2073.2    45.5
   8   1  -2   532.0    13.6
   8   1  -1  1821.8    40.0
   8   1   0   459.5    12.2
   8   1   1   928.4    19.4
   8   1   2   294.3     8.6
   8   1   3   713.2    18.0
   8   2  -9    31.6     4.0
   8   2  -8   590.9    15.0
   8   2  -7     4.9     4.5
   8   2  -6    83.0     4.8
   8   2  -5    40.2     4.9
   8   2  -4     1.2     3.8
   8   2  -3    67.7     4.8
   8   2  -2    24.0     4.2
   8   2  -1    32.2     5.5
   8   2   0    87.9     5.3
   8   2   1   276.3     9.5
   8   3  -7   115.8     9.2
   8   3  -6  1090.7    36.6
   8   3  -5    50.5    10.3
   8   3  -4  1642.7    52.3
   8   3  -3   632.0    23.1
   8   3  -2   695.0    24.7
   8   3  -1  1224.1    39.5
   9  -7  -5     3.6     7.6
   9  -7  -4   281.2    11.7
   9  -7  -3    62.8     7.9
   9  -7  -2   529.1    20.0
   9  -7  -1   180.7    10.7
   9  -7   0   291.0    15.2
   9  -7   1   335.5    17.0
   9  -6  -7   205.2     9.8
   9  -6  -6   743.5    22.1
   9  -6  -5    87.1     7.5
   9  -6  -4  1072.0    29.6
   9  -6  -3    19.5     6.5
   9  -6  -2   596.8    18.3
   9  -6  -1     1.7     6.3
   9  -6   0   529.3    20.7
   9  -6   1    26.7     8.8
   9  -6   2   218.5    17.2
   9  -5  -8    -1.6     7.1
   9  -5  -7    39.3     8.1
   9  -5  -6    10.8     6.2
   9  -5  -5    86.6     7.8
   9  -5  -4    21.1     6.1
   9  -5  -3    20.8     6.6
   9  -5  -2   379.9    14.0
   9  -5  -1     1.7     6.2
   9  -5   0   516.8    16.6
   9  -5   1   120.7    10.5
   9  -5   2   449.3    18.4
   9  -5   3   320.6    21.4
   9  -4  -9   784.0    30.7
   9  -4  -8   246.1    10.6
   9  -4  -7   634.8    19.4
   9  -4  -6   831.6    24.4
   9  -4  -5   261.2     8.5
   9  -4  -4  1725.5    44.6
   9  -4  -3    43.8     7.5
   9  -4  -2   815.7    23.0
   9  -4  -1    37.5     6.6
   9  -4   0   511.0    16.1
   9  -4   1    21.7     5.9
   9  -4   2   499.3    19.1
   9  -4   3    33.0    10.8
   9  -3  -9   169.0     9.2
   9  -3  -8     7.4     7.2
   9  -3  -7    44.5     6.5
   9  -3  -6    27.6     5.3
   9  -3  -5     3.0     4.7
   9  -3  -4    39.1     5.4
   9  -3  -3    42.3     6.8
   9  -3  -2   248.3    10.9
   9  -3  -1    33.4     7.3
   9  -3   0   584.8    18.2
   9  -3   1    54.5     7.3
   9  -3   2   712.7    21.0
   9  -3   3   295.5    12.7
   9  -2  -9   763.6    28.1
   9  -2  -8   276.2    10.8
   9  -2  -7   883.9    25.3
   9  -2  -6   413.0    12.0
   9  -2  -5  1418.6    32.4
   9  -2  -4  1234.5    28.4
   9  -2  -3   485.3    13.5
   9  -2  -2  1014.8    24.0
   9  -2  -1    29.6     5.0
   9  -2   0   880.8    21.4
   9  -2   1    19.2     5.1
   9  -2   2   730.5    20.9
   9  -1  -9   192.9    12.7
   9  -1  -8    11.5     5.7
   9  -1  -7    27.4     6.1
   9  -1  -6    21.3     4.5
   9  -1  -5    66.0     5.5
   9  -1  -4    42.7     4.7
   9  -1  -3     7.6     4.3
   9  -1  -2   137.5     6.2
   9  -1  -1     3.7     4.8
   9  -1   0   245.8     8.9
   9  -1   1    15.1     6.4
   9   0  -8    17.2     9.4
   9   0  -7   913.5    21.5
   9   0  -6    14.1     4.7
   9   0  -5  1011.3    23.9
   9   0  -4   415.8    11.6
   9   0  -3   730.6    18.2
   9   0  -2   665.1    16.5
   9   0  -1   395.1    11.6
   9   0   0   557.9    15.1
   9   1  -5   175.2     7.5
   9   1  -4   139.0     6.5
;
_shelx_hkl_checksum     52070
_shelx_res_file
;
    meencukap2.res created by SHELXL-2014/7
TITL ME-ENCu Kappa Data, ordered wat,C15,C16; ref H on N,O; rev cell
CELL 0.7107 7.5621 8.8689 12.8098 94.6851 101.8607 108.3780
ZERR 2 .0002 .0002 .0003 0.0014 .0012 0.0013
LATT 1
SFAC Cu N  C O  H
UNIT 4 14 18 2 44
CONF N14 CU2 N17 C18
CONF N4  C5  C6  N7
CONF C8  N7  C6  C5
CONF C8  N7  CU2 N4
CONF N14 C15 C16 N17
CONF C18 N17 C16 C15
CONF C18 N17 CU2 N14
ACTA
FMAP -2
PLAN 20
BOND $H
HTAB
EQIV  $1  1-x,-y, 1-z
EQIV  $2  1-x, 1-y, 2-z
EQIV  $3  1+x, 1+y, z
HTAB  O1    N2
HTAB  N14  O1_$1
HTAB  N4   N3_$2
HTAB  N7   N2_$3
HTAB  N4   N3_$3
MPLA 4 CU1 C1  C2  C3  N1  N2  N3
MPLA 4 N4  N7  N14 N17 N1  CU2 C5  C6  C8  C15  C16  C18
L.S. 15
WGHT    0.023000    0.270000
EXTI    0.018675
FVAR       2.28940
CU1   1    0.443936    0.215862    0.789560    11.00000    0.03480    0.03580 =
         0.04541    0.00885    0.01158    0.00351
CU2   1    0.986712    0.744243    0.753969    11.00000    0.03185    0.02916 =
         0.03047    0.00575    0.00698    0.00749
O1    4    0.189623   -0.298540    0.421504    11.00000    0.13607    0.05498 =
         0.10221   -0.01298    0.04808    0.02079
C1    3    0.631771    0.416997    0.776468    11.00000    0.03314    0.03767 =
         0.03818    0.00891    0.00617    0.00664
N1    2    0.742490    0.533157    0.767086    11.00000    0.03755    0.04181 =
         0.05213    0.01516    0.00987    0.00311
C2    3    0.330343    0.052187    0.662253    11.00000    0.04813    0.04026 =
         0.05185    0.00756    0.02053    0.00148
N2    2    0.263911   -0.041868    0.586777    11.00000    0.07540    0.05534 =
         0.06207   -0.00632    0.02915   -0.00368
C3    3    0.371441    0.176305    0.924297    11.00000    0.04350    0.04530 =
         0.04975    0.00354    0.01452   -0.00276
N3    2    0.326068    0.147077    1.001402    11.00000    0.07245    0.07414 =
         0.06161    0.01158    0.03262    0.00640
N4    2    0.919739    0.919023    0.830870    11.00000    0.04244    0.03908 =
         0.03580    0.00430    0.01036    0.01293
H4A   5    0.840726    0.877443    0.869254    11.00000    0.05587
H4B   5    1.009151    0.981138    0.872410    11.00000    0.05732
C5    3    0.828869    0.999548    0.750823    11.00000    0.07392    0.05381 =
         0.05112    0.01335    0.01902    0.03954
AFIX  23
H5A   5    0.926463    1.086901    0.732450    11.00000   -1.20000
H5B   5    0.744297    1.043851    0.780417    11.00000   -1.20000
AFIX   0
C6    3    0.716021    0.877364    0.651802    11.00000    0.04772    0.06510 =
         0.04464    0.02015    0.01289    0.02817
AFIX  23
H6A   5    0.607954    0.797591    0.668032    11.00000   -1.20000
H6B   5    0.666829    0.929597    0.594660    11.00000   -1.20000
AFIX   0
N7    2    0.843842    0.799778    0.617061    11.00000    0.04157    0.03745 =
         0.03300    0.01026    0.01046    0.01007
H7    5    0.927069    0.867555    0.598943    11.00000    0.03634
C8    3    0.741532    0.668026    0.525993    11.00000    0.08627    0.05522 =
         0.03991    0.00051   -0.01125    0.02408
AFIX 137
H8A   5    0.658151    0.579445    0.550422    11.00000   -1.20000
H8B   5    0.832955    0.633683    0.497556    11.00000   -1.20000
H8C   5    0.666679    0.704910    0.470530    11.00000   -1.20000
AFIX   0
N14   2    1.110121    0.614565    0.674524    11.00000    0.06051    0.05552 =
         0.04515    0.01419    0.02412    0.02869
H14A  5    1.024718    0.527784    0.645294    11.00000    0.05829
H14B  5    1.150098    0.660355    0.631000    11.00000    0.06984
C15   3    1.264471    0.585154    0.752038    11.00000    0.05856    0.08896 =
         0.07410    0.02022    0.02611    0.04407
AFIX  23
H15A  5    1.385418    0.671262    0.759415    11.00000   -1.20000
H15B  5    1.278498    0.484675    0.726183    11.00000   -1.20000
AFIX   0
C16   3    1.214291    0.577323    0.859033    11.00000    0.04793    0.05633 =
         0.05693    0.01296    0.00379    0.02579
AFIX  23
H16A  5    1.102932    0.482804    0.854253    11.00000   -1.20000
H16B  5    1.320827    0.571067    0.913392    11.00000   -1.20000
AFIX   0
N17   2    1.172170    0.724771    0.888339    11.00000    0.03844    0.03816 =
         0.04214    0.00463   -0.00029    0.00731
H17   5    1.265508    0.798106    0.894452    11.00000    0.04667
C18   3    1.103119    0.720480    0.987574    11.00000    0.07371    0.05920 =
         0.03593    0.01132    0.00252    0.02617
AFIX 137
H18A  5    0.974265    0.645579    0.972518    11.00000   -1.20000
H18B  5    1.104782    0.825710    1.013485    11.00000   -1.20000
H18C  5    1.185188    0.687348    1.041566    11.00000   -1.20000
AFIX   0
H1    5    0.214318   -0.230271    0.458126    11.00000    0.06945
H2    5    0.252671   -0.288921    0.392011    11.00000    0.08579
HKLF 4
REM  ME-ENCu Kappa Data, ordered wat,C15,C16; ref H on N,O; rev cell
REM R1 =  0.0205 for    3387 Fo > 4sig(Fo)  and  0.0224 for all    3611 data
REM    207 parameters refined using      0 restraints
END
WGHT      0.0224      0.2766
REM Instructions for potential hydrogen bonds
HTAB N4 N3_$2
HTAB N4 N3_$3
EQIV $4 -x+1, -y+1, -z+1
HTAB C6 N2_$4
HTAB N7 N2_$3
HTAB N14 O1_$1
HTAB N14 N2_$3
HTAB O1 N2
REM Highest difference peak  0.314,  deepest hole -0.259,  1-sigma level  0.041
Q1    1   1.3199  0.6603  0.8377  11.00000  0.05    0.31
Q2    1   0.5501  0.2816  0.7029  11.00000  0.05    0.30
Q3    1   1.0775  0.7470  0.7828  11.00000  0.05   -0.26
Q4    1   1.1677  0.5119  0.7666  11.00000  0.05    0.24
Q5    1   0.8549  0.7091  0.7160  11.00000  0.05   -0.22
Q6    1   0.6603  0.6698  0.5595  11.00000  0.05    0.22
Q7    1   0.9048  0.7892  0.6581  11.00000  0.05    0.21
Q8    1   0.7505  0.5812  0.5366  11.00000  0.05    0.21
Q9    1   0.9240  0.8610  0.7799  11.00000  0.05    0.20
Q10   1   1.0854  0.7079  0.8399  11.00000  0.05    0.20
Q11   1   0.5563  0.2429  0.8197  11.00000  0.05   -0.20
Q12   1   0.3383  0.2037  0.8629  11.00000  0.05    0.19
Q13   1   0.9896  0.8295  0.7737  11.00000  0.05   -0.19
Q14   1   1.0894  0.6762  0.7135  11.00000  0.05    0.19
Q15   1   0.2692 -0.0483  0.6411  11.00000  0.05    0.18
Q16   1   0.8028  0.7432  0.5841  11.00000  0.05    0.18
Q17   1   0.3347  0.1940  0.7561  11.00000  0.05   -0.18
Q18   1   0.8046  0.5292  0.7612  11.00000  0.05    0.17
Q19   1   0.4203  0.1981  0.8337  11.00000  0.05   -0.17
Q20   1   0.2129  0.0032  0.5811  11.00000  0.05    0.17
;
_shelx_res_checksum     24785
