# Supplementary material for: Crystal structures of two mixed-valence copper cyanide complexes with N-methyl­ethylenedi­amine
Source: Acta Crystallogr E Crystallogr Commun. 2017 Jan 10;73(Pt 2):141–6. doi: 10.1107/S2056989017000111 (PMC5290552; doi:10.1107/S2056989017000111)
Supplement: Supplementary file 2 [file e-73-00141-Isup2.hkl]

data_I                                                                
_shelx_title ' MEEDBF4 Pna21 kappa data-low angl merge-CN occ-finl cell-float or
_shelx_refln_list_code          4                                               
_shelx_F_calc_maximum      236.01                                               
_exptl_crystal_F_000      1060.00                                               
_reflns_d_resolution_high  0.7706                                               
                                                                                
loop_                                                                           
 _space_group_symop_operation_xyz                                               
 'x, y, z'                                                                      
 '-x+1/2, y+1/2, z+1/2'                                                         
 '-x, -y, z+1/2'                                                                
 'x+1/2, -y+1/2, z'                                                             
                                                                                
_cell_length_a    19.5090                                                       
_cell_length_b     8.2306                                                       
_cell_length_c    11.1000                                                       
_cell_angle_alpha  90.000                                                       
_cell_angle_beta   90.000                                                       
_cell_angle_gamma  90.000                                                       
                                                                                
_shelx_F_squared_multiplier     1.000                                           
                                                                                
loop_                                                                           
 _refln_index_h                                                                 
 _refln_index_k                                                                 
 _refln_index_l                                                                 
 _refln_F_squared_calc                                                          
 _refln_F_squared_meas                                                          
 _refln_F_squared_sigma                                                         
 _refln_observed_status                                                         
   0   0 -14        457.94        460.36        24.25 o                         
   2   0 -14        547.77        555.14        26.09 o                         
   4   0 -14       1536.72       1472.20        43.32 o                         
   1   1 -14        347.02        277.22        19.30 o                         
   2   1 -14        802.99        753.28        30.81 o                         
   3   1 -14        133.23        118.77        18.04 o                         
   4   1 -14        458.37        425.86        22.44 o                         
   5   1 -14        444.47        403.91        21.43 o                         
   0   2 -14       1029.62        943.37        37.31 o                         
   1   2 -14        226.88        210.00        18.91 o                         
   2   2 -14        362.15        348.82        22.27 o                         
   3   2 -14        826.43        776.27        32.81 o                         
   2   0 -13        235.18        222.03        14.52 o                         
   4   0 -13       2442.12       2327.61        59.97 o                         
   6   0 -13        186.21        174.86        14.13 o                         
   8   0 -13        114.52        119.74        12.58 o                         
  10   0 -13       1799.22       1735.90        56.70 o                         
   0   1 -13       2574.28       2383.28        71.61 o                         
   1   1 -13        553.76        523.14        24.18 o                         
   2   1 -13          0.99         19.33        11.44 o                         
   3   1 -13       1038.10       1006.09        30.32 o                         
   4   1 -13         18.16         27.35        11.22 o                         
   5   1 -13         15.85         32.07        11.48 o                         
   6   1 -13        687.41        651.58        21.60 o                         
   7   1 -13        797.77        754.71        25.41 o                         
   8   1 -13       1461.49       1399.27        38.57 o                         
   9   1 -13        398.39        394.05        18.91 o                         
  10   1 -13        186.23        174.61        16.97 o                         
   1   2 -13        832.90        825.12        29.39 o                         
   2   2 -13        436.23        402.39        19.56 o                         
   3   2 -13         60.63         74.94        13.77 o                         
   4   2 -13        727.38        699.59        24.80 o                         
   5   2 -13        740.84        733.72        26.25 o                         
   6   2 -13        531.20        544.41        22.05 o                         
   7   2 -13        377.82        361.79        20.01 o                         
   8   2 -13        150.64        144.35        17.39 o                         
   9   2 -13         98.01         85.25        19.14 o                         
   0   3 -13        496.93        485.38        22.63 o                         
   1   3 -13        260.06        263.25        18.10 o                         
   2   3 -13        224.10        204.77        17.55 o                         
   3   3 -13        128.81        118.87        15.07 o                         
   4   3 -13        110.24         96.89        14.71 o                         
   5   3 -13        611.50        601.53        30.42 o                         
   6   3 -13         69.99         87.77        18.94 o                         
   7   3 -13        284.19        234.74        20.40 o                         
   8   3 -13        129.99        163.65        21.89 o                         
   1   4 -13        190.30        181.43        18.20 o                         
   2   4 -13       1495.60       1515.65        52.21 o                         
   3   4 -13         78.22         71.25        18.27 o                         
   4   4 -13        388.14        369.12        25.70 o                         
   5   4 -13         85.73         65.11        22.14 o                         
   0   0 -12       3856.08       3866.15        88.58 o                         
   2   0 -12       1370.41       1356.79        36.37 o                         
   4   0 -12       1389.40       1292.23        33.82 o                         
   6   0 -12        689.22        680.90        22.63 o                         
   8   0 -12        241.75        262.96        16.78 o                         
  10   0 -12       1485.85       1460.17        39.02 o                         
  12   0 -12        167.59        153.75        17.10 o                         
   1   1 -12         75.99         84.64        13.16 o                         
   2   1 -12        828.66        833.23        29.48 o                         
   3   1 -12        725.28        710.51        23.86 o                         
   4   1 -12        137.47        122.52        11.77 o                         
   5   1 -12        249.76        264.74        15.74 o                         
   6   1 -12        540.90        567.62        20.95 o                         
   7   1 -12        393.33        369.90        16.39 o                         
   8   1 -12        338.90        321.41        15.32 o                         
   9   1 -12        611.54        586.82        21.27 o                         
  10   1 -12         63.08         65.82        12.67 o                         
  11   1 -12        402.60        382.80        19.07 o                         
  12   1 -12        195.79        206.93        16.81 o                         
  13   1 -12       1292.50       1229.09        45.10 o                         
   0   2 -12       1592.95       1589.75        42.41 o                         
   1   2 -12        137.96        139.40        13.29 o                         
   2   2 -12       1590.75       1575.17        42.19 o                         
   3   2 -12         45.82         41.99        10.28 o                         
   4   2 -12       1130.87       1117.33        31.36 o                         
   5   2 -12         59.47         58.09        11.83 o                         
   6   2 -12        548.51        555.40        20.04 o                         
   7   2 -12         91.99        100.12        11.93 o                         
   8   2 -12        397.15        387.36        17.55 o                         
   9   2 -12        655.46        629.63        23.50 o                         
  10   2 -12        919.76        939.04        33.59 o                         
  11   2 -12        267.22        252.61        18.94 o                         
  12   2 -12        932.09        887.67        34.62 o                         
  13   2 -12         19.85         29.55        18.07 o                         
   1   3 -12        872.43        804.33        24.80 o                         
   2   3 -12       1795.70       1716.93        45.03 o                         
   3   3 -12        183.75        191.58        14.32 o                         
   4   3 -12       1039.84       1006.90        32.36 o                         
   5   3 -12        690.03        691.89        26.54 o                         
   6   3 -12       1107.06       1120.02        36.60 o                         
   7   3 -12        268.53        267.97        19.75 o                         
   8   3 -12        811.01        780.89        31.26 o                         
   9   3 -12        488.34        483.79        25.18 o                         
  10   3 -12        126.73        135.10        20.63 o                         
  11   3 -12         73.63         74.90        18.30 o                         
  12   3 -12        116.17        123.36        24.28 o                         
   0   4 -12        191.32        185.50        17.20 o                         
   1   4 -12         23.18         40.73        16.13 o                         
   2   4 -12       1548.06       1526.48        43.97 o                         
   3   4 -12        551.68        548.32        29.39 o                         
   4   4 -12        753.53        738.06        29.58 o                         
   5   4 -12        245.20        250.42        20.04 o                         
   6   4 -12        634.50        657.91        29.16 o                         
   7   4 -12         51.34         70.70        14.06 o                         
   8   4 -12        775.84        694.87        32.04 o                         
   9   4 -12         62.18         66.47        18.43 o                         
  10   4 -12        235.68        245.24        22.05 o                         
   1   5 -12       1328.11       1331.86        47.26 o                         
   2   5 -12        566.35        553.56        25.86 o                         
   3   5 -12         28.45         29.74        13.90 o                         
   4   5 -12         63.09         59.35        14.68 o                         
   5   5 -12        829.06        805.17        32.17 o                         
   6   5 -12        455.84        429.00        24.38 o                         
   7   5 -12        866.05        880.88        40.25 o                         
   2   0 -11       1877.57       1890.11        41.09 o                         
   4   0 -11       2038.38       2010.43        46.07 o                         
   6   0 -11       1036.51       1034.51        28.06 o                         
   8   0 -11        720.86        753.48        22.92 o                         
  10   0 -11        104.09        106.91        12.64 o                         
  12   0 -11        306.45        325.80        16.88 o                         
  14   0 -11        437.85        411.90        20.82 o                         
  16   0 -11        673.85        619.60        36.92 o                         
   0   1 -11       2914.64       2790.58        56.41 o                         
   1   1 -11        530.09        526.92        17.59 o                         
   2   1 -11         30.98         34.79         9.70 o                         
   3   1 -11       1158.84       1122.92        28.22 o                         
   4   1 -11        686.22        703.21        20.63 o                         
   5   1 -11        228.53        245.05        12.48 o                         
   6   1 -11        727.15        717.14        21.92 o                         
   7   1 -11        413.83        410.38        18.27 o                         
   8   1 -11        479.40        477.62        19.11 o                         
   9   1 -11        408.62        391.27        16.65 o                         
  10   1 -11        207.85        194.91        13.48 o                         
  11   1 -11       1347.97       1289.80        37.76 o                         
  12   1 -11        722.92        709.28        26.15 o                         
  13   1 -11         66.64         70.09        12.71 o                         
  14   1 -11        618.93        581.26        28.03 o                         
  15   1 -11        813.05        788.20        35.79 o                         
  16   1 -11        120.09        109.08        18.17 o                         
   1   2 -11        626.64        594.29        18.98 o                         
   2   2 -11        733.38        738.31        20.59 o                         
   3   2 -11         37.49         46.46         8.76 o                         
   4   2 -11       2303.11       2265.34        48.30 o                         
   5   2 -11        380.09        397.35        15.81 o                         
   6   2 -11        378.84        407.37        15.81 o                         
   7   2 -11        700.33        721.08        21.85 o                         
   8   2 -11        555.19        539.88        18.52 o                         
   9   2 -11         88.82         85.15        12.25 o                         
  10   2 -11       1793.49       1791.02        48.85 o                         
  11   2 -11         76.56         69.25        14.87 o                         
  12   2 -11        608.54        604.57        25.54 o                         
  13   2 -11        194.65        190.80        17.46 o                         
  14   2 -11        381.76        357.29        21.92 o                         
  15   2 -11         74.98         75.16        16.97 o                         
   0   3 -11       3390.83       3388.24        80.14 o                         
   1   3 -11        811.91        821.75        26.83 o                         
   2   3 -11        270.85        267.26        14.58 o                         
   3   3 -11        796.36        782.86        24.38 o                         
   4   3 -11        172.96        160.54        12.90 o                         
   5   3 -11         10.26         22.66         9.80 o                         
   6   3 -11       1362.96       1390.09        36.30 o                         
   7   3 -11        843.49        774.46        25.28 o                         
   8   3 -11       2043.03       2058.12        58.16 o                         
   9   3 -11         41.53         51.79        12.38 o                         
  10   3 -11        605.88        566.49        25.47 o                         
  11   3 -11        832.31        807.46        32.33 o                         
  12   3 -11        265.15        262.83        18.78 o                         
  13   3 -11        195.23        168.08        18.39 o                         
  14   3 -11       2197.78       2112.43        62.14 o                         
   1   4 -11        154.56        156.57        14.81 o                         
   2   4 -11       1610.67       1674.19        50.27 o                         
   3   4 -11         92.84         95.82        13.67 o                         
   4   4 -11       3280.13       3289.31        85.15 o                         
   5   4 -11        824.24        842.22        33.62 o                         
   6   4 -11       1229.61       1229.83        44.77 o                         
   7   4 -11        173.51        174.57        18.49 o                         
   8   4 -11         72.66         95.37        16.49 o                         
   9   4 -11         62.38         92.75        17.30 o                         
  10   4 -11       1174.75       1232.84        43.61 o                         
  11   4 -11          1.11         15.13        16.78 o                         
  12   4 -11        579.28        574.54        28.58 o                         
  13   4 -11         82.80         98.25        18.33 o                         
   0   5 -11       2921.82       2923.23        76.39 o                         
   1   5 -11        601.11        579.84        24.86 o                         
   2   5 -11         29.84         48.43        16.65 o                         
   3   5 -11       1290.57       1239.76        41.19 o                         
   4   5 -11          4.24         10.51        14.52 o                         
   5   5 -11       1116.80       1102.36        41.90 o                         
   6   5 -11        297.07        286.75        20.82 o                         
   7   5 -11        859.88        847.13        36.82 o                         
   8   5 -11        484.48        472.38        25.31 o                         
   9   5 -11       1272.86       1242.22        43.93 o                         
  10   5 -11        185.61        172.41        17.78 o                         
  11   5 -11        510.24        489.84        27.54 o                         
   1   6 -11        887.28        919.29        35.76 o                         
   2   6 -11        223.46        210.46        22.21 o                         
   3   6 -11        637.45        603.12        28.48 o                         
   4   6 -11        250.26        229.60        20.63 o                         
   5   6 -11       1120.01       1116.49        45.16 o                         
   6   6 -11        139.39        135.81        18.27 o                         
   7   6 -11        937.01        862.91        39.83 o                         
   0   0 -10        439.65        431.58        13.90 o                         
   2   0 -10       3827.93       3840.57        80.53 o                         
   4   0 -10        107.55        113.12         9.31 o                         
   6   0 -10       1403.50       1358.15        29.61 o                         
   8   0 -10       4171.13       4100.36        82.60 o                         
  10   0 -10       3207.57       3155.89        74.03 o                         
  12   0 -10       8654.59       8482.63       187.83 o                         
  14   0 -10       2042.79       1963.20        56.22 o                         
  16   0 -10        215.23        270.62        19.91 o                         
  18   0 -10       1224.46       1136.28        54.86 o                         
   1   1 -10       5493.60       5537.52       105.39 o                         
   2   1 -10       3146.31       3091.14        64.04 o                         
   3   1 -10        346.64        347.01        12.74 o                         
   4   1 -10        215.13        225.78        11.35 o                         
   5   1 -10       2138.87       2073.35        44.39 o                         
   6   1 -10       3378.73       3297.07        66.08 o                         
   7   1 -10        377.38        365.08        13.29 o                         
   8   1 -10       1485.44       1470.26        34.11 o                         
   9   1 -10        500.24        499.96        17.07 o                         
  10   1 -10       1718.38       1706.61        41.15 o                         
  11   1 -10         89.26         89.74        10.96 o                         
  12   1 -10        944.01        925.30        29.52 o                         
  13   1 -10        208.58        215.27        14.58 o                         
  14   1 -10        281.90        275.86        16.88 o                         
  15   1 -10        185.57        181.62        19.04 o                         
  16   1 -10       1490.89       1473.91        51.85 o                         
  17   1 -10        169.90        135.75        18.65 o                         
  18   1 -10         44.31         51.73        23.89 o                         
   0   2 -10       1561.87       1554.38        34.85 o                         
   1   2 -10        526.95        525.79        16.97 o                         
   2   2 -10       2039.72       2010.92        48.36 o                         
   3   2 -10       3778.91       3692.74        78.17 o                         
   4   2 -10       3761.68       3697.00        76.88 o                         
   5   2 -10        334.39        354.25        13.42 o                         
   6   2 -10        911.16        902.22        21.92 o                         
   7   2 -10        529.12        482.82        15.58 o                         
   8   2 -10        833.57        786.03        22.08 o                         
   9   2 -10        619.49        614.69        19.53 o                         
  10   2 -10        504.69        508.62        17.91 o                         
  11   2 -10        932.38        924.33        26.90 o                         
  12   2 -10        162.95        179.36        14.87 o                         
  13   2 -10         22.05         31.62        17.20 o                         
  14   2 -10        517.63        530.70        24.63 o                         
  15   2 -10        221.47        221.64        18.56 o                         
  16   2 -10       1102.17       1108.83        38.76 o                         
  17   2 -10        462.35        421.43        24.60 o                         
   1   3 -10        207.99        208.87        11.57 o                         
   2   3 -10        819.37        802.84        21.69 o                         
   3   3 -10        362.47        357.52        13.06 o                         
   4   3 -10       1062.35       1036.83        26.51 o                         
   5   3 -10        279.10        283.71        12.83 o                         
   6   3 -10        684.98        694.51        20.85 o                         
   7   3 -10       2450.97       2347.62        55.99 o                         
   8   3 -10        388.38        368.45        14.48 o                         
   9   3 -10       1480.74       1470.45        36.85 o                         
  10   3 -10       1050.34       1010.03        30.74 o                         
  11   3 -10        224.70        204.48        15.00 o                         
  12   3 -10        222.13        200.73        17.65 o                         
  13   3 -10       1616.20       1649.26        53.31 o                         
  14   3 -10        671.14        673.92        29.32 o                         
  15   3 -10        307.35        283.88        21.37 o                         
  16   3 -10        283.84        259.37        20.79 o                         
   0   4 -10       5417.53       5639.71       125.76 o                         
   1   4 -10         34.38         56.28        11.44 o                         
   2   4 -10        306.08        299.23        15.91 o                         
   3   4 -10        299.36        315.20        15.29 o                         
   4   4 -10       1396.58       1333.19        35.40 o                         
   5   4 -10        344.30        330.59        15.84 o                         
   6   4 -10       1205.49       1224.79        34.24 o                         
   7   4 -10        146.21        171.86        15.61 o                         
   8   4 -10        773.45        762.46        27.64 o                         
   9   4 -10        377.34        375.33        19.20 o                         
  10   4 -10       2329.02       2385.93        65.95 o                         
  11   4 -10       1003.16        983.59        33.10 o                         
  12   4 -10        511.92        505.03        22.11 o                         
  13   4 -10        127.06        119.23        14.71 o                         
  14   4 -10        408.06        386.91        20.63 o                         
  15   4 -10         33.21         44.13        15.26 o                         
   1   5 -10       1084.52       1066.45        33.17 o                         
   2   5 -10        298.32        279.48        16.26 o                         
   3   5 -10        894.18        920.36        30.45 o                         
   4   5 -10        851.23        862.65        30.97 o                         
   5   5 -10        546.79        517.48        24.21 o                         
   6   5 -10       1032.44       1028.91        35.24 o                         
   7   5 -10        378.85        366.05        19.04 o                         
   8   5 -10         71.48         60.84        14.00 o                         
   9   5 -10        587.36        559.34        26.41 o                         
  10   5 -10        109.69        111.86        16.42 o                         
  11   5 -10         83.85         84.96        15.55 o                         
  12   5 -10        254.36        247.41        18.52 o                         
  13   5 -10        473.17        456.48        23.63 o                         
   0   6 -10        119.66        124.46        13.90 o                         
   1   6 -10        211.70        208.19        15.68 o                         
   2   6 -10        617.23        641.23        26.83 o                         
   3   6 -10        635.45        634.86        30.42 o                         
   4   6 -10        880.94        869.18        35.08 o                         
   5   6 -10        364.46        364.05        23.21 o                         
   6   6 -10        314.17        304.31        22.18 o                         
   7   6 -10         77.35        104.10        18.39 o                         
   8   6 -10        293.32        267.16        20.75 o                         
   9   6 -10        448.08        438.28        22.18 o                         
  10   6 -10         72.01         71.15        17.10 o                         
  11   6 -10        159.94        145.99        19.53 o                         
   1   7 -10         30.76         47.36        18.65 o                         
   2   7 -10        762.96        789.91        28.32 o                         
   3   7 -10         21.78         34.56        17.36 o                         
   4   7 -10        240.01        228.04        21.14 o                         
   5   7 -10        605.44        603.63        32.43 o                         
   6   7 -10         49.66         46.07        17.55 o                         
   7   7 -10        832.22        748.34        36.27 o                         
   2   0  -9      13823.91      13398.29       264.22 o                         
   4   0  -9      19120.86      18695.57       330.95 o                         
   6   0  -9       1583.59       1614.87        33.33 o                         
   8   0  -9        898.32        838.53        20.85 o                         
  10   0  -9       1138.84       1154.67        28.97 o                         
  12   0  -9        303.38        310.32        14.10 o                         
  14   0  -9         26.91         22.34        10.18 o                         
  16   0  -9       1135.83       1131.82        36.37 o                         
  18   0  -9       2500.62       2523.13        77.59 o                         
   0   1  -9      12254.30      11921.49       223.65 o                         
   1   1  -9        273.35        283.10        11.54 o                         
   2   1  -9       1255.33       1259.77        28.90 o                         
   3   1  -9        416.44        452.50        13.61 o                         
   4   1  -9        452.08        433.23        13.45 o                         
   5   1  -9       2614.12       2566.97        49.85 o                         
   6   1  -9       3590.79       3456.45        65.66 o                         
   7   1  -9       1196.97       1131.65        25.57 o                         
   8   1  -9       3739.85       3711.49        73.03 o                         
   9   1  -9       1525.73       1470.84        35.04 o                         
  10   1  -9        449.68        437.01        14.77 o                         
  11   1  -9       3505.21       3415.94        73.97 o                         
  12   1  -9       1518.81       1410.58        37.05 o                         
  13   1  -9         74.55         76.04        10.57 o                         
  14   1  -9       2595.84       2598.71        66.76 o                         
  15   1  -9       2803.19       2846.80        71.22 o                         
  16   1  -9        206.30        208.55        16.84 o                         
  17   1  -9        585.80        624.62        31.39 o                         
  18   1  -9         44.94         68.47        18.01 o                         
  19   1  -9        248.74        223.52        23.73 o                         
   1   2  -9       2984.76       2929.40        57.61 o                         
   2   2  -9        745.51        739.09        19.53 o                         
   3   2  -9        711.72        707.28        17.94 o                         
   4   2  -9       2702.98       2618.79        52.50 o                         
   5   2  -9        851.99        860.35        20.53 o                         
   6   2  -9        171.88        191.77        10.22 o                         
   7   2  -9       1556.24       1527.00        33.62 o                         
   8   2  -9       1315.73       1345.67        30.91 o                         
   9   2  -9        687.68        670.68        19.49 o                         
  10   2  -9       3734.21       3675.47        81.40 o                         
  11   2  -9        674.43        666.13        21.37 o                         
  12   2  -9       2605.20       2646.11        63.14 o                         
  13   2  -9       2480.37       2414.51        59.65 o                         
  14   2  -9        695.17        644.92        25.73 o                         
  15   2  -9        433.40        449.85        22.92 o                         
  16   2  -9         83.59         83.02        15.68 o                         
  17   2  -9        242.19        246.57        20.63 o                         
  18   2  -9        447.39        463.33        26.96 o                         
  19   2  -9        452.28        457.90        29.90 o                         
   0   3  -9        584.12        582.17        15.84 o                         
   1   3  -9       2538.30       2462.77        51.37 o                         
   2   3  -9        948.23        923.07        22.69 o                         
   3   3  -9       4186.81       4112.16        79.75 o                         
   4   3  -9        521.83        542.83        16.68 o                         
   5   3  -9        117.92        118.48         9.70 o                         
   6   3  -9        205.44        210.46        10.60 o                         
   7   3  -9       1573.18       1500.84        35.04 o                         
   8   3  -9       1246.34       1223.01        29.84 o                         
   9   3  -9       1012.80        966.00        26.99 o                         
  10   3  -9         92.74         90.42         9.28 o                         
  11   3  -9        375.68        370.97        16.91 o                         
  12   3  -9       1122.46       1124.96        40.18 o                         
  13   3  -9        217.25        210.39        17.78 o                         
  14   3  -9        346.09        367.99        20.24 o                         
  15   3  -9         66.96         75.00        15.68 o                         
  16   3  -9         61.78         67.60        15.26 o                         
  17   3  -9        287.79        305.99        23.73 o                         
  18   3  -9         22.04         33.07        19.14 o                         
   1   4  -9       1179.06       1164.63        34.82 o                         
   2   4  -9        102.21        115.12        11.67 o                         
   3   4  -9        103.52        116.87        10.02 o                         
   4   4  -9        790.26        778.21        22.73 o                         
   5   4  -9        679.71        660.53        20.08 o                         
   6   4  -9       3365.37       3305.96        71.87 o                         
   7   4  -9         55.81         55.83         9.18 o                         
   8   4  -9        216.04        250.90        16.10 o                         
   9   4  -9        152.47        178.87        13.29 o                         
  10   4  -9        576.60        583.49        24.99 o                         
  11   4  -9        207.21        182.14        15.45 o                         
  12   4  -9         98.07         90.78        14.45 o                         
  13   4  -9         46.95         59.10        13.55 o                         
  14   4  -9        362.87        379.37        19.11 o                         
  15   4  -9         13.10         31.75        14.94 o                         
  16   4  -9       2296.67       2253.90        62.39 o                         
  17   4  -9        230.97        224.29        20.43 o                         
   0   5  -9       1430.56       1360.70        39.34 o                         
   1   5  -9        263.03        288.30        14.13 o                         
   2   5  -9        438.52        452.14        17.52 o                         
   3   5  -9       1154.80       1134.34        31.84 o                         
   4   5  -9        128.60        128.15        13.19 o                         
   5   5  -9        948.70        966.62        37.79 o                         
   6   5  -9        102.15        119.45        16.75 o                         
   7   5  -9       2226.47       2246.50        65.34 o                         
   8   5  -9        146.31        127.18        16.52 o                         
   9   5  -9        218.06        199.92        18.01 o                         
  10   5  -9        199.93        200.89        15.94 o                         
  11   5  -9        451.48        414.19        20.98 o                         
  12   5  -9       1206.51       1154.67        39.08 o                         
  13   5  -9        213.25        226.75        19.20 o                         
  14   5  -9         33.00         33.52        14.81 o                         
  15   5  -9        329.83        280.06        21.14 o                         
   1   6  -9        651.79        614.46        25.28 o                         
   2   6  -9        524.14        478.27        19.46 o                         
   3   6  -9        538.93        520.74        20.85 o                         
   4   6  -9        871.79        881.56        31.20 o                         
   5   6  -9        122.30        123.27        17.23 o                         
   6   6  -9        345.82        334.24        19.20 o                         
   7   6  -9         31.81         48.43        15.10 o                         
   8   6  -9        556.82        551.23        25.22 o                         
   9   6  -9        741.16        728.55        29.22 o                         
  10   6  -9       1179.06       1181.92        40.44 o                         
  11   6  -9        120.79        134.42        16.71 o                         
  12   6  -9        461.62        432.55        23.76 o                         
  13   6  -9        212.72        197.82        19.82 o                         
   0   7  -9       1241.61       1367.17        36.53 o                         
   1   7  -9        984.12        974.76        28.77 o                         
   2   7  -9        214.51        214.11        19.27 o                         
   3   7  -9        541.32        531.64        25.38 o                         
   4   7  -9        246.49        232.86        20.63 o                         
   5   7  -9         26.04         36.56        17.17 o                         
   6   7  -9        196.20        205.61        21.60 o                         
   7   7  -9         25.03         34.53        15.71 o                         
   8   7  -9        869.84        869.86        37.15 o                         
   9   7  -9        147.98        144.31        19.36 o                         
  10   7  -9         19.39         41.38        16.29 o                         
   1   8  -9        842.63        820.43        33.59 o                         
   2   8  -9        584.70        547.06        28.93 o                         
   3   8  -9         94.26         68.76        20.33 o                         
   4   8  -9        974.02        988.44        38.44 o                         
   5   8  -9        852.98        835.46        35.46 o                         
   0   0  -8      12049.35      11388.63       211.43 o                         
   2   0  -8       1280.24       1258.64        27.64 o                         
   4   0  -8       2629.62       2571.14        48.91 o                         
   6   0  -8       4270.85       4262.33        76.13 o                         
   8   0  -8      11242.19      10915.34       187.99 o                         
  10   0  -8       1767.76       1700.89        35.82 o                         
  12   0  -8       3712.27       3550.98        80.95 o                         
  14   0  -8       4950.41       5004.59       107.36 o                         
  16   0  -8        739.55        807.63        26.02 o                         
  18   0  -8       1212.25       1193.47        45.26 o                         
  20   0  -8        399.06        390.40        32.55 o                         
   1   1  -8       4314.01       4159.65        78.36 o                         
   2   1  -8       2878.73       2778.46        55.28 o                         
   3   1  -8        552.39        560.38        14.81 o                         
   4   1  -8       5247.92       5088.61        93.27 o                         
   5   1  -8       3771.39       3669.01        66.85 o                         
   6   1  -8       3663.70       3606.36        64.53 o                         
   7   1  -8       1353.94       1287.22        25.22 o                         
   8   1  -8       1594.52       1558.13        30.71 o                         
   9   1  -8       1781.15       1662.00        35.46 o                         
  10   1  -8       3063.54       3054.61        65.53 o                         
  11   1  -8        229.60        245.73        11.54 o                         
  12   1  -8       1313.78       1357.40        35.98 o                         
  13   1  -8        878.86        866.01        25.96 o                         
  14   1  -8       1334.09       1308.59        34.01 o                         
  15   1  -8        287.75        283.45        16.65 o                         
  16   1  -8       1203.57       1117.53        36.53 o                         
  17   1  -8        792.19        800.09        29.97 o                         
  18   1  -8        730.84        744.59        31.62 o                         
  19   1  -8        826.57        793.50        36.37 o                         
  20   1  -8        819.65        848.59        38.31 o                         
   0   2  -8       5965.47       5727.55       104.55 o                         
   1   2  -8       1098.20       1080.67        23.41 o                         
   2   2  -8       6284.26       6083.81       116.06 o                         
   3   2  -8       1672.37       1667.20        34.33 o                         
   4   2  -8       3755.34       3599.70        70.70 o                         
   5   2  -8        925.56        895.79        20.59 o                         
   6   2  -8       3970.51       3842.71        73.74 o                         
   7   2  -8        309.96        316.53        10.18 o                         
   8   2  -8        950.24        901.70        22.24 o                         
   9   2  -8       3267.09       3146.26        67.53 o                         
  10   2  -8        861.09        796.18        22.21 o                         
  11   2  -8       1589.02       1527.48        38.54 o                         
  12   2  -8       1169.02       1165.86        31.42 o                         
  13   2  -8         12.92         27.67         9.02 o                         
  14   2  -8        462.66        471.77        17.78 o                         
  15   2  -8       1285.51       1297.72        40.90 o                         
  16   2  -8       1226.33       1245.71        40.18 o                         
  17   2  -8        318.35        325.90        21.18 o                         
  18   2  -8        429.03        433.23        26.38 o                         
  19   2  -8        249.40        252.45        18.91 o                         
  20   2  -8        820.51        761.88        33.46 o                         
   1   3  -8        637.38        599.46        13.84 o                         
   2   3  -8       6539.87       6381.29       114.64 o                         
   3   3  -8        983.33        969.30        21.92 o                         
   4   3  -8        252.33        266.58        10.09 o                         
   5   3  -8       2091.07       2036.27        40.41 o                         
   6   3  -8       3200.13       3062.17        59.26 o                         
   7   3  -8       1228.10       1230.97        28.55 o                         
   8   3  -8       4544.82       4447.34        96.31 o                         
   9   3  -8       1933.15       1998.51        48.01 o                         
  10   3  -8        403.81        385.71        15.32 o                         
  11   3  -8        390.31        416.42        16.20 o                         
  12   3  -8        221.67        241.20        14.55 o                         
  13   3  -8       2252.74       2290.72        64.92 o                         
  14   3  -8        774.93        786.52        28.55 o                         
  15   3  -8        895.96        898.50        32.78 o                         
  16   3  -8       1666.40       1733.93        51.56 o                         
  17   3  -8        541.10        553.46        25.70 o                         
  18   3  -8         67.65         71.74        14.84 o                         
  19   3  -8        357.20        363.63        24.02 o                         
   0   4  -8       1028.90       1049.90        24.76 o                         
   1   4  -8        488.99        471.61        16.10 o                         
   2   4  -8       4322.05       4268.99        92.01 o                         
   3   4  -8        361.63        380.96        12.83 o                         
   4   4  -8       1571.44       1576.62        35.33 o                         
   5   4  -8        851.52        866.04        23.08 o                         
   6   4  -8       2726.60       2672.49        62.20 o                         
   7   4  -8         45.90         51.85         9.34 o                         
   8   4  -8       3048.54       2977.80        71.48 o                         
   9   4  -8        427.12        439.54        18.10 o                         
  10   4  -8       2541.10       2484.40        63.75 o                         
  11   4  -8       1582.91       1555.61        45.71 o                         
  12   4  -8       3353.43       3397.26        85.73 o                         
  13   4  -8        141.81        139.63        15.00 o                         
  14   4  -8        645.65        647.83        24.34 o                         
  15   4  -8        141.08        127.41        15.03 o                         
  16   4  -8        225.35        226.49        17.62 o                         
  17   4  -8        265.40        267.19        18.43 o                         
  18   4  -8        457.96        463.10        23.76 o                         
   1   5  -8       2612.22       2579.03        57.80 o                         
   2   5  -8       1673.65       1638.76        39.99 o                         
   3   5  -8        329.64        327.97        13.61 o                         
   4   5  -8         42.10         47.49         8.37 o                         
   5   5  -8       1314.42       1314.89        36.24 o                         
   6   5  -8       2921.94       2850.94        78.43 o                         
   7   5  -8       3865.21       3885.80        99.67 o                         
   8   5  -8        885.73        890.84        34.69 o                         
   9   5  -8        539.49        527.86        23.79 o                         
  10   5  -8        557.93        549.94        23.34 o                         
  11   5  -8        159.01        156.31        15.19 o                         
  12   5  -8        303.15        307.09        17.42 o                         
  13   5  -8        692.66        670.81        26.35 o                         
  14   5  -8          6.89          2.17        13.00 o                         
  15   5  -8        888.42        905.71        35.27 o                         
  16   5  -8        872.19        911.53        36.60 o                         
  17   5  -8        952.89        879.40        34.49 o                         
   0   6  -8       1959.81       1921.73        48.75 o                         
   1   6  -8        406.00        382.41        16.81 o                         
   2   6  -8        354.72        359.69        17.13 o                         
   3   6  -8       3122.85       3267.78        82.15 o                         
   4   6  -8       1805.35       1839.74        54.47 o                         
   5   6  -8        958.82       1002.95        34.30 o                         
   6   6  -8        502.37        567.04        25.15 o                         
   7   6  -8        347.21        382.80        20.01 o                         
   8   6  -8        478.55        522.43        25.05 o                         
   9   6  -8        564.45        585.82        26.22 o                         
  10   6  -8        185.73        185.76        16.33 o                         
  11   6  -8       1152.06       1158.87        38.66 o                         
  12   6  -8        634.50        670.26        27.61 o                         
  13   6  -8        191.50        197.20        19.01 o                         
  14   6  -8        235.57        244.27        23.89 o                         
  15   6  -8        165.92        144.70        18.75 o                         
   1   7  -8        327.77        359.26        17.13 o                         
   2   7  -8        981.45       1017.11        37.44 o                         
   3   7  -8        457.80        425.96        21.14 o                         
   4   7  -8       1197.92       1246.84        44.81 o                         
   5   7  -8        244.21        229.40        19.43 o                         
   6   7  -8        135.37        113.76        17.39 o                         
   7   7  -8       1978.67       2008.75        68.31 o                         
   8   7  -8        156.84        155.95        17.23 o                         
   9   7  -8        616.55        608.23        27.35 o                         
  10   7  -8        490.85        493.20        25.09 o                         
  11   7  -8         79.54         92.43        15.68 o                         
  12   7  -8         44.00         60.10        15.19 o                         
   0   8  -8       1224.46       1237.53        41.38 o                         
   1   8  -8        206.16        212.98        18.43 o                         
   2   8  -8         53.13         64.50        15.45 o                         
   3   8  -8        168.37        166.14        18.49 o                         
   4   8  -8        308.43        307.47        22.66 o                         
   5   8  -8        453.97        426.57        28.03 o                         
   6   8  -8        587.33        605.15        29.42 o                         
   7   8  -8        147.64        120.55        17.36 o                         
   8   8  -8        730.98        748.43        31.20 o                         
   9   8  -8        250.10        231.60        23.73 o                         
   2   0  -7       5419.83       5332.79        96.08 o                         
   4   0  -7       1839.13       1803.50        33.78 o                         
   6   0  -7       3607.70       3553.89        63.20 o                         
   8   0  -7       6816.72       6785.91       117.68 o                         
  10   0  -7       2604.00       2519.67        51.08 o                         
  12   0  -7        420.54        433.33        15.97 o                         
  14   0  -7       2483.85       2589.34        60.58 o                         
  16   0  -7       2881.70       2875.44        68.99 o                         
  18   0  -7       1128.80       1092.41        38.70 o                         
  20   0  -7       2600.85       2618.69        84.73 o                         
  22   0  -7        413.90        437.73        32.01 o                         
   0   1  -7       2998.71       2711.96        50.40 o                         
   1   1  -7       4900.23       4807.61        84.12 o                         
   2   1  -7        526.15        508.59        13.35 o                         
   3   1  -7       8725.91       8430.81       144.22 o                         
   4   1  -7       2586.80       2543.79        46.00 o                         
   5   1  -7        914.19        919.68        18.94 o                         
   6   1  -7        221.75        235.71         7.92 o                         
   7   1  -7       5036.11       4897.81        82.31 o                         
   8   1  -7       2481.96       2444.99        45.13 o                         
   9   1  -7        307.21        333.53        10.57 o                         
  10   1  -7        400.63        416.03        12.22 o                         
  11   1  -7       1243.36       1234.30        27.38 o                         
  12   1  -7        998.86       1009.29        26.96 o                         
  13   1  -7          2.65         12.09         7.44 o                         
  14   1  -7        824.14        782.64        24.57 o                         
  15   1  -7        392.84        411.86        18.07 o                         
  16   1  -7       1082.09       1100.97        32.65 o                         
  17   1  -7        230.87        229.85        15.42 o                         
  18   1  -7        353.05        354.00        19.98 o                         
  19   1  -7        693.93        658.14        28.00 o                         
  20   1  -7        264.91        250.38        21.82 o                         
  21   1  -7        229.33        219.15        22.40 o                         
  22   1  -7        491.01        512.50        35.92 o                         
   1   2  -7       1182.06       1130.17        21.98 o                         
   2   2  -7        258.29        270.72         7.82 o                         
   3   2  -7         36.05         49.24         5.59 o                         
   4   2  -7       4049.56       3959.57        66.82 o                         
   5   2  -7       1332.98       1274.38        24.86 o                         
   6   2  -7       8950.81       8789.69       150.94 o                         
   7   2  -7       2462.86       2359.19        45.07 o                         
   8   2  -7       1304.20       1270.76        28.25 o                         
   9   2  -7        351.71        328.04        11.35 o                         
  10   2  -7       5213.65       5097.14       105.03 o                         
  11   2  -7        854.33        910.56        25.35 o                         
  12   2  -7       4476.76       4485.82       110.63 o                         
  13   2  -7        149.82        138.04         9.83 o                         
  14   2  -7        328.40        314.10        13.77 o                         
  15   2  -7        117.15        107.78        12.67 o                         
  16   2  -7       1861.08       1770.56        54.31 o                         
  17   2  -7        825.43        834.75        31.55 o                         
  18   2  -7       1658.61       1626.02        51.85 o                         
  19   2  -7        370.91        351.96        21.30 o                         
  20   2  -7        210.35        195.81        18.43 o                         
  21   2  -7         90.94         84.12        19.14 o                         
   0   3  -7       8473.82       8371.71       137.82 o                         
   1   3  -7        920.72        915.44        18.17 o                         
   2   3  -7       2881.42       2849.23        51.34 o                         
   3   3  -7       2513.94       2399.76        44.06 o                         
   4   3  -7        112.48        122.85         5.92 o                         
   5   3  -7        404.73        393.27        10.96 o                         
   6   3  -7       3541.92       3382.45        62.49 o                         
   7   3  -7       1003.88       1005.86        23.02 o                         
   8   3  -7       5927.87       5753.93       108.95 o                         
   9   3  -7        494.74        493.85        14.06 o                         
  10   3  -7        498.92        496.08        15.74 o                         
  11   3  -7       1272.56       1240.50        35.04 o                         
  12   3  -7       2320.83       2197.23        53.47 o                         
  13   3  -7        163.36        178.06        12.93 o                         
  14   3  -7       3680.15       3673.44        94.08 o                         
  15   3  -7       2352.45       2396.05        63.62 o                         
  16   3  -7        269.24        277.93        17.85 o                         
  17   3  -7        149.65        166.23        16.55 o                         
  18   3  -7        485.45        467.56        24.08 o                         
  19   3  -7       1066.51       1147.62        43.35 o                         
  20   3  -7        497.34        457.51        26.74 o                         
   1   4  -7       3484.30       3442.74        66.89 o                         
   2   4  -7       8590.81       8524.98       158.80 o                         
   3   4  -7        229.28        232.05         9.60 o                         
   4   4  -7       9962.15       9831.73       182.46 o                         
   5   4  -7       1742.84       1683.56        35.46 o                         
   6   4  -7         66.62         67.50         6.37 o                         
   7   4  -7        744.72        738.96        20.88 o                         
   8   4  -7       2493.75       2378.75        55.44 o                         
   9   4  -7       1268.01       1199.51        30.36 o                         
  10   4  -7       3238.18       3211.34        75.71 o                         
  11   4  -7          6.07         10.89         9.63 o                         
  12   4  -7        172.47        172.15        13.55 o                         
  13   4  -7        399.69        403.04        18.27 o                         
  14   4  -7        410.85        406.04        18.49 o                         
  15   4  -7        717.66        694.48        25.54 o                         
  16   4  -7         21.42         27.83        13.13 o                         
  17   4  -7        328.02        298.52        19.27 o                         
  18   4  -7       1396.69       1454.23        47.65 o                         
  19   4  -7         97.65         89.87        17.85 o                         
   0   5  -7       5183.18       5044.74       100.38 o                         
   1   5  -7       1134.92       1110.22        28.84 o                         
   2   5  -7       1489.78       1432.99        33.23 o                         
   3   5  -7       1952.76       1937.44        40.93 o                         
   4   5  -7        689.06        681.06        19.01 o                         
   5   5  -7       3577.16       3502.97        80.01 o                         
   6   5  -7       1217.43       1196.41        35.17 o                         
   7   5  -7        652.60        698.84        27.93 o                         
   8   5  -7        727.61        728.75        27.64 o                         
   9   5  -7       2870.54       2886.50        78.23 o                         
  10   5  -7        247.47        289.37        17.88 o                         
  11   5  -7       5434.19       5458.28       128.31 o                         
  12   5  -7         50.07         46.33        12.64 o                         
  13   5  -7        262.43        272.95        16.20 o                         
  14   5  -7       1158.00       1150.79        38.21 o                         
  15   5  -7       1545.12       1539.86        47.59 o                         
  16   5  -7        341.72        337.70        21.40 o                         
  17   5  -7        992.34       1016.11        38.02 o                         
  18   5  -7        132.85        142.34        17.81 o                         
   1   6  -7       2033.06       2058.28        52.11 o                         
   2   6  -7       1147.21       1199.35        32.55 o                         
   3   6  -7        638.79        629.21        22.60 o                         
   4   6  -7        323.33        343.68        17.94 o                         
   5   6  -7       2608.10       2592.96        78.75 o                         
   6   6  -7        941.15        968.40        34.56 o                         
   7   6  -7       3386.63       3446.10        93.69 o                         
   8   6  -7        984.62        978.42        35.69 o                         
   9   6  -7       1890.36       1982.31        58.84 o                         
  10   6  -7        275.18        281.77        16.62 o                         
  11   6  -7        524.51        517.64        22.57 o                         
  12   6  -7        592.38        587.05        24.60 o                         
  13   6  -7       2565.04       2603.14        72.12 o                         
  14   6  -7        170.02        164.20        16.55 o                         
  15   6  -7        485.85        481.85        25.51 o                         
  16   6  -7        448.43        394.08        22.79 o                         
   0   7  -7        898.24        907.17        32.72 o                         
   1   7  -7       2094.28       2099.50        56.61 o                         
   2   7  -7        388.86        382.19        18.36 o                         
   3   7  -7       3519.94       3676.77        87.64 o                         
   4   7  -7        818.04        843.25        29.48 o                         
   5   7  -7         50.65         56.25        14.42 o                         
   6   7  -7        823.73        845.13        32.46 o                         
   7   7  -7        627.39        644.27        25.86 o                         
   8   7  -7         38.06         36.30        14.55 o                         
   9   7  -7        690.66        720.37        28.42 o                         
  10   7  -7        264.52        280.97        18.65 o                         
  11   7  -7         29.17         49.91        14.71 o                         
  12   7  -7        806.67        782.64        33.14 o                         
  13   7  -7        127.54        124.43        17.68 o                         
  14   7  -7         13.79          5.92        18.07 o                         
   1   8  -7        564.24        545.38        23.31 o                         
   2   8  -7        521.42        529.12        26.15 o                         
   3   8  -7        196.12        166.01        19.78 o                         
   4   8  -7        112.76        119.19        19.46 o                         
   5   8  -7        789.88        801.58        32.88 o                         
   6   8  -7        414.56        387.49        22.27 o                         
   7   8  -7        268.03        265.19        19.95 o                         
   8   8  -7        185.52        177.26        18.72 o                         
   9   8  -7        177.47        176.16        18.36 o                         
  10   8  -7        806.82        815.06        40.05 o                         
  11   8  -7          2.40          7.63        20.50 o                         
   0   9  -7          3.83         14.22        29.10 o                         
   1   9  -7        287.14        249.57        23.08 o                         
   2   9  -7         82.96         96.69        18.56 o                         
   3   9  -7        215.07        195.39        24.28 o                         
   4   9  -7         58.84         45.49        15.97 o                         
   5   9  -7         99.76         92.81        20.50 o                         
   0   0  -6       2401.17       2530.99        41.70 o                         
   2   0  -6      16059.18      15449.55       260.63 o                         
   4   0  -6       9665.13       8957.21       140.60 o                         
   6   0  -6       4638.60       4424.68        74.45 o                         
   8   0  -6       5990.91       5944.53       103.32 o                         
  10   0  -6       2089.52       2042.34        39.93 o                         
  12   0  -6       8354.33       8312.36       187.86 o                         
  14   0  -6        986.04       1009.36        27.80 o                         
  16   0  -6       1564.72       1536.66        41.90 o                         
  18   0  -6        401.69        379.83        16.81 o                         
  20   0  -6       1954.05       1953.86        65.82 o                         
  22   0  -6         19.69         20.82        19.53 o                         
   1   1  -6       1680.31       1589.78        27.32 o                         
   2   1  -6      11753.51      11460.46       179.75 o                         
   3   1  -6        278.82        272.20         7.82 o                         
   4   1  -6       2829.48       2832.09        46.52 o                         
   5   1  -6       1582.26       1516.33        28.45 o                         
   6   1  -6       6377.22       6270.02       103.55 o                         
   7   1  -6       2247.63       2087.18        37.47 o                         
   8   1  -6       7166.59       6916.45       127.54 o                         
   9   1  -6       3121.64       3078.43        58.84 o                         
  10   1  -6        798.36        794.53        18.17 o                         
  11   1  -6        548.33        531.74        14.06 o                         
  12   1  -6        809.88        826.80        20.98 o                         
  13   1  -6       4946.50       4877.96       103.52 o                         
  14   1  -6        365.95        358.97        15.49 o                         
  15   1  -6        743.69        720.02        23.15 o                         
  16   1  -6       4718.07       4718.09       109.66 o                         
  17   1  -6       1998.05       1902.68        53.76 o                         
  18   1  -6        593.37        597.72        24.12 o                         
  19   1  -6        650.69        628.66        25.99 o                         
  20   1  -6        706.65        750.79        29.90 o                         
  21   1  -6        246.83        229.40        21.34 o                         
  22   1  -6        338.72        345.75        24.54 o                         
   0   2  -6      23207.04      22047.09       330.46 o                         
   1   2  -6         14.23         26.93         3.46 o                         
   2   2  -6       6238.53       6030.04        91.62 o                         
   3   2  -6       4798.92       4675.94        76.78 o                         
   4   2  -6       4381.92       4307.75        77.04 o                         
   5   2  -6       3954.44       3804.01        68.63 o                         
   6   2  -6       4639.17       4502.04        78.78 o                         
   7   2  -6        296.16        311.29         9.80 o                         
   8   2  -6         31.87         51.40         5.11 o                         
   9   2  -6       1488.28       1431.05        31.42 o                         
  10   2  -6       3772.96       3656.24        72.00 o                         
  11   2  -6       1211.68       1120.50        26.44 o                         
  12   2  -6       4555.24       4391.29        89.06 o                         
  13   2  -6        361.39        350.47        12.25 o                         
  14   2  -6        313.31        310.42        13.16 o                         
  15   2  -6        709.48        725.87        23.86 o                         
  16   2  -6       1253.37       1256.57        38.08 o                         
  17   2  -6        673.12        627.85        26.99 o                         
  18   2  -6       1263.12       1249.39        41.83 o                         
  19   2  -6         10.81         12.38        14.84 o                         
  20   2  -6        267.28        246.18        19.49 o                         
  21   2  -6        795.24        764.99        32.85 o                         
  22   2  -6       1832.48       1787.60        68.79 o                         
   1   3  -6       7102.14       7076.58       112.50 o                         
   2   3  -6       7453.50       7336.72       126.47 o                         
   3   3  -6       1414.68       1408.74        25.51 o                         
   4   3  -6      12563.45      12170.07       195.26 o                         
   5   3  -6       2146.83       2069.72        36.24 o                         
   6   3  -6       6027.87       5751.21        96.60 o                         
   7   3  -6       1068.27        963.64        21.27 o                         
   8   3  -6        289.85        303.50         9.73 o                         
   9   3  -6       4193.27       3998.85        77.81 o                         
  10   3  -6       3779.85       3689.18        75.39 o                         
  11   3  -6        109.53        108.91         6.40 o                         
  12   3  -6        554.43        520.07        16.91 o                         
  13   3  -6       1789.85       1708.42        46.13 o                         
  14   3  -6        943.90        908.75        28.51 o                         
  15   3  -6        663.70        649.57        24.50 o                         
  16   3  -6        414.06        439.60        20.21 o                         
  17   3  -6        141.70        166.07        14.97 o                         
  18   3  -6       1849.18       1870.91        55.35 o                         
  19   3  -6        153.48        132.35        16.97 o                         
  20   3  -6        852.68        869.02        33.98 o                         
  21   3  -6        636.66        609.87        29.13 o                         
   0   4  -6       3053.74       2913.04        52.73 o                         
   1   4  -6        121.13        143.89         6.66 o                         
   2   4  -6       2331.40       2298.58        44.55 o                         
   3   4  -6        791.17        802.23        18.20 o                         
   4   4  -6       2281.42       2240.81        45.71 o                         
   5   4  -6       1706.65       1668.92        35.40 o                         
   6   4  -6       2001.06       1973.19        43.16 o                         
   7   4  -6        445.52        389.49        13.22 o                         
   8   4  -6      10490.96      10537.10       210.04 o                         
   9   4  -6        294.00        321.02        11.02 o                         
  10   4  -6        955.23        963.13        25.93 o                         
  11   4  -6       1497.16       1455.26        37.57 o                         
  12   4  -6       4086.62       4027.01        91.72 o                         
  13   4  -6        429.82        408.66        18.07 o                         
  14   4  -6       7265.28       7351.59       174.09 o                         
  15   4  -6        548.96        561.22        22.11 o                         
  16   4  -6        953.87        976.83        32.17 o                         
  17   4  -6        165.39        169.27        16.07 o                         
  18   4  -6       1257.02       1208.53        41.57 o                         
  19   4  -6        115.42         98.05        15.42 o                         
  20   4  -6         80.52         91.75        19.33 o                         
   1   5  -6       8488.46       8602.70       163.52 o                         
   2   5  -6        573.74        567.65        14.84 o                         
   3   5  -6        148.07        161.84         8.57 o                         
   4   5  -6       4563.61       4521.22        89.61 o                         
   5   5  -6       7217.56       7470.11       151.13 o                         
   6   5  -6       2138.03       2139.26        48.62 o                         
   7   5  -6       1306.72       1258.64        36.11 o                         
   8   5  -6        625.22        616.57        22.60 o                         
   9   5  -6        208.73        213.33        14.77 o                         
  10   5  -6       3028.19       3096.38        77.68 o                         
  11   5  -6        373.07        374.27        16.42 o                         
  12   5  -6        765.39        791.33        26.19 o                         
  13   5  -6        120.63        127.47        13.13 o                         
  14   5  -6       1013.14        996.29        31.78 o                         
  15   5  -6        301.40        311.74        18.23 o                         
  16   5  -6        271.18        249.93        18.49 o                         
  17   5  -6        740.50        683.91        28.84 o                         
  18   5  -6        587.62        598.82        29.29 o                         
  19   5  -6        437.91        424.76        27.54 o                         
   0   6  -6       5155.06       5219.60       108.56 o                         
   1   6  -6       2820.56       2800.64        62.68 o                         
   2   6  -6       1196.62       1171.13        30.03 o                         
   3   6  -6       3134.29       3112.70        74.61 o                         
   4   6  -6       1015.36       1011.20        31.10 o                         
   5   6  -6        880.28        893.33        31.36 o                         
   6   6  -6        347.43        342.23        17.33 o                         
   7   6  -6        318.68        345.78        16.78 o                         
   8   6  -6        357.82        361.33        18.59 o                         
   9   6  -6       2287.86       2374.61        62.75 o                         
  10   6  -6       1418.38       1384.36        41.90 o                         
  11   6  -6       1099.98       1148.63        37.31 o                         
  12   6  -6       3235.10       3258.60        88.00 o                         
  13   6  -6        256.02        253.75        16.71 o                         
  14   6  -6        118.85        123.46        14.39 o                         
  15   6  -6        556.17        552.04        24.99 o                         
  16   6  -6        430.45        422.14        23.15 o                         
  17   6  -6        381.14        388.36        25.80 o                         
  18   6  -6        277.10        253.87        30.65 o                         
   1   7  -6        562.62        588.15        21.76 o                         
   2   7  -6        251.14        252.03        16.33 o                         
   3   7  -6       2044.49       2117.34        56.09 o                         
   4   7  -6         49.67         49.24        11.74 o                         
   5   7  -6        226.11        252.32        16.23 o                         
   6   7  -6       1912.99       1919.37        55.31 o                         
   7   7  -6       1271.87       1327.56        42.67 o                         
   8   7  -6       1382.57       1460.17        44.87 o                         
   9   7  -6       2954.00       3039.15        79.46 o                         
  10   7  -6        735.89        755.58        27.93 o                         
  11   7  -6        169.82        152.04        15.55 o                         
  12   7  -6        184.36        178.61        18.36 o                         
  13   7  -6       2336.93       2414.64        70.28 o                         
  14   7  -6        302.37        277.38        23.60 o                         
  15   7  -6        239.02        250.77        25.54 o                         
   0   8  -6       1534.79       1609.95        45.58 o                         
   1   8  -6         15.51         20.01        16.33 o                         
   2   8  -6       1217.75       1225.41        41.83 o                         
   3   8  -6       1305.70       1367.04        43.16 o                         
   4   8  -6       1165.04       1136.28        43.06 o                         
   5   8  -6        523.80        528.24        24.34 o                         
   6   8  -6        595.83        628.07        27.41 o                         
   7   8  -6        558.95        552.07        24.83 o                         
   8   8  -6        250.15        228.11        17.30 o                         
   9   8  -6        270.83        275.31        18.52 o                         
  10   8  -6        238.69        230.15        24.50 o                         
  11   8  -6        729.94        757.94        39.15 o                         
  12   8  -6        414.58        404.56        30.97 o                         
  13   8  -6        343.01        329.59        41.96 o                         
   1   9  -6        294.10        311.90        24.89 o                         
   2   9  -6       1320.32       1271.86        47.23 o                         
   3   9  -6          6.43         11.86        16.62 o                         
   4   9  -6        165.60        197.46        21.89 o                         
   5   9  -6        514.86        478.72        30.42 o                         
   6   9  -6        177.81        156.08        20.27 o                         
   7   9  -6       1745.62       1716.21        77.36 o                         
   8   9  -6        213.29        229.50        29.39 o                         
   2   0  -5      21215.53      19930.97       319.82 o                         
   4   0  -5      20703.23      19585.57       302.43 o                         
   6   0  -5       2713.84       2609.45        46.23 o                         
   8   0  -5      16016.40      15601.07       243.66 o                         
  10   0  -5      17085.98      16621.29       309.16 o                         
  12   0  -5       5208.14       5278.09       121.59 o                         
  14   0  -5       2431.20       2352.76        63.62 o                         
  16   0  -5       3361.75       3230.76        73.97 o                         
  18   0  -5       2085.73       2084.18        51.73 o                         
  20   0  -5       5264.71       5125.79       137.49 o                         
  22   0  -5        458.65        481.53        27.22 o                         
   0   1  -5      10659.41      10010.24       169.30 o                         
   1   1  -5       5346.41       5300.13        83.96 o                         
   2   1  -5      12446.85      12007.71       190.51 o                         
   3   1  -5       9087.70       8813.22       137.98 o                         
   4   1  -5       1296.64       1200.45        20.59 o                         
   5   1  -5       6454.15       6377.83        99.25 o                         
   6   1  -5      16683.25      16399.58       259.40 o                         
   7   1  -5       7983.58       7881.58       126.73 o                         
   8   1  -5       9606.45       9447.63       161.12 o                         
   9   1  -5       3575.12       3509.05        68.12 o                         
  10   1  -5       2495.79       2479.20        48.85 o                         
  11   1  -5       4359.21       4312.31        85.83 o                         
  12   1  -5       2575.99       2460.06        51.21 o                         
  13   1  -5         15.46         21.11         4.98 o                         
  14   1  -5       3597.01       3543.44        88.58 o                         
  15   1  -5       1622.82       1549.82        39.89 o                         
  16   1  -5       2170.11       2163.02        53.54 o                         
  17   1  -5        656.89        641.49        22.18 o                         
  18   1  -5        682.36        682.06        25.64 o                         
  19   1  -5       1673.23       1702.12        51.01 o                         
  20   1  -5       1036.46       1048.60        35.88 o                         
  21   1  -5        347.16        368.48        22.47 o                         
  22   1  -5        570.64        594.74        31.29 o                         
  23   1  -5        797.37        751.28        36.30 o                         
   1   2  -5       6566.38       6274.57        88.74 o                         
   2   2  -5       2561.48       2590.50        39.02 o                         
   3   2  -5       1023.99       1028.98        17.46 o                         
   4   2  -5       9887.35       9644.42       149.39 o                         
   5   2  -5       6305.99       6074.79        98.89 o                         
   6   2  -5      25634.83      25145.79       430.26 o                         
   7   2  -5      12195.15      12029.05       212.69 o                         
   8   2  -5        996.22        973.05        20.85 o                         
   9   2  -5       1060.00       1073.75        23.86 o                         
  10   2  -5       1612.16       1535.11        33.04 o                         
  11   2  -5        717.39        686.65        17.65 o                         
  12   2  -5       3236.42       3049.14        68.67 o                         
  13   2  -5       2133.69       2112.98        44.06 o                         
  14   2  -5        398.08        400.39        12.51 o                         
  15   2  -5       1315.00       1352.94        34.14 o                         
  16   2  -5       6299.62       6303.22       149.10 o                         
  17   2  -5        475.02        479.24        20.85 o                         
  18   2  -5       1412.08       1456.39        44.19 o                         
  19   2  -5       1792.14       1804.21        53.44 o                         
  20   2  -5         65.67         73.09        13.77 o                         
  21   2  -5        462.77        459.55        25.22 o                         
  22   2  -5         50.47         73.39        17.00 o                         
  23   2  -5         27.77         26.35        18.04 o                         
   0   3  -5       1506.31       1465.02        24.70 o                         
   1   3  -5       3514.32       3582.69        55.86 o                         
   2   3  -5       7894.25       7842.56       120.52 o                         
   3   3  -5      14892.71      14485.71       223.58 o                         
   4   3  -5        648.42        688.40        13.45 o                         
   5   3  -5       6791.23       6737.16       111.95 o                         
   6   3  -5        102.90        107.36         5.66 o                         
   7   3  -5       3200.85       3150.91        63.04 o                         
   8   3  -5        310.27        312.74         9.86 o                         
   9   3  -5       4678.61       4622.63        88.26 o                         
  10   3  -5       2577.93       2478.55        50.50 o                         
  11   3  -5       2476.57       2445.25        50.66 o                         
  12   3  -5       4707.21       4641.22        98.54 o                         
  13   3  -5        149.20        123.11         8.99 o                         
  14   3  -5        118.86        112.99         8.60 o                         
  15   3  -5       2769.54       2750.17        69.15 o                         
  16   3  -5        821.99        832.68        29.22 o                         
  17   3  -5       1167.94       1135.57        36.47 o                         
  18   3  -5        627.34        627.95        26.32 o                         
  19   3  -5        704.82        721.25        29.77 o                         
  20   3  -5        353.36        340.35        20.88 o                         
  21   3  -5        172.98        146.35        17.85 o                         
  22   3  -5        532.67        545.54        28.87 o                         
   1   4  -5       1842.68       1788.89        35.63 o                         
   2   4  -5      12843.38      12662.23       221.35 o                         
   3   4  -5       1165.75       1186.74        25.67 o                         
   4   4  -5        110.81        132.13         6.53 o                         
   5   4  -5        900.37        916.96        21.76 o                         
   6   4  -5       1309.81       1417.60        32.17 o                         
   7   4  -5       2441.22       2425.40        52.82 o                         
   8   4  -5       2824.12       2791.03        60.03 o                         
   9   4  -5       1132.20       1159.65        28.97 o                         
  10   4  -5       2066.70       1947.75        48.82 o                         
  11   4  -5         36.96         42.19         8.63 o                         
  12   4  -5        372.44        376.24        14.90 o                         
  13   4  -5        971.53        927.53        27.32 o                         
  14   4  -5       1154.40       1158.74        31.58 o                         
  15   4  -5       1046.11        999.79        28.97 o                         
  16   4  -5        682.92        705.08        24.57 o                         
  17   4  -5        137.75        139.01        16.94 o                         
  18   4  -5        114.77        121.97        16.62 o                         
  19   4  -5         52.75         54.12        15.32 o                         
  20   4  -5       1772.67       1869.58        62.98 o                         
  21   4  -5        394.73        355.93        24.47 o                         
   0   5  -5         48.67         72.97         6.40 o                         
   1   5  -5       2081.88       2098.85        40.99 o                         
   2   5  -5       1655.77       1685.50        36.56 o                         
   3   5  -5         62.81         69.80         6.11 o                         
   4   5  -5        931.85        869.60        21.05 o                         
   5   5  -5       1057.12       1078.89        26.41 o                         
   6   5  -5        220.83        223.13         9.44 o                         
   7   5  -5        403.28        370.06        15.52 o                         
   8   5  -5        435.76        420.24        15.49 o                         
   9   5  -5        208.36        209.88        10.70 o                         
  10   5  -5        149.51        153.62        12.25 o                         
  11   5  -5       4866.35       4986.61       119.10 o                         
  12   5  -5       1340.65       1287.96        37.40 o                         
  13   5  -5        544.61        548.81        20.24 o                         
  14   5  -5        310.37        323.09        17.04 o                         
  15   5  -5       1271.79       1301.80        40.86 o                         
  16   5  -5        953.16        954.79        33.78 o                         
  17   5  -5        165.02        185.37        17.07 o                         
  18   5  -5        169.69        155.08        17.91 o                         
  19   5  -5         89.06         89.71        20.11 o                         
  20   5  -5        183.85        172.73        20.85 o                         
   1   6  -5        166.40        192.97         9.96 o                         
   2   6  -5       1065.76       1045.14        25.77 o                         
   3   6  -5        435.76        412.70        14.42 o                         
   4   6  -5       1074.14       1050.80        28.64 o                         
   5   6  -5        800.57        797.41        24.57 o                         
   6   6  -5       2910.40       3033.56        74.81 o                         
   7   6  -5       1977.21       1999.54        52.44 o                         
   8   6  -5         64.47         72.90        10.89 o                         
   9   6  -5        136.97        154.40        11.90 o                         
  10   6  -5        348.46        369.51        17.20 o                         
  11   6  -5        606.49        625.88        22.27 o                         
  12   6  -5        837.88        896.89        29.16 o                         
  13   6  -5        619.12        638.97        24.76 o                         
  14   6  -5          6.00         16.65        11.77 o                         
  15   6  -5        535.65        559.38        24.21 o                         
  16   6  -5       1359.76       1305.90        49.82 o                         
  17   6  -5       1036.26        990.86        44.03 o                         
  18   6  -5        331.01        328.20        27.96 o                         
  19   6  -5        202.61        159.38        22.63 o                         
   0   7  -5       3093.29       3074.36       100.38 o                         
   1   7  -5        135.14        131.32        12.58 o                         
   2   7  -5        174.25        195.91        13.74 o                         
   3   7  -5       2403.32       2445.74        70.12 o                         
   4   7  -5        629.40        635.48        24.28 o                         
   5   7  -5        266.16        274.60        15.74 o                         
   6   7  -5       1257.78       1281.17        38.96 o                         
   7   7  -5       1410.54       1457.26        44.39 o                         
   8   7  -5        518.72        533.71        21.72 o                         
   9   7  -5         37.42         63.17        11.54 o                         
  10   7  -5        631.70        647.92        24.12 o                         
  11   7  -5        226.93        230.53        16.58 o                         
  12   7  -5        815.49        837.47        30.26 o                         
  13   7  -5        370.44        355.93        21.01 o                         
  14   7  -5        460.00        441.15        25.64 o                         
  15   7  -5        540.20        473.61        30.32 o                         
  16   7  -5         23.68         28.97        21.82 o                         
   1   8  -5       1073.72       1182.76        35.04 o                         
   2   8  -5        738.91        742.45        31.10 o                         
   3   8  -5        873.26        854.31        36.40 o                         
   4   8  -5        954.19        977.67        37.66 o                         
   5   8  -5        326.00        371.61        22.57 o                         
   6   8  -5        109.58        104.55        15.13 o                         
   7   8  -5       1774.68       1915.94        59.48 o                         
   8   8  -5        715.97        693.51        28.29 o                         
   9   8  -5        638.20        645.11        31.62 o                         
  10   8  -5       1063.34       1136.28        47.59 o                         
  11   8  -5        120.08        105.00        20.04 o                         
  12   8  -5        172.13        165.65        20.01 o                         
  13   8  -5        871.37        850.07        44.13 o                         
  14   8  -5        449.33        429.64        37.89 o                         
   0   9  -5        152.32        144.06        18.75 o                         
   1   9  -5       1015.28       1080.54        40.18 o                         
   2   9  -5        265.59        238.00        24.15 o                         
   3   9  -5       1436.71       1451.38        54.99 o                         
   4   9  -5        188.35        178.45        18.27 o                         
   5   9  -5        725.57        699.91        31.39 o                         
   6   9  -5         53.07         52.34        24.96 o                         
   7   9  -5        141.98        136.26        23.54 o                         
   8   9  -5        307.65        299.55        29.35 o                         
   9   9  -5        562.33        578.71        37.37 o                         
  10   9  -5          1.42         11.96        20.79 o                         
   0   0  -4      40503.11      37866.18       688.27 o                         
   2   0  -4       4148.91       3943.31        64.72 o                         
   4   0  -4      14837.96      14633.81       227.27 o                         
   6   0  -4      11854.85      11326.69       183.27 o                         
   8   0  -4      27594.77      26299.49       422.24 o                         
  10   0  -4       2081.11       2068.95        41.77 o                         
  12   0  -4       2395.58       2226.42        48.59 o                         
  14   0  -4      14766.32      14160.68       297.26 o                         
  16   0  -4       1317.39       1350.58        37.69 o                         
  18   0  -4       4046.09       3944.51        89.23 o                         
  20   0  -4       1924.86       1965.27        49.62 o                         
  22   0  -4       1230.89       1286.83        44.94 o                         
  24   0  -4        841.34        855.60        40.73 o                         
   1   1  -4       1725.80       1537.79        25.83 o                         
   2   1  -4       5134.46       4812.20        77.39 o                         
   3   1  -4        716.79        661.08        12.22 o                         
   4   1  -4      35608.87      33945.92       591.19 o                         
   5   1  -4      15858.25      15125.17       234.77 o                         
   6   1  -4       4244.81       4011.27        65.40 o                         
   7   1  -4       5211.95       5082.73        86.12 o                         
   8   1  -4        462.02        440.89         9.63 o                         
   9   1  -4       5631.03       5609.19        94.79 o                         
  10   1  -4      11719.90      11363.18       193.23 o                         
  11   1  -4       2388.68       2388.77        43.84 o                         
  12   1  -4       2459.92       2459.83        52.05 o                         
  13   1  -4       1404.58       1365.23        33.98 o                         
  14   1  -4       2313.98       2240.32        52.82 o                         
  15   1  -4        130.41        149.81         9.99 o                         
  16   1  -4        724.03        685.78        21.66 o                         
  17   1  -4       1559.71       1528.61        39.86 o                         
  18   1  -4       4760.00       4757.60       107.01 o                         
  19   1  -4        395.33        397.86        18.69 o                         
  20   1  -4        766.75        784.67        27.22 o                         
  21   1  -4        955.90        925.66        33.88 o                         
  22   1  -4        195.89        164.94        19.66 o                         
  23   1  -4        128.79        120.13        18.98 o                         
  24   1  -4        361.97        362.01        31.07 o                         
   0   2  -4      36741.61      34808.76       558.99 o                         
   1   2  -4       4174.44       3948.42        57.35 o                         
   2   2  -4       2547.01       2490.16        39.25 o                         
   3   2  -4       6565.06       6206.49        96.31 o                         
   4   2  -4       4022.26       3957.21        63.30 o                         
   5   2  -4       2941.72       2852.23        48.27 o                         
   6   2  -4       2836.62       2752.63        48.72 o                         
   7   2  -4        873.68        888.03        18.20 o                         
   8   2  -4       7373.06       7325.21       120.58 o                         
   9   2  -4       6914.35       6533.72       126.40 o                         
  10   2  -4       8316.89       7911.97       152.78 o                         
  11   2  -4       3077.75       3026.35        61.52 o                         
  12   2  -4       8898.23       8742.88       179.65 o                         
  13   2  -4         36.15         45.91         5.11 o                         
  14   2  -4       3171.74       3068.57        69.05 o                         
  15   2  -4       2019.25       1964.63        45.26 o                         
  16   2  -4        599.01        609.26        19.46 o                         
  17   2  -4       1282.29       1266.33        35.50 o                         
  18   2  -4        637.77        684.88        23.11 o                         
  19   2  -4        110.74        142.99        13.48 o                         
  20   2  -4         72.38         71.67        15.00 o                         
  21   2  -4        289.29        316.11        19.78 o                         
  22   2  -4       1459.59       1426.75        46.78 o                         
  23   2  -4        707.44        691.24        31.33 o                         
   1   3  -4       6507.89       6409.00       101.90 o                         
   2   3  -4       3668.93       3714.14        61.29 o                         
   3   3  -4       2392.41       2368.83        40.73 o                         
   4   3  -4       2005.47       1939.64        32.20 o                         
   5   3  -4       5830.95       5784.06        93.82 o                         
   6   3  -4       7112.51       6964.36       117.29 o                         
   7   3  -4       1767.81       1696.75        33.01 o                         
   8   3  -4       3703.40       3725.61        73.84 o                         
   9   3  -4       5494.61       5279.41       105.49 o                         
  10   3  -4       1906.42       1923.21        42.90 o                         
  11   3  -4        888.90        876.42        21.95 o                         
  12   3  -4       1645.75       1538.51        35.53 o                         
  13   3  -4       6147.07       6114.87       129.73 o                         
  14   3  -4         38.86         44.16         7.60 o                         
  15   3  -4        158.34        184.21        11.38 o                         
  16   3  -4       3303.28       3414.78        83.80 o                         
  17   3  -4       1201.40       1236.33        36.76 o                         
  18   3  -4       1220.32       1283.08        40.73 o                         
  19   3  -4       2045.78       2029.54        57.90 o                         
  20   3  -4        188.29        205.93        17.68 o                         
  21   3  -4        517.29        497.99        25.54 o                         
  22   3  -4        912.74        940.37        37.18 o                         
  23   3  -4        389.29        367.96        26.74 o                         
   0   4  -4       6127.27       6028.49        93.36 o                         
   1   4  -4       1535.62       1570.61        28.35 o                         
   2   4  -4       8404.46       8346.17       140.24 o                         
   3   4  -4       2742.95       2637.96        47.85 o                         
   4   4  -4       8462.23       8288.66       145.48 o                         
   5   4  -4        424.81        419.17        11.06 o                         
   6   4  -4       3733.93       3707.96        75.39 o                         
   7   4  -4         92.01         85.35         7.66 o                         
   8   4  -4       2458.44       2484.04        59.29 o                         
   9   4  -4        888.65        924.07        26.80 o                         
  10   4  -4         34.55         55.51         8.08 o                         
  11   4  -4        224.63        238.49        13.93 o                         
  12   4  -4        742.84        805.01        25.22 o                         
  13   4  -4        686.46        670.39        20.98 o                         
  14   4  -4       1721.59       1738.59        44.35 o                         
  15   4  -4         51.20         66.34         9.50 o                         
  16   4  -4       1136.49       1128.49        33.20 o                         
  17   4  -4        162.73        175.80        15.29 o                         
  18   4  -4        655.85        657.95        27.03 o                         
  19   4  -4        448.03        441.35        24.38 o                         
  20   4  -4       1694.94       1650.59        53.18 o                         
  21   4  -4        111.71        101.09        17.36 o                         
  22   4  -4        154.58        124.08        22.18 o                         
   1   5  -4        154.40        142.50         6.30 o                         
   2   5  -4       2753.91       2645.14        54.51 o                         
   3   5  -4       1646.36       1642.12        35.85 o                         
   4   5  -4       1776.40       1752.00        39.63 o                         
   5   5  -4       1327.68       1334.00        30.32 o                         
   6   5  -4        152.58        176.80        10.22 o                         
   7   5  -4       2586.75       2590.60        59.26 o                         
   8   5  -4       3686.61       3696.78        85.12 o                         
   9   5  -4       1058.70       1107.28        30.16 o                         
  10   5  -4        194.25        236.51        14.45 o                         
  11   5  -4        225.72        232.21        14.26 o                         
  12   5  -4        156.87        171.83        11.74 o                         
  13   5  -4       3797.63       3826.12        90.55 o                         
  14   5  -4        382.74        346.11        15.49 o                         
  15   5  -4       1459.42       1519.01        41.74 o                         
  16   5  -4        768.34        778.95        26.25 o                         
  17   5  -4       2627.45       2634.53        80.59 o                         
  18   5  -4        786.04        765.34        33.56 o                         
  19   5  -4         99.95         95.34        18.62 o                         
  20   5  -4        322.88        300.10        22.24 o                         
  21   5  -4         80.93         65.63        20.56 o                         
   0   6  -4       9844.72       9973.26       224.13 o                         
   1   6  -4        900.92        900.21        23.73 o                         
   2   6  -4        288.30        271.07         9.50 o                         
   3   6  -4       1023.38        965.71        26.32 o                         
   4   6  -4        830.40        852.63        24.05 o                         
   5   6  -4        996.17       1003.79        28.00 o                         
   6   6  -4       1200.36       1167.47        32.43 o                         
   7   6  -4        466.53        463.52        17.68 o                         
   8   6  -4        660.33        675.08        21.92 o                         
   9   6  -4        282.24        270.49        13.67 o                         
  10   6  -4       2348.51       2350.11        58.84 o                         
  11   6  -4       2496.58       2560.76        63.88 o                         
  12   6  -4       2064.96       2088.18        55.67 o                         
  13   6  -4        641.90        593.32        22.99 o                         
  14   6  -4        581.29        641.72        27.35 o                         
  15   6  -4        553.43        547.74        23.70 o                         
  16   6  -4        267.37        292.89        19.78 o                         
  17   6  -4        289.04        295.42        25.05 o                         
  18   6  -4        246.33        244.08        25.35 o                         
  19   6  -4        126.86        114.44        21.53 o                         
   1   7  -4       2908.29       2864.71        88.94 o                         
   2   7  -4       2696.07       2602.79        71.70 o                         
   3   7  -4       1483.11       1458.36        40.31 o                         
   4   7  -4       3499.32       3549.07        91.59 o                         
   5   7  -4        639.51        625.07        25.22 o                         
   6   7  -4       2312.72       2302.75        61.97 o                         
   7   7  -4        197.31        189.35        13.42 o                         
   8   7  -4          4.77         23.11        10.57 o                         
   9   7  -4       2374.70       2365.82        61.00 o                         
  10   7  -4        943.85        996.97        30.36 o                         
  11   7  -4        131.70        131.16        12.61 o                         
  12   7  -4        259.33        272.43        19.14 o                         
  13   7  -4        520.44        581.17        28.80 o                         
  14   7  -4         38.15         69.83        19.11 o                         
  15   7  -4        136.53        137.23        20.82 o                         
  16   7  -4        150.50        163.42        25.89 o                         
  17   7  -4        596.50        561.58        39.25 o                         
   0   8  -4        903.07        911.08        36.11 o                         
   1   8  -4        427.94        411.86        22.79 o                         
   2   8  -4         26.66         48.07        13.64 o                         
   3   8  -4       1964.25       1986.45        61.97 o                         
   4   8  -4       1088.01       1157.35        43.87 o                         
   5   8  -4       1372.30       1369.17        50.08 o                         
   6   8  -4        599.89        597.88        27.12 o                         
   7   8  -4        562.74        595.33        24.93 o                         
   8   8  -4       2535.52       2562.64        74.94 o                         
   9   8  -4       1859.02       1957.32        75.00 o                         
  10   8  -4         27.66         48.49        17.65 o                         
  11   8  -4        499.36        512.73        29.52 o                         
  12   8  -4        307.91        277.41        26.90 o                         
  13   8  -4        533.59        494.07        34.04 o                         
  14   8  -4        881.89        915.31        46.88 o                         
  15   8  -4        444.16        447.84        38.89 o                         
   1   9  -4       1284.27       1306.52        45.29 o                         
   2   9  -4        566.88        629.14        30.71 o                         
   3   9  -4        251.67        215.95        19.01 o                         
   4   9  -4        196.73        197.49        20.82 o                         
   5   9  -4       3267.74       3187.77       102.09 o                         
   6   9  -4         72.50         74.45        18.59 o                         
   7   9  -4        746.64        723.18        38.44 o                         
   8   9  -4         56.76         74.26        20.30 o                         
   9   9  -4        819.68        816.84        43.90 o                         
  10   9  -4        627.29        602.44        37.89 o                         
  11   9  -4        129.14        147.61        24.50 o                         
   0  10  -4        378.14        344.33        25.22 o                         
   1  10  -4       1192.92       1157.74        45.42 o                         
   2  10  -4        289.72        295.80        24.93 o                         
   3  10  -4        777.87        754.96        43.80 o                         
   4  10  -4        311.95        246.41        31.29 o                         
   5  10  -4        343.27        334.11        28.64 o                         
   2   0  -3      55700.91      52302.14      1501.49 o                         
   4   0  -3       7979.79       8056.93       136.30 o                         
   6   0  -3      15889.67      15580.03       241.14 o                         
   8   0  -3      19135.00      18075.68       302.95 o                         
  10   0  -3        701.40        679.80        15.91 o                         
  12   0  -3       3855.49       3899.96        69.51 o                         
  14   0  -3       1407.59       1444.04        37.40 o                         
  16   0  -3       1892.20       1996.95        44.52 o                         
  18   0  -3        953.74        982.81        28.09 o                         
  20   0  -3       3099.45       3131.29        73.39 o                         
  22   0  -3        425.34        402.88        23.60 o                         
  24   0  -3       1662.47       1610.66        58.71 o                         
   0   1  -3        872.41        928.47        15.81 o                         
   1   1  -3       5329.49       5488.58        84.80 o                         
   2   1  -3      17643.28      17838.78       280.06 o                         
   3   1  -3        307.96        309.93         6.76 o                         
   4   1  -3      13387.60      13385.64       207.87 o                         
   5   1  -3      14574.62      14594.27       234.96 o                         
   6   1  -3       6786.49       6464.28       103.68 o                         
   7   1  -3       4036.62       3908.88        68.15 o                         
   8   1  -3       2504.56       2420.29        41.96 o                         
   9   1  -3       4931.27       4837.29        82.18 o                         
  10   1  -3       5782.49       5586.69        98.80 o                         
  11   1  -3       8918.34       8607.68       151.36 o                         
  12   1  -3       8501.50       8520.42       174.35 o                         
  13   1  -3        156.23        155.11         7.05 o                         
  14   1  -3         24.30         39.31         4.30 o                         
  15   1  -3       5704.66       5697.74       114.70 o                         
  16   1  -3       2142.94       2200.95        49.91 o                         
  17   1  -3       1360.60       1369.53        34.17 o                         
  18   1  -3        325.70        307.60        13.55 o                         
  19   1  -3       1274.73       1293.55        34.33 o                         
  20   1  -3       1211.86       1219.20        36.79 o                         
  21   1  -3        979.24        993.87        31.29 o                         
  22   1  -3        520.00        523.17        23.50 o                         
  23   1  -3         94.28         98.76        19.04 o                         
  24   1  -3       1196.67       1106.89        43.77 o                         
   1   2  -3       8110.46       7874.31       117.13 o                         
   2   2  -3      21165.42      20171.69       312.26 o                         
   3   2  -3        975.07        915.73        15.68 o                         
   4   2  -3       5483.70       4943.29        79.53 o                         
   5   2  -3       3535.77       3427.94        59.94 o                         
   6   2  -3      15798.37      15136.78       260.11 o                         
   7   2  -3       6677.22       6548.95       117.16 o                         
   8   2  -3       9120.17       8912.57       152.14 o                         
   9   2  -3       1374.53       1436.41        26.83 o                         
  10   2  -3        843.72        818.62        18.01 o                         
  11   2  -3       2624.94       2656.71        51.24 o                         
  12   2  -3       1980.11       1940.67        38.63 o                         
  13   2  -3       3986.23       3795.70        77.17 o                         
  14   2  -3       1808.12       1821.51        41.57 o                         
  15   2  -3        567.24        584.37        16.03 o                         
  16   2  -3       3224.47       3287.44        75.26 o                         
  17   2  -3        685.06        707.60        22.47 o                         
  18   2  -3       1178.23       1203.81        33.91 o                         
  19   2  -3        742.97        773.52        25.28 o                         
  20   2  -3       2511.13       2543.76        67.92 o                         
  21   2  -3        101.93        110.69        14.35 o                         
  22   2  -3        220.32        224.81        17.94 o                         
  23   2  -3        156.73        165.00        17.94 o                         
  24   2  -3        982.68        927.24        37.89 o                         
   0   3  -3      35641.45      35068.68       672.79 o                         
   1   3  -3       5876.57       5756.06        96.05 o                         
   2   3  -3       9465.08       9174.43       151.56 o                         
   3   3  -3      19024.96      18929.44       318.11 o                         
   4   3  -3       4842.33       4781.91        82.57 o                         
   5   3  -3        241.61        268.97         7.14 o                         
   6   3  -3       6406.63       6396.58       110.14 o                         
   7   3  -3       8083.28       8034.82       151.10 o                         
   8   3  -3       7904.79       7832.51       160.22 o                         
   9   3  -3        124.77        163.78         6.37 o                         
  10   3  -3       6368.91       6282.56       132.80 o                         
  11   3  -3       4725.94       4677.91       103.64 o                         
  12   3  -3       3192.18       3060.88        66.34 o                         
  13   3  -3         19.05         28.74         5.27 o                         
  14   3  -3       2016.50       2037.75        45.03 o                         
  15   3  -3        658.56        661.24        21.40 o                         
  16   3  -3        293.16        287.88        13.97 o                         
  17   3  -3        281.64        288.56        15.74 o                         
  18   3  -3        220.85        239.59        15.65 o                         
  19   3  -3        845.05        868.92        29.39 o                         
  20   3  -3        849.27        881.37        30.78 o                         
  21   3  -3        109.05        117.58        16.07 o                         
  22   3  -3        961.12        957.08        37.37 o                         
  23   3  -3        537.95        473.51        26.19 o                         
   1   4  -3       4490.91       4303.90        70.67 o                         
   2   4  -3       4996.14       4883.13        84.54 o                         
   3   4  -3        142.19        148.26         6.24 o                         
   4   4  -3       7537.94       7303.13       134.07 o                         
   5   4  -3        315.06        363.27        11.61 o                         
   6   4  -3       8133.59       8097.63       170.60 o                         
   7   4  -3       2621.36       2496.59        59.45 o                         
   8   4  -3       3616.82       3653.33        91.94 o                         
   9   4  -3       2071.15       2170.17        58.51 o                         
  10   4  -3      12710.69      12650.27       304.21 o                         
  11   4  -3         61.24         74.94         9.34 o                         
  12   4  -3       4590.82       4678.43       120.00 o                         
  13   4  -3       2276.72       2298.48        55.99 o                         
  14   4  -3       2253.94       2348.62        59.00 o                         
  15   4  -3        816.41        832.33        26.06 o                         
  16   4  -3       4627.71       4693.78       114.28 o                         
  17   4  -3         57.31         66.08        12.83 o                         
  18   4  -3        792.30        852.79        29.94 o                         
  19   4  -3        122.48        133.26        15.74 o                         
  20   4  -3       1856.77       1836.61        58.38 o                         
  21   4  -3        583.72        587.54        27.67 o                         
  22   4  -3        371.29        370.94        23.02 o                         
   0   5  -3       4152.68       4135.57        73.84 o                         
   1   5  -3       7167.94       7164.44       132.90 o                         
   2   5  -3       4091.15       3935.52        74.23 o                         
   3   5  -3      14838.03      14567.05       293.09 o                         
   4   5  -3       1240.62       1249.72        28.48 o                         
   5   5  -3        967.01        967.10        26.15 o                         
   6   5  -3       3328.42       3366.41        78.59 o                         
   7   5  -3       2223.86       2194.51        50.46 o                         
   8   5  -3       3450.28       3464.76        78.72 o                         
   9   5  -3       1902.94       1885.23        51.24 o                         
  10   5  -3       1247.70       1274.67        33.46 o                         
  11   5  -3       2684.96       2742.06        67.73 o                         
  12   5  -3       1029.23       1043.95        29.26 o                         
  13   5  -3        149.02        155.66        11.31 o                         
  14   5  -3       2551.76       2519.70        62.59 o                         
  15   5  -3          9.27         32.97        10.47 o                         
  16   5  -3        544.56        534.39        21.63 o                         
  17   5  -3       1653.34       1680.43        50.69 o                         
  18   5  -3        792.64        794.31        34.46 o                         
  19   5  -3       1248.48       1331.64        50.72 o                         
  20   5  -3        252.19        213.59        22.21 o                         
  21   5  -3         15.60         30.39        18.75 o                         
   1   6  -3       9086.87       8827.51       182.04 o                         
   2   6  -3       2630.18       2684.38        57.67 o                         
   3   6  -3        553.40        568.88        15.65 o                         
   4   6  -3       1040.61       1029.66        26.70 o                         
   5   6  -3       3486.01       3554.24        77.26 o                         
   6   6  -3       2460.16       2519.02        55.99 o                         
   7   6  -3       4076.96       4120.93        97.83 o                         
   8   6  -3       1218.76       1245.35        35.76 o                         
   9   6  -3        104.56        103.35        10.64 o                         
  10   6  -3        419.18        421.37        17.23 o                         
  11   6  -3       1175.26       1157.00        33.94 o                         
  12   6  -3        458.88        498.79        19.33 o                         
  13   6  -3       2529.67       2603.11        67.44 o                         
  14   6  -3        776.55        755.22        27.03 o                         
  15   6  -3       2488.08       2539.29        77.88 o                         
  16   6  -3       2060.47       2079.81        65.08 o                         
  17   6  -3        181.54        166.36        22.11 o                         
  18   6  -3        114.32        128.60        22.99 o                         
  19   6  -3        401.05        392.21        33.20 o                         
  20   6  -3        627.97        580.68        39.25 o                         
   0   7  -3       1001.16        939.20        36.53 o                         
   1   7  -3        147.18        131.77         9.99 o                         
   2   7  -3       1299.14       1261.29        39.73 o                         
   3   7  -3       2424.24       2469.63        67.11 o                         
   4   7  -3        251.87        253.94        14.45 o                         
   5   7  -3       2191.90       2171.17        60.16 o                         
   6   7  -3        125.15        135.16        12.09 o                         
   7   7  -3       1595.32       1565.14        43.71 o                         
   8   7  -3        604.00        601.76        21.79 o                         
   9   7  -3       1438.12       1461.43        45.32 o                         
  10   7  -3        456.39        469.86        20.53 o                         
  11   7  -3       4441.10       4679.72       119.68 o                         
  12   7  -3       3186.49       3067.57        95.72 o                         
  13   7  -3         90.21        106.07        20.30 o                         
  14   7  -3        903.79        914.67        40.96 o                         
  15   7  -3       1660.25       1669.60        63.33 o                         
  16   7  -3        135.56        132.06        22.24 o                         
  17   7  -3        385.40        402.88        31.39 o                         
  18   7  -3        400.95        384.35        31.07 o                         
   1   8  -3       1088.32       1118.82        41.44 o                         
   2   8  -3       3284.32       3308.06        98.05 o                         
   3   8  -3        581.98        599.88        26.48 o                         
   4   8  -3        605.18        617.54        27.54 o                         
   5   8  -3        852.97        822.63        30.13 o                         
   6   8  -3        258.95        247.21        16.13 o                         
   7   8  -3       1705.38       1706.55        51.63 o                         
   8   8  -3       1414.74       1349.16        46.20 o                         
   9   8  -3        529.03        525.11        26.64 o                         
  10   8  -3        201.13        199.66        19.33 o                         
  11   8  -3         16.21         23.73        16.91 o                         
  12   8  -3        107.32         86.80        19.24 o                         
  13   8  -3        377.00        373.65        29.22 o                         
  14   8  -3        146.53        139.53        21.18 o                         
  15   8  -3        841.17        752.12        40.86 o                         
   0   9  -3       1358.35       1331.57        49.14 o                         
   1   9  -3        570.93        598.72        29.52 o                         
   2   9  -3        406.82        423.60        23.34 o                         
   3   9  -3        420.18        408.86        23.41 o                         
   4   9  -3        410.89        377.21        21.66 o                         
   5   9  -3        435.70        456.12        27.74 o                         
   6   9  -3        299.01        293.57        23.47 o                         
   7   9  -3         85.06         85.41        21.11 o                         
   8   9  -3        124.83        117.29        24.28 o                         
   9   9  -3        171.06        153.66        24.63 o                         
  10   9  -3        127.73        124.33        23.99 o                         
  11   9  -3       1514.21       1544.81        66.14 o                         
  12   9  -3         72.12         63.07        23.73 o                         
   1  10  -3        474.92        451.40        28.25 o                         
   2  10  -3        124.47        126.63        22.92 o                         
   3  10  -3         86.90        104.61        24.50 o                         
   4  10  -3        205.88        194.13        28.42 o                         
   5  10  -3        170.23        182.23        28.84 o                         
   6  10  -3        422.41        418.94        37.60 o                         
   7  10  -3        425.45        444.06        48.95 o                         
   2   0  -2       8663.23       9231.39       283.03 o                         
   4   0  -2       9473.55       9338.07       151.01 o                         
   6   0  -2       7966.54       7577.79       114.64 o                         
   8   0  -2        673.22        671.27        12.12 o                         
  10   0  -2       2538.52       2581.64        44.39 o                         
  12   0  -2      17954.87      17856.85       331.75 o                         
  14   0  -2       3165.56       3140.25        66.47 o                         
  16   0  -2       3866.27       3978.29        94.75 o                         
  18   0  -2       4046.25       4165.51        88.26 o                         
  20   0  -2       1139.79       1131.27        29.65 o                         
  22   0  -2       3380.47       3367.13        81.47 o                         
  24   0  -2         27.37         16.03        14.35 o                         
   1   1  -2      15257.76      15373.35       469.73 o                         
   2   1  -2       7871.21       8185.08       251.77 o                         
   3   1  -2       1219.87       1216.97        21.85 o                         
   4   1  -2      33289.68      32362.12       639.26 o                         
   5   1  -2       8280.86       8383.87       139.14 o                         
   6   1  -2       1341.35       1365.81        23.76 o                         
   7   1  -2        799.65        814.16        14.84 o                         
   8   1  -2       9008.49       8599.66       138.14 o                         
   9   1  -2       7780.69       7426.56       124.01 o                         
  10   1  -2        541.97        533.13        11.86 o                         
  11   1  -2         57.79         66.76         5.20 o                         
  12   1  -2       1262.97       1280.33        28.19 o                         
  13   1  -2       4719.66       4640.77        87.93 o                         
  14   1  -2        460.27        475.23        12.77 o                         
  15   1  -2        367.80        351.80        11.02 o                         
  16   1  -2       2886.28       2797.27        62.33 o                         
  17   1  -2       1038.83       1039.16        27.58 o                         
  18   1  -2       3395.83       3483.35        78.69 o                         
  19   1  -2        670.78        703.46        21.76 o                         
  20   1  -2        112.09        113.28        11.28 o                         
  21   1  -2        991.57        958.54        31.36 o                         
  22   1  -2        523.24        510.79        22.37 o                         
  23   1  -2        282.23        291.38        20.59 o                         
  24   1  -2          1.69         -4.53        16.46 o                         
   0   2  -2      14372.86      13791.98       222.19 o                         
   1   2  -2       3267.42       3373.33        57.90 o                         
   2   2  -2       8086.40       8349.99       135.78 o                         
   3   2  -2       9733.62      10068.73       169.27 o                         
   4   2  -2      24864.43      24683.98       430.29 o                         
   5   2  -2       7484.19       7583.03       126.02 o                         
   6   2  -2       4987.44       4931.56        86.38 o                         
   7   2  -2       1076.83       1095.38        20.43 o                         
   8   2  -2      27910.18      27559.26       460.87 o                         
   9   2  -2       1544.41       1521.47        26.54 o                         
  10   2  -2       2754.11       2622.80        46.36 o                         
  11   2  -2       1088.27       1110.12        24.50 o                         
  12   2  -2       4666.69       4581.05        93.98 o                         
  13   2  -2       1110.84       1070.16        23.99 o                         
  14   2  -2      12688.32      12487.47       256.62 o                         
  15   2  -2        329.72        331.30        10.89 o                         
  16   2  -2        102.68        110.24         7.86 o                         
  17   2  -2        258.40        257.30        12.48 o                         
  18   2  -2       1219.66       1211.80        34.11 o                         
  19   2  -2         46.52         53.76        10.83 o                         
  20   2  -2         36.23         37.34        13.25 o                         
  21   2  -2       1263.66       1230.00        38.05 o                         
  22   2  -2       1262.02       1244.54        39.93 o                         
  23   2  -2        625.86        614.40        26.93 o                         
  24   2  -2        192.85        207.22        22.47 o                         
   1   3  -2       5066.07       4786.53        79.08 o                         
   2   3  -2        188.10        195.26         5.69 o                         
   3   3  -2       2280.96       2319.82        41.48 o                         
   4   3  -2      29377.38      28276.30       545.61 o                         
   5   3  -2       7844.78       7640.74       139.56 o                         
   6   3  -2       2577.90       2571.36        48.14 o                         
   7   3  -2       1644.17       1671.05        35.24 o                         
   8   3  -2        117.47        124.72         6.11 o                         
   9   3  -2       1154.12       1083.52        23.79 o                         
  10   3  -2      21906.89      21903.19       480.30 o                         
  11   3  -2        446.82        416.36        11.28 o                         
  12   3  -2       6852.07       6755.17       125.40 o                         
  13   3  -2       2342.87       2293.53        48.43 o                         
  14   3  -2       2862.20       2797.66        57.58 o                         
  15   3  -2         49.45         52.50         6.47 o                         
  16   3  -2        511.79        490.49        18.01 o                         
  17   3  -2       3138.68       3141.57        75.94 o                         
  18   3  -2       4333.83       4477.25       113.28 o                         
  19   3  -2        295.01        281.26        16.97 o                         
  20   3  -2        169.16        169.04        14.97 o                         
  21   3  -2        747.21        742.91        28.84 o                         
  22   3  -2        118.85        102.77        16.10 o                         
  23   3  -2        850.52        838.27        36.82 o                         
  24   3  -2        179.21        179.42        22.08 o                         
   0   4  -2      54156.49      49063.81      1153.44 o                         
   1   4  -2       6686.44       6561.46       118.22 o                         
   2   4  -2       1523.85       1573.74        28.48 o                         
   3   4  -2       4440.18       4216.84        76.84 o                         
   4   4  -2       5622.53       5638.84       102.35 o                         
   5   4  -2       2005.79       2012.18        39.02 o                         
   6   4  -2      12029.05      11980.82       223.52 o                         
   7   4  -2        587.74        619.48        16.03 o                         
   8   4  -2      15354.30      15383.63       318.40 o                         
   9   4  -2       2727.12       2696.67        62.17 o                         
  10   4  -2       3535.07       3495.63        85.93 o                         
  11   4  -2        371.37        376.04        14.29 o                         
  12   4  -2        401.13        410.25        14.81 o                         
  13   4  -2       1628.76       1617.90        39.70 o                         
  14   4  -2       7106.87       7098.11       170.76 o                         
  15   4  -2        267.17        285.56        13.97 o                         
  16   4  -2       1760.14       1788.05        48.52 o                         
  17   4  -2        790.66        801.35        26.70 o                         
  18   4  -2       1486.69       1439.23        45.29 o                         
  19   4  -2        843.74        848.20        29.94 o                         
  20   4  -2        520.50        555.85        27.45 o                         
  21   4  -2        144.52        150.94        17.36 o                         
  22   4  -2       1918.41       1989.49        67.76 o                         
  23   4  -2        423.74        429.16        28.09 o                         
   1   5  -2       4476.57       4286.80        78.65 o                         
   2   5  -2       1667.17       1641.21        31.81 o                         
   3   5  -2       7777.78       7788.77       148.32 o                         
   4   5  -2      12158.80      12119.89       232.80 o                         
   5   5  -2       8941.14       8872.32       203.02 o                         
   6   5  -2       1958.32       2001.19        48.82 o                         
   7   5  -2       6794.07       6782.84       149.26 o                         
   8   5  -2          6.15         26.12         4.91 o                         
   9   5  -2       5477.60       5365.53       128.73 o                         
  10   5  -2       3157.83       3134.01        81.34 o                         
  11   5  -2        575.00        593.13        19.17 o                         
  12   5  -2        715.20        725.90        21.89 o                         
  13   5  -2       5197.64       5234.64       134.81 o                         
  14   5  -2        193.37        208.26        12.90 o                         
  15   5  -2       1390.42       1414.82        42.09 o                         
  16   5  -2        164.18        174.35        14.06 o                         
  17   5  -2        366.60        358.94        20.37 o                         
  18   5  -2       2698.98       2682.48        85.57 o                         
  19   5  -2       2504.83       2634.89        79.24 o                         
  20   5  -2        318.85        304.76        23.66 o                         
  21   5  -2        422.53        402.42        27.25 o                         
  22   5  -2         48.00         23.73        23.47 o                         
   0   6  -2       2172.66       2098.50        39.89 o                         
   1   6  -2       5871.73       5491.81       104.87 o                         
   2   6  -2        899.37        874.68        23.99 o                         
   3   6  -2       5150.37       5053.15       113.93 o                         
   4   6  -2       3227.06       3161.23        74.78 o                         
   5   6  -2       6781.93       6802.82       151.04 o                         
   6   6  -2        554.03        583.49        18.78 o                         
   7   6  -2        534.47        535.00        16.13 o                         
   8   6  -2       2963.79       2923.90        73.74 o                         
   9   6  -2       5083.61       5093.49       130.25 o                         
  10   6  -2        384.70        418.75        16.55 o                         
  11   6  -2       1992.51       1962.59        54.15 o                         
  12   6  -2       1538.48       1571.16        46.20 o                         
  13   6  -2       1014.35       1019.25        33.43 o                         
  14   6  -2       1147.59       1224.76        41.61 o                         
  15   6  -2       2533.57       2591.99        82.50 o                         
  16   6  -2        325.52        334.18        25.51 o                         
  17   6  -2       1448.16       1472.49        53.50 o                         
  18   6  -2        251.33        232.76        23.54 o                         
  19   6  -2          4.13         -2.39        18.52 o                         
  20   6  -2        250.14        232.89        25.31 o                         
   1   7  -2       3423.05       3295.97        79.85 o                         
   2   7  -2       1922.30       1903.36        53.28 o                         
   3   7  -2        306.71        314.01        12.93 o                         
   4   7  -2         41.61         45.68         8.18 o                         
   5   7  -2       6024.65       5935.32       145.67 o                         
   6   7  -2        748.64        764.40        24.89 o                         
   7   7  -2        410.98        431.20        16.75 o                         
   8   7  -2       3693.42       3731.01       102.90 o                         
   9   7  -2        576.27        572.76        20.66 o                         
  10   7  -2        475.23        479.01        19.53 o                         
  11   7  -2        429.84        449.98        25.18 o                         
  12   7  -2        173.44        190.32        18.36 o                         
  13   7  -2       1133.71       1081.51        45.52 o                         
  14   7  -2        150.79        123.30        17.68 o                         
  15   7  -2         89.66        101.51        19.33 o                         
  16   7  -2        826.69        868.27        40.70 o                         
  17   7  -2        893.61        857.80        40.05 o                         
  18   7  -2         29.74         48.27        22.79 o                         
   0   8  -2        839.75        835.40        33.78 o                         
   1   8  -2        652.92        666.42        27.71 o                         
   2   8  -2       1065.33       1084.91        38.99 o                         
   3   8  -2        489.84        500.35        23.92 o                         
   4   8  -2       1061.44       1058.46        35.46 o                         
   5   8  -2        816.70        806.33        29.68 o                         
   6   8  -2        915.45        945.60        32.81 o                         
   7   8  -2        407.17        435.43        19.59 o                         
   8   8  -2        721.69        739.51        32.94 o                         
   9   8  -2        910.08        901.22        36.79 o                         
  10   8  -2        308.88        318.43        24.25 o                         
  11   8  -2        345.82        350.92        26.44 o                         
  12   8  -2       2135.41       2091.55        70.96 o                         
  13   8  -2        498.02        488.80        31.46 o                         
  14   8  -2        394.39        366.25        25.99 o                         
  15   8  -2        163.75        142.18        19.69 o                         
  16   8  -2         25.06         46.13        21.43 o                         
   1   9  -2        177.86        195.39        17.88 o                         
   2   9  -2        804.94        831.23        36.50 o                         
   3   9  -2        486.40        465.69        24.05 o                         
   4   9  -2         26.68         38.73        17.52 o                         
   5   9  -2        140.83        156.86        18.91 o                         
   6   9  -2        653.48        672.88        33.82 o                         
   7   9  -2        812.37        856.22        41.90 o                         
   8   9  -2        607.16        619.44        36.50 o                         
   9   9  -2       1010.54        970.59        48.10 o                         
  10   9  -2        223.82        247.09        29.90 o                         
  11   9  -2         76.72         76.00        25.09 o                         
  12   9  -2        110.94         93.78        21.01 o                         
  13   9  -2        161.22        148.52        26.64 o                         
   0  10  -2        364.35        335.44        33.17 o                         
   1  10  -2        424.90        379.70        27.67 o                         
   2  10  -2        134.32        114.57        22.92 o                         
   3  10  -2        436.11        441.31        33.98 o                         
   4  10  -2        332.20        335.99        33.72 o                         
   5  10  -2         77.10         98.76        27.12 o                         
   6  10  -2         41.66         51.31        21.60 o                         
   7  10  -2        470.88        414.90        35.33 o                         
   8  10  -2        242.54        215.11        43.45 o                         
   2   0  -1       1373.51       1498.94        47.55 o                         
   4   0  -1      11252.12      10555.82       327.52 o                         
   6   0  -1      14762.17      13964.23       209.52 o                         
   8   0  -1       2312.30       2099.27        35.69 o                         
  10   0  -1      20458.20      19503.17       326.87 o                         
  12   0  -1      17681.12      17407.35       362.79 o                         
  14   0  -1       4558.46       4593.66        99.99 o                         
  16   0  -1      14745.82      14223.14       348.37 o                         
  18   0  -1        460.20        479.72        17.49 o                         
  20   0  -1       1528.14       1587.39        38.47 o                         
  22   0  -1       1045.07       1061.02        32.33 o                         
  24   0  -1        101.37        115.93        19.07 o                         
   0   1  -1       6783.26       6961.10       216.34 o                         
   1   1  -1      16939.70      16655.85       506.84 o                         
   2   1  -1      14923.21      15520.42       471.44 o                         
   3   1  -1      26173.07      25074.38       765.28 o                         
   4   1  -1       5354.08       5230.34       162.45 o                         
   5   1  -1       2161.97       2195.51        37.79 o                         
   6   1  -1       9674.87       9240.64       147.45 o                         
   7   1  -1       5264.42       5127.89        83.44 o                         
   8   1  -1       6726.32       6753.39       113.21 o                         
   9   1  -1       2478.10       2465.49        43.84 o                         
  10   1  -1       6285.01       6281.65       109.04 o                         
  11   1  -1       2383.31       2426.14        45.26 o                         
  12   1  -1       6049.54       5765.27       108.04 o                         
  13   1  -1         35.70         54.25         5.75 o                         
  14   1  -1       2820.15       2809.30        53.99 o                         
  15   1  -1       2394.25       2389.48        46.13 o                         
  16   1  -1       4247.51       4316.42        79.59 o                         
  17   1  -1        393.74        406.66        12.87 o                         
  18   1  -1       1001.74       1001.37        29.10 o                         
  19   1  -1       1265.89       1265.78        33.10 o                         
  20   1  -1       1421.01       1383.07        35.92 o                         
  21   1  -1        138.18        140.95        11.96 o                         
  22   1  -1        219.71        219.54        16.62 o                         
  23   1  -1       1569.94       1567.02        51.43 o                         
  24   1  -1       1186.50       1161.33        47.04 o                         
  25   1  -1        399.64        390.40        29.65 o                         
   1   2  -1       4908.06       4279.63        74.87 o                         
   2   2  -1      11354.47      10521.61       189.67 o                         
   3   2  -1       6039.21       6336.74       115.02 o                         
   4   2  -1       6760.72       7088.47       128.73 o                         
   5   2  -1      18003.20      17789.61       318.69 o                         
   6   2  -1       7706.20       7488.21       122.91 o                         
   7   2  -1       6101.97       5978.67       100.57 o                         
   8   2  -1      13654.16      13227.75       214.98 o                         
   9   2  -1        144.67        142.96         4.95 o                         
  10   2  -1        714.68        737.02        14.68 o                         
  11   2  -1       1308.72       1286.51        27.06 o                         
  12   2  -1         34.18         43.93         5.11 o                         
  13   2  -1       4341.22       4359.93        97.60 o                         
  14   2  -1       3971.69       3987.80        85.06 o                         
  15   2  -1        900.28        858.09        20.40 o                         
  16   2  -1        358.55        349.47        11.28 o                         
  17   2  -1        328.32        314.88        12.87 o                         
  18   2  -1        313.01        328.52        15.32 o                         
  19   2  -1       1240.92       1221.24        33.23 o                         
  20   2  -1       3678.26       3716.66        89.84 o                         
  21   2  -1        664.08        629.47        26.57 o                         
  22   2  -1        338.64        346.04        20.24 o                         
  23   2  -1         38.10         39.51        15.97 o                         
  24   2  -1       1113.83       1049.38        40.57 o                         
   0   3  -1        569.39        515.28        11.19 o                         
   1   3  -1       2929.85       2980.06        51.85 o                         
   2   3  -1       9850.56       9419.60       166.68 o                         
   3   3  -1        715.01        702.95        14.39 o                         
   4   3  -1       5386.87       5363.72        96.53 o                         
   5   3  -1       7587.60       7722.14       138.01 o                         
   6   3  -1       8088.69       7828.99       143.73 o                         
   7   3  -1       4041.57       4149.96        77.04 o                         
   8   3  -1       3749.08       3724.00        64.53 o                         
   9   3  -1       4313.36       4405.83        79.01 o                         
  10   3  -1       7655.44       7568.45       142.50 o                         
  11   3  -1      12680.68      12360.87       236.64 o                         
  12   3  -1       5879.21       5916.86       113.25 o                         
  13   3  -1         29.47         33.56         4.43 o                         
  14   3  -1        371.83        388.17        11.31 o                         
  15   3  -1       4037.41       4007.32        84.34 o                         
  16   3  -1        992.23        985.24        27.16 o                         
  17   3  -1        654.29        672.27        21.11 o                         
  18   3  -1       1009.36       1011.88        30.07 o                         
  19   3  -1        684.53        710.84        28.68 o                         
  20   3  -1       1200.63       1253.53        41.54 o                         
  21   3  -1        636.95        632.37        27.87 o                         
  22   3  -1         57.66         78.04        15.65 o                         
  23   3  -1        446.35        429.22        24.89 o                         
  24   3  -1        760.36        693.80        27.93 o                         
   1   4  -1        268.14        284.17         8.15 o                         
   2   4  -1      10281.51       9988.07       177.58 o                         
   3   4  -1        192.99        218.12         6.56 o                         
   4   4  -1       2538.74       2558.08        47.49 o                         
   5   4  -1        588.57        594.52        13.19 o                         
   6   4  -1      17937.76      17748.61       312.00 o                         
   7   4  -1       6630.43       6375.02       127.31 o                         
   8   4  -1       5668.74       5615.63       126.95 o                         
   9   4  -1        454.61        470.96        14.61 o                         
  10   4  -1       2472.10       2507.81        56.45 o                         
  11   4  -1        408.92        445.39        11.51 o                         
  12   4  -1       5306.67       5205.31       103.64 o                         
  13   4  -1        525.67        516.96        14.39 o                         
  14   4  -1        244.47        254.71        11.09 o                         
  15   4  -1       1282.19       1293.94        40.77 o                         
  16   4  -1       4228.47       4188.17       114.64 o                         
  17   4  -1        256.87        251.61        15.74 o                         
  18   4  -1        719.75        716.69        27.45 o                         
  19   4  -1          4.40          7.44        11.96 o                         
  20   4  -1         19.64         29.26        12.25 o                         
  21   4  -1        221.35        230.57        19.40 o                         
  22   4  -1        589.71        573.21        28.68 o                         
  23   4  -1         55.81         58.74        16.75 o                         
   0   5  -1       3427.27       3315.85        64.46 o                         
   1   5  -1        128.43        129.83         6.05 o                         
   2   5  -1       5585.64       5531.44       105.71 o                         
   3   5  -1      13578.25      13691.83       248.73 o                         
   4   5  -1        787.80        801.74        18.43 o                         
   5   5  -1       2266.50       2203.73        47.98 o                         
   6   5  -1       2800.43       2916.02        67.95 o                         
   7   5  -1       7848.72       8076.85       186.95 o                         
   8   5  -1       1813.07       1751.03        45.23 o                         
   9   5  -1       2226.64       2137.55        54.57 o                         
  10   5  -1       2388.07       2342.45        55.51 o                         
  11   5  -1       2585.66       2633.43        64.24 o                         
  12   5  -1       1793.73       1758.40        47.49 o                         
  13   5  -1        220.23        203.77        14.61 o                         
  14   5  -1        329.29        321.89        18.30 o                         
  15   5  -1       3170.22       3104.62        84.47 o                         
  16   5  -1        796.91        742.06        29.39 o                         
  17   5  -1       1264.07       1316.18        45.23 o                         
  18   5  -1        164.60        161.29        14.32 o                         
  19   5  -1       2280.44       2241.52        67.47 o                         
  20   5  -1        612.21        588.51        29.61 o                         
  21   5  -1        537.33        536.81        27.93 o                         
  22   5  -1         60.25         58.03        16.81 o                         
   1   6  -1       5225.77       5096.43       101.58 o                         
   2   6  -1       7566.10       7506.28       147.51 o                         
   3   6  -1       1097.42       1121.57        24.12 o                         
   4   6  -1       1417.79       1359.47        33.10 o                         
   5   6  -1       1071.35       1091.02        29.39 o                         
   6   6  -1        194.14        223.07         9.34 o                         
   7   6  -1       3679.75       3860.20        90.10 o                         
   8   6  -1       1471.25       1502.14        40.18 o                         
   9   6  -1        381.99        414.93        14.35 o                         
  10   6  -1        475.43        457.83        16.71 o                         
  11   6  -1        778.82        718.40        23.60 o                         
  12   6  -1         62.89         67.31         7.66 o                         
  13   6  -1       1643.91       1622.40        53.02 o                         
  14   6  -1        887.83        856.47        39.47 o                         
  15   6  -1       1208.90       1196.60        50.95 o                         
  16   6  -1        156.64        142.50        20.43 o                         
  17   6  -1        486.35        477.07        25.67 o                         
  18   6  -1        192.25        175.87        20.79 o                         
  19   6  -1        872.55        889.93        40.02 o                         
  20   6  -1       1664.71       1528.26        53.99 o                         
   0   7  -1       3653.30       3331.05        72.48 o                         
   1   7  -1       1461.90       1442.49        33.07 o                         
   2   7  -1       1166.00       1143.68        28.38 o                         
   3   7  -1       1434.75       1420.15        34.59 o                         
   4   7  -1       1543.84       1486.13        38.79 o                         
   5   7  -1       1684.44       1708.52        43.13 o                         
   6   7  -1       1732.96       1742.69        47.46 o                         
   7   7  -1       1184.51       1148.30        33.91 o                         
   8   7  -1        939.54        928.41        28.29 o                         
   9   7  -1        471.48        469.89        18.04 o                         
  10   7  -1        252.49        250.96        17.10 o                         
  11   7  -1       6625.58       6487.23       185.31 o                         
  12   7  -1        233.73        254.62        21.47 o                         
  13   7  -1        216.50        222.52        20.50 o                         
  14   7  -1        372.86        367.77        24.15 o                         
  15   7  -1        206.18        246.92        22.76 o                         
  16   7  -1        572.56        528.99        29.61 o                         
  17   7  -1        223.84        245.18        24.63 o                         
  18   7  -1        382.10        346.66        29.29 o                         
  19   7  -1         86.59        117.68        26.19 o                         
   1   8  -1        456.41        470.83        22.57 o                         
   2   8  -1        364.45        362.21        19.17 o                         
   3   8  -1        436.31        401.03        21.37 o                         
   4   8  -1        837.66        812.18        27.71 o                         
   5   8  -1        352.96        349.95        17.04 o                         
   6   8  -1       1393.21       1374.25        43.09 o                         
   7   8  -1       3985.59       4088.34       120.97 o                         
   8   8  -1        266.24        270.85        20.53 o                         
   9   8  -1        870.90        899.50        40.73 o                         
  10   8  -1       1567.65       1564.50        57.93 o                         
  11   8  -1          3.21         10.22        14.42 o                         
  12   8  -1        686.27        692.63        33.52 o                         
  13   8  -1        706.12        666.64        34.01 o                         
  14   8  -1        203.59        208.03        23.28 o                         
  15   8  -1        999.56        950.36        45.84 o                         
  16   8  -1       1025.22        989.70        47.26 o                         
   0   9  -1        794.49        833.42        38.02 o                         
   1   9  -1        704.07        711.77        32.72 o                         
   2   9  -1         32.43         40.41        12.09 o                         
   3   9  -1       4947.75       4896.94       149.03 o                         
   4   9  -1        167.77        182.04        19.33 o                         
   5   9  -1        289.15        282.78        20.40 o                         
   6   9  -1        242.40        246.73        21.50 o                         
   7   9  -1        674.41        686.49        35.40 o                         
   8   9  -1        313.46        308.41        24.73 o                         
   9   9  -1        670.02        640.07        34.01 o                         
  10   9  -1        383.23        348.18        27.83 o                         
  11   9  -1        447.73        437.53        32.49 o                         
  12   9  -1        311.82        313.88        31.07 o                         
  13   9  -1         67.42         75.13        25.41 o                         
   1  10  -1       2502.70       2484.72        94.82 o                         
   2  10  -1         44.10         49.46        19.91 o                         
   3  10  -1        585.54        600.18        35.24 o                         
   4  10  -1        137.29        143.89        25.15 o                         
   5  10  -1        866.26        879.36        48.52 o                         
   6  10  -1        155.26        156.18        23.89 o                         
   7  10  -1        692.75        694.19        39.28 o                         
   8  10  -1         77.32         61.55        21.95 o                         
   2   0   0       6401.50       6379.84       196.04 o                         
   4   0   0      17223.36      17214.90       531.15 o                         
   6   0   0       4530.06       4297.60        97.08 o                         
   8   0   0       8747.62       8516.96       158.89 o                         
  10   0   0      10504.34      10821.13       226.46 o                         
  12   0   0       2606.94       2824.24        53.92 o                         
  14   0   0      12473.89      12740.83       265.06 o                         
  16   0   0       1750.96       1720.03        40.35 o                         
  18   0   0         13.87         26.77         7.44 o                         
  20   0   0        679.14        726.13        23.86 o                         
  22   0   0       7057.21       7155.81       172.86 o                         
  24   0   0       2235.91       2161.02        67.73 o                         
   1   1   0        178.07        208.32         8.41 o                         
   2   1   0      12080.05      12279.72       377.05 o                         
   3   1   0      12381.21      12213.19       374.20 o                         
   5   1   0        413.70        497.92         9.63 o                         
   6   1   0       2869.03       3070.97        52.40 o                         
   7   1   0      10242.29      10072.38       170.37 o                         
   8   1   0          0.94         13.48         2.65 o                         
   9   1   0      14889.11      14834.41       267.32 o                         
  10   1   0      23576.37      23199.53       438.82 o                         
  11   1   0       3770.06       3820.40        74.23 o                         
  12   1   0       3704.49       3674.57        70.28 o                         
  13   1   0      18907.91      18814.38       405.14 o                         
  14   1   0       3003.66       3068.93        68.67 o                         
  15   1   0        572.13        590.19        17.52 o                         
  16   1   0          0.90         12.74         6.53 o                         
  17   1   0       1806.17       1825.32        41.48 o                         
  18   1   0       9029.02       9244.68       212.43 o                         
  19   1   0       1933.80       2004.32        51.14 o                         
  20   1   0         78.68         70.02        11.99 o                         
  21   1   0          1.05          9.54        11.48 o                         
  22   1   0         33.73         37.86        12.35 o                         
  23   1   0        477.29        458.58        23.05 o                         
  24   1   0        405.04        409.08        25.89 o                         
  25   1   0         16.69         43.64        19.82 o                         
   0   2   0      27488.04      26152.04       794.27 o                         
   1   2   0      18878.10      17632.26       541.11 o                         
   2   2   0       3109.99       2987.40        53.63 o                         
   3   2   0      11444.99      11304.77       194.97 o                         
   4   2   0      26286.89      26273.05       520.91 o                         
   5   2   0       4814.05       4978.89        83.73 o                         
   6   2   0        365.03        356.74         7.95 o                         
   7   2   0        164.46        182.23         5.27 o                         
   8   2   0      33656.03      32724.52       631.63 o                         
   9   2   0      12622.82      12514.75       221.38 o                         
  10   2   0       1534.53       1617.03        30.19 o                         
  11   2   0       7254.74       7092.74       143.02 o                         
  12   2   0        237.74        264.32         8.76 o                         
  13   2   0       1408.02       1387.89        34.88 o                         
  14   2   0      19146.87      19358.89       415.71 o                         
  15   2   0       5201.35       5245.14       105.39 o                         
  16   2   0         94.62        104.32         7.11 o                         
  17   2   0       3792.57       3836.89        96.27 o                         
  18   2   0        368.30        361.66        15.87 o                         
  19   2   0         29.80         31.36        11.31 o                         
  20   2   0       1050.10       1042.14        35.53 o                         
  21   2   0        164.83        139.85        15.32 o                         
  22   2   0        257.73        246.08        19.72 o                         
  23   2   0        468.13        448.52        24.44 o                         
  24   2   0         97.01         99.60        16.88 o                         
   1   3   0      15259.22      14501.10       238.87 o                         
   2   3   0        332.20        306.99         7.44 o                         
   3   3   0       1751.52       1833.31        32.97 o                         
   4   3   0       1646.82       1819.02        33.49 o                         
   5   3   0      18350.54      18032.16       315.14 o                         
   6   3   0       1017.52        902.51        19.11 o                         
   7   3   0       2924.99       2875.67        50.69 o                         
   8   3   0      14501.04      14425.39       249.19 o                         
   9   3   0         76.81         90.07         4.20 o                         
  10   3   0       2427.21       2405.45        50.30 o                         
  11   3   0       2958.57       2985.49        59.97 o                         
  12   3   0        831.61        871.25        20.30 o                         
  13   3   0       1324.33       1385.40        34.24 o                         
  14   3   0        483.43        522.72        14.19 o                         
  15   3   0        137.20        132.13         6.59 o                         
  16   3   0       1864.18       1846.98        44.74 o                         
  17   3   0       2242.43       2174.53        56.15 o                         
  18   3   0        857.79        827.64        26.25 o                         
  19   3   0         51.56         59.03        11.77 o                         
  20   3   0          4.77         -0.23        13.55 o                         
  21   3   0       2144.23       2206.44        62.59 o                         
  22   3   0       1395.50       1384.07        44.81 o                         
  23   3   0        718.38        749.18        30.42 o                         
  24   3   0         60.26         61.33        16.10 o                         
   0   4   0      17145.71      16722.09       270.62 o                         
   1   4   0       8497.95       8390.82       137.43 o                         
   2   4   0       8107.81       8052.31       137.56 o                         
   3   4   0       3156.35       3239.65        59.61 o                         
   4   4   0        125.67        133.94         4.72 o                         
   5   4   0        506.74        521.94        11.51 o                         
   6   4   0         92.76        107.59         4.49 o                         
   7   4   0        398.91        420.53        10.22 o                         
   8   4   0       1092.16       1083.35        25.54 o                         
   9   4   0        112.43        124.08         5.33 o                         
  10   4   0       6306.31       6402.72       120.94 o                         
  11   4   0         11.21         15.97         2.65 o                         
  12   4   0      12209.31      12416.70       269.49 o                         
  13   4   0       1396.70       1398.33        35.63 o                         
  14   4   0          6.02         13.35         9.31 o                         
  15   4   0          0.21         23.86         8.73 o                         
  16   4   0        782.92        746.88        25.77 o                         
  17   4   0          7.10         14.90         9.89 o                         
  18   4   0       3791.28       3836.31        92.98 o                         
  19   4   0        369.00        351.93        18.14 o                         
  20   4   0        712.16        664.83        26.64 o                         
  21   4   0        175.83        144.06        16.03 o                         
  22   4   0       3111.53       3091.88        92.04 o                         
  23   4   0        763.58        716.88        32.97 o                         
   1   5   0       2314.60       2173.89        39.86 o                         
   2   5   0         61.76         63.07         4.69 o                         
   3   5   0       1613.86       1539.25        29.13 o                         
   4   5   0       4967.71       5001.58        98.31 o                         
   5   5   0       1119.09       1166.44        26.22 o                         
   6   5   0       7861.51       7854.59       159.60 o                         
   7   5   0         10.53         30.58         3.62 o                         
   8   5   0       1751.90       1758.31        40.48 o                         
   9   5   0       8908.97       8841.28       181.10 o                         
  10   5   0        438.89        469.86        12.93 o                         
  11   5   0       1213.45       1167.21        27.16 o                         
  12   5   0          9.15         22.57         5.11 o                         
  13   5   0        157.08        190.48        13.32 o                         
  14   5   0        429.74        405.20        17.68 o                         
  15   5   0          0.15          9.76        10.80 o                         
  16   5   0       2410.58       2376.68        66.82 o                         
  17   5   0          4.01          7.44        11.02 o                         
  18   5   0       1879.98       1881.44        57.19 o                         
  19   5   0        306.72        310.42        18.39 o                         
  20   5   0         69.93         71.22        16.49 o                         
  21   5   0        303.86        282.19        20.75 o                         
  22   5   0        292.10        267.97        22.14 o                         
   0   6   0       2790.32       2876.28        54.99 o                         
   1   6   0        505.85        515.51        13.51 o                         
   2   6   0        695.13        719.40        16.91 o                         
   3   6   0       4345.08       4304.29        82.40 o                         
   4   6   0       6189.12       6323.84       124.82 o                         
   5   6   0         28.77         39.28         5.20 o                         
   6   6   0         15.42         40.51         4.53 o                         
   7   6   0       3492.50       3318.83        71.38 o                         
   8   6   0       7307.47       7506.54       159.73 o                         
   9   6   0        259.39        295.74        10.73 o                         
  10   6   0        765.17        743.62        25.70 o                         
  11   6   0        194.39        175.48        11.61 o                         
  12   6   0         21.58         44.26        12.58 o                         
  13   6   0       2297.56       2098.95        68.41 o                         
  14   6   0       3320.55       3269.79        99.60 o                         
  15   6   0         69.24         97.44        17.52 o                         
  16   6   0        167.61        162.29        20.53 o                         
  17   6   0         59.83         55.93        15.45 o                         
  18   6   0        347.03        362.37        21.98 o                         
  19   6   0         20.26         29.22        15.65 o                         
  20   6   0        176.76        133.74        17.78 o                         
   1   7   0       1151.08       1103.43        28.13 o                         
   2   7   0         18.12         27.80         6.95 o                         
   3   7   0          0.90         14.48         6.98 o                         
   4   7   0       6021.80       6068.87       140.21 o                         
   5   7   0       3059.99       3158.54        76.81 o                         
   6   7   0          3.18         17.17         6.95 o                         
   7   7   0        339.62        360.82        15.45 o                         
   8   7   0        418.00        383.03        19.91 o                         
   9   7   0        911.92        878.23        37.15 o                         
  10   7   0       2290.88       2310.77        79.98 o                         
  11   7   0        537.31        523.20        27.25 o                         
  12   7   0        718.56        724.83        32.33 o                         
  13   7   0        126.01        102.84        16.26 o                         
  14   7   0       1188.63       1092.31        42.84 o                         
  15   7   0        239.28        219.06        20.46 o                         
  16   7   0        375.70        381.89        26.74 o                         
  17   7   0       1362.02       1336.97        62.20 o                         
  18   7   0        552.80        519.90        33.23 o                         
  19   7   0          0.01         30.16        18.36 o                         
   0   8   0       8078.10       8234.06       232.34 o                         
   1   8   0       2429.97       2343.19        68.54 o                         
   2   8   0        140.29        169.24        15.00 o                         
   3   8   0        439.27        449.91        21.18 o                         
   4   8   0        290.72        281.45        15.68 o                         
   5   8   0       1265.48       1275.58        39.73 o                         
   6   8   0       1606.16       1596.79        53.67 o                         
   7   8   0         10.13         38.60        15.32 o                         
   8   8   0          1.54         40.48        14.87 o                         
   9   8   0       2710.24       2746.81        97.50 o                         
  10   8   0       1875.12       1812.91        67.21 o                         
  11   8   0        112.78         95.53        15.52 o                         
  12   8   0        299.53        275.92        23.54 o                         
  13   8   0        848.94        719.47        36.43 o                         
  14   8   0        416.08        382.86        26.38 o                         
  15   8   0         39.04         39.99        18.27 o                         
  16   8   0         84.43         81.92        24.57 o                         
   1   9   0        190.62        187.80        17.04 o                         
   2   9   0         94.09         90.68        15.81 o                         
   3   9   0        482.80        503.22        27.90 o                         
   4   9   0        623.75        607.03        28.84 o                         
   5   9   0        973.92        965.52        43.58 o                         
   6   9   0       1000.22        987.57        45.13 o                         
   7   9   0        814.71        849.82        41.51 o                         
   8   9   0         48.38         52.60        18.85 o                         
   9   9   0       2521.02       2403.29        81.37 o                         
  10   9   0          4.31         -2.04        15.13 o                         
  11   9   0        205.34        211.04        23.76 o                         
  12   9   0        205.21        160.93        27.90 o                         
  13   9   0       2782.98       2728.45       104.36 o                         
   0  10   0        471.38        474.13        32.65 o                         
   1  10   0        709.23        673.33        42.74 o                         
   2  10   0        254.33        261.57        35.76 o                         
   3  10   0         56.75         78.72        21.60 o                         
   4  10   0        849.61        860.42        49.14 o                         
   5  10   0        933.22        933.51        56.70 o                         
   6  10   0        193.38        194.81        24.80 o                         
   7  10   0        311.86        271.14        28.35 o                         
   8  10   0         65.50         52.86        22.92 o                         
   2   0   1        998.32       1218.52        38.86 o                         
   4   0   1      11068.44      10977.67       343.07 o                         
   6   0   1      15862.84      15174.31       244.89 o                         
   8   0   1       2734.82       2546.02        43.26 o                         
  10   0   1      21380.10      20807.23       384.25 o                         
  12   0   1      17351.27      17080.77       289.82 o                         
  14   0   1       4866.12       4917.95        95.69 o                         
  16   0   1      14129.88      14168.02       316.07 o                         
  18   0   1        590.17        578.55        20.24 o                         
  20   0   1       1433.34       1492.57        45.42 o                         
  22   0   1       1060.77       1003.54        35.40 o                         
  24   0   1         87.08        111.66        18.78 o                         
   0   1   1       6875.85       7333.43       226.20 o                         
   1   1   1      16884.27      16861.49       513.86 o                         
   2   1   1      15330.80      15814.15       482.63 o                         
   3   1   1      26214.74      26005.01       790.95 o                         
   4   1   1       5987.68       6032.99       186.99 o                         
   5   1   1       2209.14       2296.80        45.10 o                         
   6   1   1       9951.10       9663.94       175.28 o                         
   7   1   1       5490.05       5394.76        90.94 o                         
   8   1   1       6338.24       6374.11       103.16 o                         
   9   1   1       2362.74       2285.48        42.45 o                         
  10   1   1       6395.44       6567.02       121.72 o                         
  11   1   1       2195.11       2239.97        41.96 o                         
  12   1   1       6105.70       6026.97       118.65 o                         
  13   1   1         34.45         41.99         5.08 o                         
  14   1   1       2886.92       2884.88        62.98 o                         
  15   1   1       2324.35       2265.08        56.06 o                         
  16   1   1       4330.82       4472.04       104.58 o                         
  17   1   1        414.40        424.05        17.85 o                         
  18   1   1       1120.99       1117.88        34.56 o                         
  19   1   1       1348.42       1344.99        39.38 o                         
  20   1   1       1538.57       1558.00        47.20 o                         
  21   1   1        173.76        175.87        14.19 o                         
  22   1   1        203.94        198.11        16.46 o                         
  23   1   1       1501.47       1488.88        49.56 o                         
  24   1   1       1269.76       1207.11        43.80 o                         
  25   1   1        345.23        325.64        25.28 o                         
   1   2   1       5101.99       4865.29        83.37 o                         
   2   2   1      11805.15      10409.79       175.93 o                         
   3   2   1       6050.08       5972.66       106.36 o                         
   4   2   1       7183.63       7490.25       142.31 o                         
   5   2   1      17427.52      17366.14       336.31 o                         
   6   2   1       7463.86       7304.59       134.81 o                         
   7   2   1       6285.75       6159.07       125.60 o                         
   8   2   1      13701.49      13367.25       253.91 o                         
   9   2   1        100.37        102.61         5.08 o                         
  10   2   1        716.84        713.97        15.49 o                         
  11   2   1       1419.39       1380.65        30.58 o                         
  12   2   1         62.24         86.35         5.66 o                         
  13   2   1       4300.47       4145.33        93.27 o                         
  14   2   1       4021.03       4015.02        85.38 o                         
  15   2   1        814.96        843.03        21.72 o                         
  16   2   1        368.51        391.46        16.29 o                         
  17   2   1        338.92        360.33        14.71 o                         
  18   2   1        345.55        359.07        16.78 o                         
  19   2   1       1220.10       1199.70        35.24 o                         
  20   2   1       3571.17       3596.82        93.59 o                         
  21   2   1        596.80        578.39        23.66 o                         
  22   2   1        377.49        354.48        22.05 o                         
  23   2   1         37.84         36.92        13.03 o                         
  24   2   1       1098.04       1059.01        38.76 o                         
   0   3   1        643.63        627.30        11.96 o                         
   1   3   1       2757.98       2842.05        47.85 o                         
   2   3   1       9864.16       9677.78       160.25 o                         
   3   3   1        800.17        772.26        14.77 o                         
   4   3   1       5583.81       5630.21       100.57 o                         
   5   3   1       7424.44       7214.04       137.49 o                         
   6   3   1       8331.44       7918.79       145.19 o                         
   7   3   1       4099.79       4228.48        87.19 o                         
   8   3   1       3479.28       3470.38        67.89 o                         
   9   3   1       3905.62       3899.74        87.29 o                         
  10   3   1       7527.16       7360.48       173.86 o                         
  11   3   1      12700.98      12503.79       280.32 o                         
  12   3   1       5682.27       5757.74       131.51 o                         
  13   3   1         29.98         33.88         6.01 o                         
  14   3   1        478.10        494.85        17.04 o                         
  15   3   1       4111.13       4079.87        91.13 o                         
  16   3   1       1041.30       1060.56        34.37 o                         
  17   3   1        748.70        729.78        24.57 o                         
  18   3   1        966.30        952.62        30.84 o                         
  19   3   1        711.60        712.16        24.99 o                         
  20   3   1       1234.49       1262.03        47.17 o                         
  21   3   1        692.55        673.24        26.90 o                         
  22   3   1         61.76         55.38        14.87 o                         
  23   3   1        471.69        418.13        21.89 o                         
  24   3   1        833.37        800.84        35.88 o                         
   1   4   1        211.40        218.60         6.27 o                         
   2   4   1      10083.62       9878.89       164.23 o                         
   3   4   1        195.06        217.44         6.24 o                         
   4   4   1       2257.13       2246.21        39.28 o                         
   5   4   1        519.57        532.35        12.19 o                         
   6   4   1      17143.88      16837.18       339.06 o                         
   7   4   1       6650.96       6318.25       135.39 o                         
   8   4   1       6173.51       6055.45       148.52 o                         
   9   4   1        445.81        469.70        16.07 o                         
  10   4   1       2549.30       2571.40        66.40 o                         
  11   4   1        397.45        396.18        11.96 o                         
  12   4   1       5332.69       5292.02       115.19 o                         
  13   4   1        589.39        618.31        17.59 o                         
  14   4   1        251.56        243.72        10.73 o                         
  15   4   1       1347.46       1344.21        38.31 o                         
  16   4   1       4182.79       4182.03       109.27 o                         
  17   4   1        182.03        173.57        11.86 o                         
  18   4   1        717.43        718.08        26.61 o                         
  19   4   1          4.10          7.99        13.16 o                         
  20   4   1         35.94         37.24        15.84 o                         
  21   4   1        211.63        237.26        20.98 o                         
  22   4   1        541.23        553.98        28.87 o                         
  23   4   1         39.96         66.31        17.68 o                         
   0   5   1       3564.10       3454.02        58.87 o                         
   1   5   1        106.78        111.95         5.30 o                         
   2   5   1       5917.09       5924.23       101.25 o                         
   3   5   1      13215.39      13254.20       222.06 o                         
   4   5   1        869.99        880.59        18.39 o                         
   5   5   1       2335.46       2312.41        46.36 o                         
   6   5   1       2653.07       2707.79        70.93 o                         
   7   5   1       7674.77       7759.67       183.20 o                         
   8   5   1       1800.42       1762.28        48.04 o                         
   9   5   1       2229.15       2190.12        54.93 o                         
  10   5   1       2532.60       2547.28        68.76 o                         
  11   5   1       2743.59       2882.85        74.68 o                         
  12   5   1       1854.86       1801.79        52.18 o                         
  13   5   1        240.37        240.85        12.80 o                         
  14   5   1        334.03        330.52        17.46 o                         
  15   5   1       3332.56       3312.14        89.13 o                         
  16   5   1        707.67        652.03        22.89 o                         
  17   5   1       1191.34       1263.52        40.83 o                         
  18   5   1        141.31        128.63        14.52 o                         
  19   5   1       2312.33       2192.41        63.62 o                         
  20   5   1        598.32        597.75        31.16 o                         
  21   5   1        468.48        479.14        26.19 o                         
  22   5   1         61.69         70.35        20.59 o                         
   1   6   1       5115.50       5044.93        92.56 o                         
   2   6   1       7756.20       7752.40       148.52 o                         
   3   6   1       1081.85       1135.37        26.22 o                         
   4   6   1       1465.03       1436.15        32.65 o                         
   5   6   1        959.24        978.45        22.24 o                         
   6   6   1        285.00        292.99         8.92 o                         
   7   6   1       3692.37       3734.34        92.98 o                         
   8   6   1       1550.72       1514.97        41.02 o                         
   9   6   1        357.52        405.17        19.49 o                         
  10   6   1        519.11        532.19        25.15 o                         
  11   6   1        826.84        771.74        36.11 o                         
  12   6   1         63.44         70.54        17.52 o                         
  13   6   1       1653.56       1688.35        58.58 o                         
  14   6   1        956.22        952.68        38.21 o                         
  15   6   1       1240.88       1241.57        47.07 o                         
  16   6   1        182.40        188.28        17.81 o                         
  17   6   1        489.94        464.56        24.96 o                         
  18   6   1        226.01        219.61        18.91 o                         
  19   6   1        791.73        777.82        35.92 o                         
  20   6   1       1638.15       1513.19        60.71 o                         
   0   7   1       3750.55       3602.86        82.21 o                         
   1   7   1       1610.89       1584.06        39.08 o                         
   2   7   1       1108.97       1091.70        29.55 o                         
   3   7   1       1484.62       1507.60        41.35 o                         
   4   7   1       1661.43       1679.72        43.16 o                         
   5   7   1       1749.16       1824.55        50.40 o                         
   6   7   1       1691.29       1759.50        50.66 o                         
   7   7   1       1219.75       1166.24        39.47 o                         
   8   7   1       1041.68       1046.37        38.57 o                         
   9   7   1        415.29        438.86        24.47 o                         
  10   7   1        284.13        305.63        22.21 o                         
  11   7   1       6696.69       6684.95       211.14 o                         
  12   7   1        278.80        309.93        22.11 o                         
  13   7   1        192.84        216.47        19.66 o                         
  14   7   1        402.29        393.82        24.93 o                         
  15   7   1        191.24        216.63        21.92 o                         
  16   7   1        592.89        599.72        32.88 o                         
  17   7   1        243.92        245.50        24.63 o                         
  18   7   1        392.16        385.77        33.01 o                         
  19   7   1         89.59        113.47        39.76 o                         
   1   8   1        433.56        434.20        20.59 o                         
   2   8   1        360.04        358.07        18.52 o                         
   3   8   1        500.91        461.58        20.04 o                         
   4   8   1        833.55        816.42        28.61 o                         
   5   8   1        424.44        399.45        21.05 o                         
   6   8   1       1472.23       1500.71        54.02 o                         
   7   8   1       3843.44       3988.70       131.64 o                         
   8   8   1        248.00        261.60        23.08 o                         
   9   8   1        856.87        850.46        40.02 o                         
  10   8   1       1567.54       1576.78        66.18 o                         
  11   8   1          2.41          7.50        20.56 o                         
  12   8   1        688.52        737.64        38.57 o                         
  13   8   1        740.42        712.42        40.38 o                         
  14   8   1        209.39        235.77        25.15 o                         
  15   8   1       1063.71        994.97        45.55 o                         
  16   8   1       1013.76        965.42        48.75 o                         
   0   9   1        801.93        829.22        31.29 o                         
   1   9   1        705.13        696.71        29.90 o                         
   2   9   1         31.11         52.82        14.32 o                         
   3   9   1       4990.20       4993.21       157.02 o                         
   4   9   1        174.15        199.72        22.11 o                         
   5   9   1        324.84        339.48        28.25 o                         
   6   9   1        237.92        244.31        23.34 o                         
   7   9   1        611.46        645.98        33.59 o                         
   8   9   1        333.16        352.67        28.87 o                         
   9   9   1        638.24        658.50        37.18 o                         
  10   9   1        359.46        389.14        29.35 o                         
  11   9   1        445.65        459.55        35.85 o                         
  12   9   1        322.54        287.88        22.73 o                         
  13   9   1         73.24         64.85        21.34 o                         
   1  10   1       2606.67       2472.73       100.38 o                         
   2  10   1         60.46         59.16        24.70 o                         
   3  10   1        516.41        554.08        45.03 o                         
   4  10   1        139.99        134.52        22.79 o                         
   5  10   1        879.61        861.13        43.32 o                         
   6  10   1        154.91        156.86        21.56 o                         
   7  10   1        572.38        580.00        34.66 o                         
   8  10   1         80.35         71.83        21.01 o                         
   2   0   2       8726.04       9859.21       301.30 o                         
   4   0   2       9639.55       9816.08       158.96 o                         
   6   0   2       7763.66       7570.36       128.47 o                         
   8   0   2        877.36        947.22        17.36 o                         
  10   0   2       2281.83       2400.90        41.87 o                         
  12   0   2      17939.96      17870.07       333.73 o                         
  14   0   2       3074.66       3196.76        76.33 o                         
  16   0   2       3747.46       3752.29        95.01 o                         
  18   0   2       3894.36       3976.55        94.82 o                         
  20   0   2       1142.88       1152.21        42.29 o                         
  22   0   2       3410.49       3505.33       108.14 o                         
  24   0   2         15.37         20.01        15.49 o                         
   1   1   2      15315.80      16037.73       492.36 o                         
   2   1   2       7528.05       7880.07       241.14 o                         
   3   1   2       1586.46       1704.22        29.77 o                         
   4   1   2      32124.06      32206.23       573.70 o                         
   5   1   2       9288.53       9753.46       161.22 o                         
   6   1   2        970.33       1010.07        19.36 o                         
   7   1   2        853.33        884.28        17.20 o                         
   8   1   2       9023.73       8902.51       158.15 o                         
   9   1   2       7585.17       7352.24       124.50 o                         
  10   1   2        575.16        541.76        12.32 o                         
  11   1   2         20.05         39.76         4.49 o                         
  12   1   2       1249.77       1240.18        28.58 o                         
  13   1   2       4738.60       4743.57       100.19 o                         
  14   1   2        499.82        523.75        17.39 o                         
  15   1   2        408.30        390.95        14.68 o                         
  16   1   2       2841.28       2841.31        68.76 o                         
  17   1   2        979.54        950.78        31.39 o                         
  18   1   2       3087.07       3106.14        79.50 o                         
  19   1   2        682.16        700.07        25.25 o                         
  20   1   2         82.18         79.85        14.74 o                         
  21   1   2       1053.98       1056.55        38.63 o                         
  22   1   2        481.76        489.81        25.25 o                         
  23   1   2        287.11        281.97        19.95 o                         
  24   1   2          9.24         14.22        17.13 o                         
   0   2   2      14512.39      14352.97       231.70 o                         
   1   2   2       3233.60       3433.56        54.80 o                         
   2   2   2       8320.87       8823.28       146.03 o                         
   3   2   2       9852.70      10507.00       173.25 o                         
   4   2   2      24783.36      25082.10       449.17 o                         
   5   2   2       7775.59       8013.81       141.76 o                         
   6   2   2       4896.62       4880.32        85.51 o                         
   7   2   2        812.46        898.31        18.52 o                         
   8   2   2      28368.88      28478.29       552.72 o                         
   9   2   2       1698.32       1785.69        36.92 o                         
  10   2   2       2443.56       2366.37        48.49 o                         
  11   2   2        999.55       1009.68        24.38 o                         
  12   2   2       4427.53       4466.39        90.97 o                         
  13   2   2       1082.04       1021.74        27.25 o                         
  14   2   2      12992.87      13112.86       285.98 o                         
  15   2   2        260.41        285.72        14.19 o                         
  16   2   2         83.68        109.53        11.12 o                         
  17   2   2        301.45        316.11        16.42 o                         
  18   2   2       1371.80       1352.75        40.48 o                         
  19   2   2         47.25         51.24        11.38 o                         
  20   2   2         32.15         31.33        11.31 o                         
  21   2   2       1316.23       1280.30        42.51 o                         
  22   2   2       1309.64       1350.39        46.84 o                         
  23   2   2        641.03        642.66        31.49 o                         
  24   2   2        213.17        210.33        23.54 o                         
   1   3   2       5309.71       5203.70        91.36 o                         
   2   3   2        233.74        253.26         6.47 o                         
   3   3   2       2061.60       2118.41        39.44 o                         
   4   3   2      29101.78      27026.07       529.64 o                         
   5   3   2       7664.00       7544.08       146.38 o                         
   6   3   2       2386.40       2428.93        46.23 o                         
   7   3   2       1822.16       1904.95        38.08 o                         
   8   3   2        109.12        126.11         5.98 o                         
   9   3   2       1254.96       1117.23        27.48 o                         
  10   3   2      21697.57      21514.77       464.69 o                         
  11   3   2        401.07        410.08        14.29 o                         
  12   3   2       7186.45       7229.68       177.13 o                         
  13   3   2       2310.27       2326.12        47.75 o                         
  14   3   2       2765.12       2745.29        62.65 o                         
  15   3   2         47.64         54.86         5.30 o                         
  16   3   2        579.25        580.84        20.50 o                         
  17   3   2       3145.51       3138.73        87.29 o                         
  18   3   2       4153.77       4318.16       124.21 o                         
  19   3   2        354.63        366.05        18.94 o                         
  20   3   2        201.21        208.26        12.90 o                         
  21   3   2        712.42        733.59        28.38 o                         
  22   3   2        148.36        152.91        17.49 o                         
  23   3   2        833.20        840.86        33.27 o                         
  24   3   2        205.51        220.22        25.18 o                         
   0   4   2      52965.78      49726.74      1440.81 o                         
   1   4   2       7104.79       6988.03       115.41 o                         
   2   4   2       1366.79       1419.86        26.57 o                         
   3   4   2       4483.18       4304.10        75.97 o                         
   4   4   2       5519.85       5363.89        93.62 o                         
   5   4   2       1935.45       1911.93        41.48 o                         
   6   4   2      12315.79      12322.01       252.06 o                         
   7   4   2        643.32        654.65        20.56 o                         
   8   4   2      16019.65      15351.34       401.87 o                         
   9   4   2       2633.83       2578.09        66.31 o                         
  10   4   2       3306.16       3305.48        85.35 o                         
  11   4   2        321.85        323.48        13.25 o                         
  12   4   2        435.01        409.21        13.42 o                         
  13   4   2       1629.65       1494.99        34.82 o                         
  14   4   2       6752.50       6616.45       148.61 o                         
  15   4   2        304.99        342.45        15.39 o                         
  16   4   2       1675.76       1671.38        43.29 o                         
  17   4   2        813.23        773.58        24.99 o                         
  18   4   2       1416.26       1371.30        46.13 o                         
  19   4   2        798.10        795.05        28.13 o                         
  20   4   2        519.81        517.48        23.24 o                         
  21   4   2        155.02        147.61        18.52 o                         
  22   4   2       2093.36       2097.07        65.85 o                         
  23   4   2        455.50        425.99        25.83 o                         
   1   5   2       4502.63       4373.89        75.97 o                         
   2   5   2       1686.39       1698.95        31.46 o                         
   3   5   2       7801.59       7852.33       142.54 o                         
   4   5   2      11445.96      11545.71       216.63 o                         
   5   5   2       8768.95       8586.05       177.81 o                         
   6   5   2       1939.61       1902.46        47.17 o                         
   7   5   2       6800.18       5740.12       144.38 o                         
   8   5   2         23.31         34.37         8.05 o                         
   9   5   2       5312.27       5200.56       144.86 o                         
  10   5   2       3383.27       3376.60        97.24 o                         
  11   5   2        591.32        575.57        19.56 o                         
  12   5   2        793.90        802.32        25.35 o                         
  13   5   2       5248.85       5343.62       147.97 o                         
  14   5   2        167.05        182.49        11.31 o                         
  15   5   2       1295.30       1277.75        37.15 o                         
  16   5   2        146.63        138.91        13.61 o                         
  17   5   2        338.41        347.46        20.17 o                         
  18   5   2       2680.10       2565.71        75.07 o                         
  19   5   2       2322.61       2387.93        76.26 o                         
  20   5   2        291.04        243.88        19.66 o                         
  21   5   2        433.17        430.84        27.16 o                         
  22   5   2         46.90         36.60        23.73 o                         
   0   6   2       2032.55       2017.19        41.87 o                         
   1   6   2       5958.29       5877.58       119.26 o                         
   2   6   2        794.35        820.43        20.50 o                         
   3   6   2       5096.37       5013.38        98.12 o                         
   4   6   2       3279.50       3255.82        74.68 o                         
   5   6   2       6796.68       6648.16       146.87 o                         
   6   6   2        544.31        558.50        19.85 o                         
   7   6   2        556.68        532.93        17.88 o                         
   8   6   2       3017.56       2903.76        81.60 o                         
   9   6   2       5310.45       5364.11       179.29 o                         
  10   6   2        364.50        394.28        24.47 o                         
  11   6   2       1925.24       1960.81        67.89 o                         
  12   6   2       1588.69       1631.58        60.26 o                         
  13   6   2       1014.35       1041.26        42.71 o                         
  14   6   2       1104.06       1163.40        43.71 o                         
  15   6   2       2577.89       2565.25        74.19 o                         
  16   6   2        322.61        321.93        20.66 o                         
  17   6   2       1343.21       1346.51        52.60 o                         
  18   6   2        214.32        197.36        22.50 o                         
  19   6   2          8.15         -0.84        16.58 o                         
  20   6   2        210.84        190.16        22.44 o                         
   1   7   2       3675.06       3603.28        84.28 o                         
   2   7   2       1726.33       1772.50        46.07 o                         
   3   7   2        265.53        283.45        12.96 o                         
   4   7   2         44.05         50.40         7.44 o                         
   5   7   2       6018.39       6133.04       160.28 o                         
   6   7   2        639.12        669.16        28.68 o                         
   7   7   2        405.73        435.62        22.18 o                         
   8   7   2       3725.50       3719.70       114.25 o                         
   9   7   2        528.03        533.58        27.64 o                         
  10   7   2        446.09        483.50        26.48 o                         
  11   7   2        405.33        443.25        26.35 o                         
  12   7   2        193.80        205.25        23.57 o                         
  13   7   2       1089.76       1094.96        49.53 o                         
  14   7   2        163.57        159.67        20.30 o                         
  15   7   2        126.89        107.33        22.34 o                         
  16   7   2        803.87        752.15        40.99 o                         
  17   7   2        855.17        751.60        41.22 o                         
  18   7   2         32.35         52.50        24.67 o                         
   0   8   2        872.37        849.10        31.81 o                         
   1   8   2        727.30        736.47        27.96 o                         
   2   8   2       1077.55       1138.57        37.66 o                         
   3   8   2        461.45        468.31        21.50 o                         
   4   8   2        993.60        991.87        38.47 o                         
   5   8   2        830.45        799.96        31.13 o                         
   6   8   2        893.45        881.82        41.70 o                         
   7   8   2        444.11        463.98        27.41 o                         
   8   8   2        675.14        658.82        33.10 o                         
   9   8   2        898.93        918.77        41.41 o                         
  10   8   2        336.31        334.50        26.06 o                         
  11   8   2        358.90        353.41        23.21 o                         
  12   8   2       2018.21       1900.65        74.58 o                         
  13   8   2        497.38        450.75        31.68 o                         
  14   8   2        384.43        357.97        29.29 o                         
  15   8   2        162.17        167.17        32.46 o                         
  16   8   2         35.33         34.88        25.35 o                         
   1   9   2        133.50        137.85        15.03 o                         
   2   9   2        823.70        804.26        34.53 o                         
   3   9   2        496.63        489.58        28.22 o                         
   4   9   2         28.59         38.83        14.26 o                         
   5   9   2        126.45        161.25        21.21 o                         
   6   9   2        603.28        636.51        36.08 o                         
   7   9   2        749.16        746.85        37.31 o                         
   8   9   2        543.79        529.80        30.49 o                         
   9   9   2        902.44        839.57        41.96 o                         
  10   9   2        216.07        190.16        22.95 o                         
  11   9   2         58.21         67.73        19.27 o                         
  12   9   2        113.05        117.80        22.82 o                         
  13   9   2        201.51        176.45        31.10 o                         
   0  10   2        343.34        311.42        30.49 o                         
   1  10   2        408.28        393.14        34.04 o                         
   2  10   2        135.37        118.00        23.70 o                         
   3  10   2        441.10        415.03        32.10 o                         
   4  10   2        300.36        277.77        25.41 o                         
   5  10   2         64.93         54.99        23.92 o                         
   6  10   2         53.11         84.28        18.14 o                         
   7  10   2        477.68        415.87        35.04 o                         
   8  10   2        221.61        174.31        40.48 o                         
   2   0   3      50632.50      50903.55      1468.68 o                         
   4   0   3       8184.67       8664.90       152.82 o                         
   6   0   3      16067.00      16638.46       267.55 o                         
   8   0   3      20112.93      19990.16       310.00 o                         
  10   0   3        753.48        744.94        14.81 o                         
  12   0   3       3880.30       4020.93        87.42 o                         
  14   0   3       1346.45       1414.24        34.11 o                         
  16   0   3       2068.53       2145.66        59.13 o                         
  18   0   3        976.03       1027.27        45.29 o                         
  20   0   3       3168.84       3202.45        89.87 o                         
  22   0   3        388.51        386.81        24.73 o                         
  24   0   3       1415.58       1364.55        52.60 o                         
   0   1   3        806.35        892.78        17.26 o                         
   1   1   3       5121.52       5458.80        94.79 o                         
   2   1   3      19698.06      20853.59       371.13 o                         
   3   1   3        330.68        349.47         8.31 o                         
   4   1   3      12548.78      13104.49       224.71 o                         
   5   1   3      13943.94      14531.85       255.20 o                         
   6   1   3       6382.97       6431.66       107.33 o                         
   7   1   3       3703.10       3768.26        62.68 o                         
   8   1   3       2365.06       2365.37        40.86 o                         
   9   1   3       5058.72       5241.49        89.45 o                         
  10   1   3       5817.23       5890.03       100.12 o                         
  11   1   3       8762.75       8625.98       158.57 o                         
  12   1   3       8790.59       9057.33       191.64 o                         
  13   1   3        131.80        143.57         8.99 o                         
  14   1   3         15.16         22.31         7.08 o                         
  15   1   3       5589.11       5601.76       121.17 o                         
  16   1   3       2347.88       2394.17        69.47 o                         
  17   1   3       1455.78       1487.30        45.65 o                         
  18   1   3        375.83        370.32        18.91 o                         
  19   1   3       1286.98       1296.75        43.06 o                         
  20   1   3       1165.59       1192.43        45.62 o                         
  21   1   3        934.43        968.14        39.44 o                         
  22   1   3        579.50        577.58        28.77 o                         
  23   1   3        106.01        104.16        18.14 o                         
  24   1   3       1209.26       1176.78        50.43 o                         
   1   2   3       7795.19       7919.31       140.11 o                         
   2   2   3      20976.63      20175.66       346.14 o                         
   3   2   3        936.58        920.23        17.59 o                         
   4   2   3       5679.48       5385.12        98.63 o                         
   5   2   3       3824.04       3906.36        69.12 o                         
   6   2   3      16075.44      16054.87       274.40 o                         
   7   2   3       6490.44       6671.47       122.14 o                         
   8   2   3       8996.50       9307.39       166.10 o                         
   9   2   3       1254.21       1357.92        26.80 o                         
  10   2   3        768.96        789.46        19.43 o                         
  11   2   3       2655.24       2807.52        64.53 o                         
  12   2   3       1962.88       2052.07        57.87 o                         
  13   2   3       4002.32       4115.40       113.93 o                         
  14   2   3       1806.17       1852.25        50.69 o                         
  15   2   3        564.83        579.45        20.50 o                         
  16   2   3       3420.93       3600.67        94.20 o                         
  17   2   3        590.04        604.05        23.50 o                         
  18   2   3       1099.72       1105.40        36.95 o                         
  19   2   3        808.33        818.20        30.74 o                         
  20   2   3       2580.95       2529.05        71.83 o                         
  21   2   3        133.57        150.68        15.71 o                         
  22   2   3        227.12        211.20        18.59 o                         
  23   2   3        168.56        189.48        24.96 o                         
  24   2   3        952.11        924.46        46.13 o                         
   0   3   3      37836.91      38490.38       786.29 o                         
   1   3   3       5428.83       5486.70        85.77 o                         
   2   3   3      10022.42      10199.27       172.21 o                         
   3   3   3      19464.90      20130.18       337.48 o                         
   4   3   3       4861.36       4793.52        88.64 o                         
   5   3   3        157.32        178.97         5.72 o                         
   6   3   3       6174.54       6305.97       126.47 o                         
   7   3   3       8265.11       8400.58       141.70 o                         
   8   3   3       8121.45       8210.17       169.30 o                         
   9   3   3        129.87        143.73         7.69 o                         
  10   3   3       6324.74       6303.28       149.00 o                         
  11   3   3       4882.76       4920.11       122.69 o                         
  12   3   3       3173.24       3156.38        81.86 o                         
  13   3   3         37.15         57.09         8.57 o                         
  14   3   3       1801.80       1815.01        44.52 o                         
  15   3   3        735.79        769.16        24.67 o                         
  16   3   3        305.84        321.63        16.46 o                         
  17   3   3        308.95        338.06        17.68 o                         
  18   3   3        274.50        274.63        15.94 o                         
  19   3   3        814.77        799.45        27.90 o                         
  20   3   3        797.44        777.85        28.13 o                         
  21   3   3        120.43        120.49        16.62 o                         
  22   3   3       1031.36       1010.42        40.09 o                         
  23   3   3        541.47        520.00        29.87 o                         
   1   4   3       4301.38       4156.52        72.06 o                         
   2   4   3       4935.80       4950.70        88.42 o                         
   3   4   3        192.51        198.98         6.40 o                         
   4   4   3       7565.87       7437.46       128.76 o                         
   5   4   3        295.94        318.30        10.15 o                         
   6   4   3       8260.53       8393.21       204.02 o                         
   7   4   3       2855.52       2719.01        77.07 o                         
   8   4   3       3401.87       3315.34        86.61 o                         
   9   4   3       2145.97       2257.04        56.06 o                         
  10   4   3      12699.68      12715.09       267.26 o                         
  11   4   3         59.45         63.59         5.46 o                         
  12   4   3       4610.44       4627.03       105.39 o                         
  13   4   3       2328.60       2333.01        64.95 o                         
  14   4   3       2371.27       2437.69        62.49 o                         
  15   4   3        826.90        884.24        27.58 o                         
  16   4   3       4490.63       4500.07       112.24 o                         
  17   4   3         42.71         40.48        11.09 o                         
  18   4   3        730.48        728.55        26.22 o                         
  19   4   3         97.43         92.85        16.26 o                         
  20   4   3       1833.06       1908.18        59.58 o                         
  21   4   3        590.42        630.50        32.97 o                         
  22   4   3        367.87        387.71        25.31 o                         
   0   5   3       4026.82       4181.48        85.57 o                         
   1   5   3       7542.78       7741.83       143.96 o                         
   2   5   3       4187.61       4092.86        77.65 o                         
   3   5   3      14736.47      14714.73       262.80 o                         
   4   5   3       1155.24       1220.04        26.86 o                         
   5   5   3        898.69        873.45        23.92 o                         
   6   5   3       3412.99       3137.76        76.46 o                         
   7   5   3       2154.51       2136.52        62.65 o                         
   8   5   3       3434.06       3445.33        97.21 o                         
   9   5   3       1940.76       1900.20        60.42 o                         
  10   5   3       1234.18       1275.06        42.71 o                         
  11   5   3       2846.43       2892.51        81.24 o                         
  12   5   3       1138.25       1178.79        43.22 o                         
  13   5   3        168.53        171.86        11.22 o                         
  14   5   3       2415.94       2452.36        70.64 o                         
  15   5   3          6.17         30.74        10.89 o                         
  16   5   3        518.91        550.00        23.28 o                         
  17   5   3       1694.99       1756.95        58.09 o                         
  18   5   3        774.30        797.70        38.18 o                         
  19   5   3       1264.55       1266.72        50.76 o                         
  20   5   3        258.36        264.15        26.38 o                         
  21   5   3         13.57         34.27        20.63 o                         
   1   6   3       8738.05       8854.05       188.60 o                         
   2   6   3       2772.46       2918.51        63.14 o                         
   3   6   3        540.77        578.77        16.26 o                         
   4   6   3        986.39        999.14        26.28 o                         
   5   6   3       3293.87       3302.47        90.20 o                         
   6   6   3       2545.90       2633.11        73.03 o                         
   7   6   3       4071.44       4000.70       125.85 o                         
   8   6   3       1212.12       1216.71        43.93 o                         
   9   6   3        129.69        133.68        13.58 o                         
  10   6   3        526.80        475.55        26.83 o                         
  11   6   3       1249.24       1279.49        54.73 o                         
  12   6   3        492.23        528.34        29.52 o                         
  13   6   3       2676.45       2756.77        92.46 o                         
  14   6   3        847.62        829.58        33.56 o                         
  15   6   3       2393.11       2343.97        95.01 o                         
  16   6   3       2071.56       2018.26        75.65 o                         
  17   6   3        216.35        210.46        21.21 o                         
  18   6   3        114.29        139.27        23.37 o                         
  19   6   3        316.73        284.33        25.80 o                         
  20   6   3        586.04        495.27        37.47 o                         
   0   7   3        956.16        912.18        26.93 o                         
   1   7   3        174.86        173.99        10.05 o                         
   2   7   3       1357.71       1346.67        41.35 o                         
   3   7   3       2426.57       2531.41        74.32 o                         
   4   7   3        245.97        259.79        14.48 o                         
   5   7   3       2216.85       2147.73        66.89 o                         
   6   7   3         89.47        103.29        10.83 o                         
   7   7   3       1757.46       1691.52        66.43 o                         
   8   7   3        653.59        669.75        31.26 o                         
   9   7   3       1299.25       1312.66        53.37 o                         
  10   7   3        432.81        447.26        28.00 o                         
  11   7   3       4460.81       4596.02       164.03 o                         
  12   7   3       3267.38       3276.54       119.68 o                         
  13   7   3         79.50         74.65        18.59 o                         
  14   7   3        926.18        916.73        43.68 o                         
  15   7   3       1777.50       1705.00        76.26 o                         
  16   7   3        146.26        111.44        23.92 o                         
  17   7   3        363.58        368.25        29.39 o                         
  18   7   3        412.36        360.04        41.19 o                         
   1   8   3       1077.92       1102.59        35.27 o                         
   2   8   3       3435.35       3508.04        99.64 o                         
   3   8   3        653.54        666.71        28.74 o                         
   4   8   3        617.81        646.63        29.29 o                         
   5   8   3        879.67        874.97        41.51 o                         
   6   8   3        259.03        263.86        17.04 o                         
   7   8   3       1573.68       1577.11        49.66 o                         
   8   8   3       1317.35       1336.32        53.28 o                         
   9   8   3        508.87        522.33        28.61 o                         
  10   8   3        190.17        202.63        22.21 o                         
  11   8   3         20.80         21.24        17.94 o                         
  12   8   3        114.82        107.23        21.82 o                         
  13   8   3        369.35        349.02        31.10 o                         
  14   8   3        118.67        123.33        27.61 o                         
  15   8   3        788.24        736.12        47.49 o                         
   0   9   3       1437.91       1445.92        51.50 o                         
   1   9   3        583.39        551.49        28.03 o                         
   2   9   3        442.50        438.34        24.73 o                         
   3   9   3        410.97        401.10        25.02 o                         
   4   9   3        457.78        432.36        27.35 o                         
   5   9   3        429.19        404.01        26.67 o                         
   6   9   3        271.78        231.70        24.05 o                         
   7   9   3         67.20         85.38        21.79 o                         
   8   9   3        156.53        151.56        25.38 o                         
   9   9   3        149.99        137.40        23.66 o                         
  10   9   3         93.16         87.84        24.28 o                         
  11   9   3       1498.59       1496.67        67.02 o                         
  12   9   3         74.84         59.68        25.35 o                         
   1  10   3        456.71        401.03        37.40 o                         
   2  10   3        117.31        124.50        25.18 o                         
   3  10   3         80.41         75.78        16.75 o                         
   4  10   3        257.57        229.14        27.58 o                         
   5  10   3        146.53        161.32        29.13 o                         
   6  10   3        384.76        375.30        27.74 o                         
   7  10   3        481.24        326.19        37.82 o                         
   0   0   4      42490.37      42015.52      1208.43 o                         
   2   0   4       4227.94       4245.39        76.29 o                         
   4   0   4      15552.82      16072.87       268.52 o                         
   6   0   4      11959.98      12046.22       212.20 o                         
   8   0   4      27771.77      28484.73       498.08 o                         
  10   0   4       2296.63       2360.00        46.88 o                         
  12   0   4       2145.57       2146.08        51.98 o                         
  14   0   4      14745.59      14757.56       312.49 o                         
  16   0   4       1265.47       1259.06        37.60 o                         
  18   0   4       4137.66       4112.68       118.10 o                         
  20   0   4       1827.10       1838.25        61.29 o                         
  22   0   4       1129.76       1156.68        45.55 o                         
  24   0   4        828.85        860.00        38.86 o                         
   1   1   4       1762.07       1683.14        30.81 o                         
   2   1   4       5061.64       4948.79        86.41 o                         
   3   1   4        647.05        635.87        13.90 o                         
   4   1   4      35745.96      36089.48       814.38 o                         
   5   1   4      16081.71      16285.98       306.08 o                         
   6   1   4       4306.13       4295.76        78.20 o                         
   7   1   4       5376.23       5502.51        95.40 o                         
   8   1   4        410.75        404.98         9.63 o                         
   9   1   4       5656.26       5897.66       102.90 o                         
  10   1   4      11675.12      11731.86       232.73 o                         
  11   1   4       2485.48       2629.00        65.82 o                         
  12   1   4       2232.76       2283.35        55.93 o                         
  13   1   4       1537.02       1541.96        38.50 o                         
  14   1   4       2372.38       2375.45        60.68 o                         
  15   1   4        161.16        177.16        11.96 o                         
  16   1   4        641.75        643.37        29.19 o                         
  17   1   4       1562.11       1557.03        49.40 o                         
  18   1   4       4785.05       4814.53       137.30 o                         
  19   1   4        368.24        370.68        20.79 o                         
  20   1   4        661.20        652.71        26.99 o                         
  21   1   4        964.45        981.75        41.32 o                         
  22   1   4        194.62        186.89        20.24 o                         
  23   1   4        112.34        110.01        20.24 o                         
  24   1   4        351.56        331.24        26.80 o                         
   0   2   4      38192.26      39102.80       923.62 o                         
   1   2   4       4529.88       4579.54        89.03 o                         
   2   2   4       2711.93       2782.98        54.05 o                         
   3   2   4       6428.13       6421.60       120.75 o                         
   4   2   4       4156.94       4315.90        81.92 o                         
   5   2   4       2975.75       2983.68        54.28 o                         
   6   2   4       2894.95       2939.26        53.21 o                         
   7   2   4        722.18        789.52        16.58 o                         
   8   2   4       7142.38       7371.38       133.13 o                         
   9   2   4       6852.19       6786.20       136.39 o                         
  10   2   4       8243.67       8370.55       171.70 o                         
  11   2   4       3035.77       3119.26        83.05 o                         
  12   2   4       8988.22       9141.39       222.68 o                         
  13   2   4         25.16         30.58         7.31 o                         
  14   2   4       2985.19       2943.11        69.41 o                         
  15   2   4       2005.91       2044.51        59.10 o                         
  16   2   4        595.82        609.00        27.35 o                         
  17   2   4       1295.64       1301.64        48.33 o                         
  18   2   4        691.49        759.20        29.22 o                         
  19   2   4         89.59        101.67        14.10 o                         
  20   2   4         94.30         96.37        13.93 o                         
  21   2   4        302.68        309.19        23.11 o                         
  22   2   4       1552.61       1608.17        63.98 o                         
  23   2   4        757.42        689.95        37.18 o                         
   1   3   4       6290.03       6418.44       118.81 o                         
   2   3   4       3525.10       3697.84        71.77 o                         
   3   3   4       2456.91       2533.15        49.79 o                         
   4   3   4       1983.07       1929.06        37.95 o                         
   5   3   4       5783.76       5754.35       105.78 o                         
   6   3   4       6905.85       6901.94       125.08 o                         
   7   3   4       1756.05       1779.42        40.22 o                         
   8   3   4       3316.23       3387.88        75.81 o                         
   9   3   4       5355.36       5347.07       128.15 o                         
  10   3   4       2048.98       2154.85        61.81 o                         
  11   3   4        954.71       1023.19        34.66 o                         
  12   3   4       1680.16       1682.17        46.49 o                         
  13   3   4       6263.26       6466.70       153.07 o                         
  14   3   4         67.10         74.19         7.86 o                         
  15   3   4        181.10        185.82        12.35 o                         
  16   3   4       3271.39       3264.84        87.03 o                         
  17   3   4       1177.90       1179.76        36.56 o                         
  18   3   4       1211.14       1250.20        41.67 o                         
  19   3   4       2060.28       2034.26        62.36 o                         
  20   3   4        194.99        186.50        15.97 o                         
  21   3   4        531.95        532.51        29.61 o                         
  22   3   4        942.98        957.24        50.59 o                         
  23   3   4        382.73        374.04        33.78 o                         
   0   4   4       5978.28       5975.54        96.34 o                         
   1   4   4       1453.59       1525.80        26.90 o                         
   2   4   4       8709.32       9003.41       157.83 o                         
   3   4   4       2705.58       2730.52        56.67 o                         
   4   4   4       8039.57       8286.37       173.60 o                         
   5   4   4        426.67        430.68        12.48 o                         
   6   4   4       3521.93       3509.31        93.17 o                         
   7   4   4         92.78         92.27         6.37 o                         
   8   4   4       2451.32       2499.37        69.15 o                         
   9   4   4        879.75        902.19        26.54 o                         
  10   4   4         27.87         38.73         6.79 o                         
  11   4   4        191.31        206.45        11.54 o                         
  12   4   4        685.82        742.81        27.96 o                         
  13   4   4        783.15        747.20        26.64 o                         
  14   4   4       1665.80       1742.89        42.48 o                         
  15   4   4         77.20        107.49        12.16 o                         
  16   4   4       1207.78       1219.59        38.15 o                         
  17   4   4        190.55        179.07        14.19 o                         
  18   4   4        725.08        711.84        30.36 o                         
  19   4   4        461.05        437.14        26.19 o                         
  20   4   4       1640.45       1595.60        59.45 o                         
  21   4   4         77.80         96.14        18.43 o                         
  22   4   4        179.54        196.01        28.87 o                         
   1   5   4        140.51        137.01         6.56 o                         
   2   5   4       2653.07       2660.27        61.39 o                         
   3   5   4       1768.68       1828.39        41.87 o                         
   4   5   4       1896.81       1942.42        44.19 o                         
   5   5   4       1178.49       1147.17        32.30 o                         
   6   5   4        168.34        166.59        10.15 o                         
   7   5   4       2404.42       2354.15        77.39 o                         
   8   5   4       3805.22       3531.97       104.06 o                         
   9   5   4       1044.90       1098.48        36.47 o                         
  10   5   4        169.46        201.73        12.96 o                         
  11   5   4        215.29        238.94        14.19 o                         
  12   5   4        156.31        161.06        12.80 o                         
  13   5   4       3727.06       3694.84       110.01 o                         
  14   5   4        406.28        391.30        22.99 o                         
  15   5   4       1392.10       1399.75        53.89 o                         
  16   5   4        830.76        809.44        34.85 o                         
  17   5   4       2478.88       2466.46        89.00 o                         
  18   5   4        742.16        717.30        37.66 o                         
  19   5   4        112.09        121.10        22.95 o                         
  20   5   4        322.96        326.26        27.61 o                         
  21   5   4         80.80         78.46        22.57 o                         
   0   6   4       9651.40       9960.20       211.33 o                         
   1   6   4        898.31        940.82        23.79 o                         
   2   6   4        331.66        326.58        11.77 o                         
   3   6   4       1121.19       1062.73        29.71 o                         
   4   6   4        753.30        813.64        23.41 o                         
   5   6   4       1008.75       1036.61        32.91 o                         
   6   6   4       1261.78       1287.19        40.35 o                         
   7   6   4        512.51        535.26        26.54 o                         
   8   6   4        659.64        659.01        31.04 o                         
   9   6   4        235.98        230.99        17.52 o                         
  10   6   4       2509.95       2492.84        84.54 o                         
  11   6   4       2500.74       2527.20        93.91 o                         
  12   6   4       2080.83       2146.67        75.68 o                         
  13   6   4        709.97        654.26        32.43 o                         
  14   6   4        559.75        594.16        36.56 o                         
  15   6   4        538.60        557.18        37.73 o                         
  16   6   4        267.37        287.30        26.80 o                         
  17   6   4        271.02        267.74        24.21 o                         
  18   6   4        226.24        239.23        24.80 o                         
  19   6   4        103.44         90.91        20.82 o                         
   1   7   4       2918.12       2877.51        84.51 o                         
   2   7   4       2739.21       2823.52        83.31 o                         
   3   7   4       1530.15       1523.47        48.91 o                         
   4   7   4       3453.97       3586.96       104.45 o                         
   5   7   4        695.97        680.64        29.22 o                         
   6   7   4       2326.70       2421.75        72.80 o                         
   7   7   4        188.11        177.32        15.19 o                         
   8   7   4          1.77         -0.10        12.64 o                         
   9   7   4       2379.16       2462.32        90.94 o                         
  10   7   4        916.25        949.94        43.71 o                         
  11   7   4        154.90        151.94        19.17 o                         
  12   7   4        316.82        343.71        25.15 o                         
  13   7   4        478.38        537.85        31.23 o                         
  14   7   4         37.93         40.83        23.24 o                         
  15   7   4        146.54        135.65        26.28 o                         
  16   7   4        155.46        165.33        25.73 o                         
  17   7   4        606.58        527.18        36.92 o                         
   0   8   4        934.91        929.44        31.97 o                         
   1   8   4        420.65        413.87        19.62 o                         
   2   8   4         42.59         55.80        13.87 o                         
   3   8   4       1911.91       1849.57        61.13 o                         
   4   8   4       1052.81       1052.16        44.19 o                         
   5   8   4       1353.47       1340.01        49.66 o                         
   6   8   4        589.34        608.74        28.84 o                         
   7   8   4        615.99        635.19        33.17 o                         
   8   8   4       2484.04       2511.04        97.37 o                         
   9   8   4       1981.46       2021.33        75.26 o                         
  10   8   4         21.59         -0.10        20.30 o                         
  11   8   4        522.96        543.02        32.94 o                         
  12   8   4        326.23        283.10        25.51 o                         
  13   8   4        551.62        577.03        43.09 o                         
  14   8   4        883.51        886.83        52.34 o                         
  15   8   4        460.99        440.70        39.83 o                         
   1   9   4       1314.06       1272.38        52.18 o                         
   2   9   4        540.99        545.02        33.94 o                         
   3   9   4        245.18        223.07        21.40 o                         
   4   9   4        186.92        171.08        20.88 o                         
   5   9   4       3139.32       3110.60       110.01 o                         
   6   9   4         60.73         68.31        20.40 o                         
   7   9   4        753.00        746.43        42.03 o                         
   8   9   4         44.69         75.75        21.98 o                         
   9   9   4        887.78        757.39        43.80 o                         
  10   9   4        632.16        556.92        38.44 o                         
  11   9   4        109.42        120.78        25.44 o                         
   0  10   4        397.97        437.40        47.20 o                         
   1  10   4       1097.54       1106.24        73.90 o                         
   2  10   4        306.96        277.18        26.93 o                         
   3  10   4        733.71        697.77        42.87 o                         
   4  10   4        292.22        243.95        25.67 o                         
   5  10   4        411.30        378.89        40.48 o                         
   2   0   5      20469.09      20198.36       353.25 o                         
   4   0   5      20595.04      20395.14       356.94 o                         
   6   0   5       2617.14       2591.08        47.17 o                         
   8   0   5      15415.86      16221.29       389.82 o                         
  10   0   5      17447.87      17977.24       400.32 o                         
  12   0   5       5542.87       5668.84       156.76 o                         
  14   0   5       2275.20       2321.11        63.56 o                         
  16   0   5       3537.22       3581.72       102.13 o                         
  18   0   5       2163.65       2253.22        70.57 o                         
  20   0   5       5160.08       5307.34       173.31 o                         
  22   0   5        429.52        451.34        28.03 o                         
   0   1   5      11906.00      12162.89       205.71 o                         
   1   1   5       5228.50       5517.32       101.35 o                         
   2   1   5      11852.80      12041.27       203.67 o                         
   3   1   5       9056.71       9241.41       172.50 o                         
   4   1   5       1318.59       1331.90        27.67 o                         
   5   1   5       6828.12       7152.06       132.03 o                         
   6   1   5      16063.61      16751.03       295.84 o                         
   7   1   5       7894.11       8221.90       163.42 o                         
   8   1   5       9843.22      10171.01       212.59 o                         
   9   1   5       3628.57       3771.97        88.22 o                         
  10   1   5       2495.31       2625.35        63.04 o                         
  11   1   5       4027.20       4150.34        93.91 o                         
  12   1   5       2748.72       2768.31        72.90 o                         
  13   1   5         14.76         13.09         7.95 o                         
  14   1   5       3890.70       3938.11       101.16 o                         
  15   1   5       1583.72       1621.49        48.49 o                         
  16   1   5       2207.45       2219.31        67.18 o                         
  17   1   5        639.12        674.27        29.77 o                         
  18   1   5        719.04        738.99        32.46 o                         
  19   1   5       1642.68       1726.01        60.07 o                         
  20   1   5        951.66        961.38        37.69 o                         
  21   1   5        376.78        362.43        21.89 o                         
  22   1   5        578.00        583.36        35.46 o                         
  23   1   5        794.66        763.37        42.45 o                         
   1   2   5       6218.44       6310.59       119.13 o                         
   2   2   5       2454.86       2601.17        50.98 o                         
   3   2   5       1017.32       1054.19        21.50 o                         
   4   2   5       9993.71      10344.42       188.60 o                         
   5   2   5       6497.13       6603.55       122.75 o                         
   6   2   5      25300.31      26100.80       524.62 o                         
   7   2   5      12305.97      12615.42       256.59 o                         
   8   2   5        914.68        911.17        25.12 o                         
   9   2   5       1207.93       1291.03        34.82 o                         
  10   2   5       1799.76       1804.83        47.88 o                         
  11   2   5        703.32        733.50        23.79 o                         
  12   2   5       3284.31       3368.35        94.27 o                         
  13   2   5       2273.26       2323.34        65.08 o                         
  14   2   5        418.19        402.04        17.00 o                         
  15   2   5       1161.79       1181.54        44.32 o                         
  16   2   5       6087.15       6160.46       180.75 o                         
  17   2   5        472.85        480.37        25.12 o                         
  18   2   5       1490.98       1495.44        52.82 o                         
  19   2   5       1733.89       1790.38        62.30 o                         
  20   2   5         83.93         82.92        15.07 o                         
  21   2   5        516.06        524.62        31.68 o                         
  22   2   5         48.23         45.32        19.66 o                         
  23   2   5         21.22         28.19        20.88 o                         
   0   3   5       1339.09       1343.02        28.29 o                         
   1   3   5       3740.70       3996.33        79.56 o                         
   2   3   5       7944.75       8345.27       161.67 o                         
   3   3   5      15152.94      15728.12       300.20 o                         
   4   3   5        810.04        908.72        21.98 o                         
   5   3   5       6850.47       7150.80       151.62 o                         
   6   3   5        160.32        178.71         7.56 o                         
   7   3   5       3202.96       3352.97        89.10 o                         
   8   3   5        287.15        306.21        11.90 o                         
   9   3   5       4449.65       4640.54       115.35 o                         
  10   3   5       2696.48       2835.10        81.89 o                         
  11   3   5       2384.07       2488.57        78.98 o                         
  12   3   5       4506.64       4703.13       118.32 o                         
  13   3   5        191.13        166.81        10.47 o                         
  14   3   5        139.37        142.54        11.86 o                         
  15   3   5       2691.30       2760.35        91.07 o                         
  16   3   5        790.26        791.07        34.17 o                         
  17   3   5       1139.23       1126.00        42.48 o                         
  18   3   5        628.56        644.82        33.78 o                         
  19   3   5        720.64        693.90        35.66 o                         
  20   3   5        424.83        396.05        25.31 o                         
  21   3   5        188.46        194.33        20.88 o                         
  22   3   5        510.67        478.88        39.57 o                         
   1   4   5       1869.33       1924.05        50.79 o                         
   2   4   5      13002.27      13664.99       272.17 o                         
   3   4   5       1115.83       1187.94        27.09 o                         
   4   4   5        110.67        136.62         5.75 o                         
   5   4   5        914.99        987.05        31.94 o                         
   6   4   5       1345.65       1542.42        45.23 o                         
   7   4   5       2521.42       2151.06        67.66 o                         
   8   4   5       2939.92       2980.77        70.41 o                         
   9   4   5       1027.24       1076.99        25.96 o                         
  10   4   5       2043.53       2152.23        67.47 o                         
  11   4   5         33.78         31.62         6.14 o                         
  12   4   5        354.20        374.46        17.85 o                         
  13   4   5        907.90        898.99        32.30 o                         
  14   4   5       1104.14       1166.41        44.32 o                         
  15   4   5        995.17        975.48        36.18 o                         
  16   4   5        634.80        649.25        25.86 o                         
  17   4   5        141.75        136.23        16.71 o                         
  18   4   5        104.64         92.01        19.04 o                         
  19   4   5         57.56         80.53        17.07 o                         
  20   4   5       1756.72       1817.98        82.28 o                         
  21   4   5        409.46        406.56        32.17 o                         
   0   5   5         44.94         61.13         5.40 o                         
   1   5   5       1890.93       1926.48        46.29 o                         
   2   5   5       1549.27       1631.64        41.22 o                         
   3   5   5         61.41         74.16         7.05 o                         
   4   5   5       1040.48       1054.71        31.04 o                         
   5   5   5        879.28        924.88        28.77 o                         
   6   5   5        269.26        269.42        11.02 o                         
   7   5   5        438.27        453.24        22.82 o                         
   8   5   5        376.62        393.69        20.37 o                         
   9   5   5        157.02        170.82        15.00 o                         
  10   5   5         76.11         94.37         8.50 o                         
  11   5   5       5141.35       5402.13       167.85 o                         
  12   5   5       1327.31       1346.48        47.94 o                         
  13   5   5        564.33        566.59        31.23 o                         
  14   5   5        286.74        285.91        31.26 o                         
  15   5   5       1316.11       1324.65        65.14 o                         
  16   5   5       1007.85       1063.86        45.45 o                         
  17   5   5        130.17        153.20        28.80 o                         
  18   5   5        192.56        189.35        23.99 o                         
  19   5   5        114.07        112.96        23.44 o                         
  20   5   5        183.17        192.52        25.47 o                         
   1   6   5        145.40        142.63         8.15 o                         
   2   6   5       1090.57       1089.56        28.84 o                         
   3   6   5        422.09        412.25        15.61 o                         
   4   6   5        972.46       1005.25        29.16 o                         
   5   6   5        755.24        794.40        25.15 o                         
   6   6   5       2904.15       2995.35        90.07 o                         
   7   6   5       1970.12       2077.65        62.14 o                         
   8   6   5         63.15         63.56        10.93 o                         
   9   6   5        171.59        194.88        16.13 o                         
  10   6   5        264.51        295.00        24.73 o                         
  11   6   5        619.65        643.53        37.08 o                         
  12   6   5        878.30        978.71        44.48 o                         
  13   6   5        646.87        709.45        36.72 o                         
  14   6   5          7.37         42.12        26.48 o                         
  15   6   5        497.75        506.78        37.44 o                         
  16   6   5       1390.86       1363.22        71.74 o                         
  17   6   5        990.62        932.61        50.56 o                         
  18   6   5        343.50        314.26        29.81 o                         
   0   7   5       3200.11       3224.88        95.59 o                         
   1   7   5        148.99        137.72        12.80 o                         
   2   7   5        181.29        196.69        14.22 o                         
   3   7   5       2452.40       2517.25        70.25 o                         
   4   7   5        689.91        749.11        27.87 o                         
   5   7   5        237.99        235.22        16.68 o                         
   6   7   5       1153.12       1217.39        42.32 o                         
   7   7   5       1329.17       1294.17        51.50 o                         
   8   7   5        512.85        523.20        28.87 o                         
   9   7   5         56.30         67.63        20.24 o                         
  10   7   5        557.61        613.88        36.14 o                         
  11   7   5        181.98        155.63        19.91 o                         
  12   7   5        816.08        826.86        39.93 o                         
  13   7   5        398.33        343.81        34.11 o                         
  14   7   5        479.58        482.02        36.98 o                         
  15   7   5        540.00        509.49        39.51 o                         
  16   7   5         26.75         65.69        34.40 o                         
   1   8   5       1187.59       1213.54        41.25 o                         
   2   8   5        725.67        715.26        28.71 o                         
   3   8   5        888.87        874.35        35.79 o                         
   4   8   5        880.11        879.65        42.35 o                         
   5   8   5        358.15        360.88        24.05 o                         
   6   8   5        117.64        140.69        23.11 o                         
   7   8   5       1763.36       1799.75        76.17 o                         
   8   8   5        729.05        718.08        40.38 o                         
   9   8   5        605.53        608.90        38.15 o                         
  10   8   5       1164.27       1140.93        50.88 o                         
  11   8   5        114.96         91.52        22.05 o                         
  12   8   5        166.13        174.02        32.46 o                         
  13   8   5        772.80        733.56        46.88 o                         
  14   8   5        495.87        461.07        39.51 o                         
   0   9   5        123.07        127.37        17.13 o                         
   1   9   5       1055.64       1029.01        49.17 o                         
   2   9   5        279.32        244.43        24.05 o                         
   3   9   5       1402.87       1379.45        66.34 o                         
   4   9   5        151.79        166.04        24.12 o                         
   5   9   5        736.45        718.17        40.51 o                         
   6   9   5         67.08         53.73        20.92 o                         
   7   9   5        133.72        120.26        22.31 o                         
   8   9   5        355.55        334.05        29.32 o                         
   9   9   5        600.56        595.75        39.12 o                         
  10   9   5          2.71         18.52        22.14 o                         
   0   0   6       3016.31       3230.25        54.31 o                         
   2   0   6      16318.29      16632.54       294.64 o                         
   4   0   6       9195.86       8958.83       154.30 o                         
   6   0   6       4258.75       4344.25        99.93 o                         
   8   0   6       6056.86       6209.27       132.29 o                         
  10   0   6       2320.95       2371.80        74.87 o                         
  12   0   6       8102.12       8346.79       228.63 o                         
  14   0   6       1074.79       1129.00        34.59 o                         
  16   0   6       1363.39       1358.79        45.62 o                         
  18   0   6        420.60        429.32        23.31 o                         
  20   0   6       1829.14       1782.55        60.39 o                         
  22   0   6         25.54         37.86        18.65 o                         
   1   1   6       1434.65       1426.75        28.25 o                         
   2   1   6      11864.77      12264.27       214.08 o                         
   3   1   6        184.33        191.77         6.85 o                         
   4   1   6       3192.12       3399.75        66.95 o                         
   5   1   6       1658.95       1700.86        39.15 o                         
   6   1   6       5794.24       5984.82       162.51 o                         
   7   1   6       2177.05       2168.58        65.37 o                         
   8   1   6       7261.34       7529.43       212.07 o                         
   9   1   6       3243.46       3322.51        87.55 o                         
  10   1   6        853.43        862.55        25.99 o                         
  11   1   6        547.87        581.17        20.79 o                         
  12   1   6        860.29        904.19        27.96 o                         
  13   1   6       5085.10       5214.08       152.53 o                         
  14   1   6        307.07        327.32        18.52 o                         
  15   1   6        667.98        669.10        27.48 o                         
  16   1   6       4630.88       4818.73       145.28 o                         
  17   1   6       2109.52       2178.38        68.02 o                         
  18   1   6        592.10        639.03        29.13 o                         
  19   1   6        628.67        650.32        28.97 o                         
  20   1   6        727.33        755.09        32.49 o                         
  21   1   6        242.89        239.10        23.86 o                         
  22   1   6        305.28        320.02        31.23 o                         
   0   2   6      22682.62      22951.83       473.67 o                         
   1   2   6         27.16         42.32         5.11 o                         
   2   2   6       6148.25       6324.30       135.10 o                         
   3   2   6       4541.57       4817.34       109.43 o                         
   4   2   6       4462.22       4749.00       114.15 o                         
   5   2   6       3931.48       4020.84       107.59 o                         
   6   2   6       4869.30       5120.91       134.07 o                         
   7   2   6        254.48        272.04        12.61 o                         
   8   2   6         12.67         28.25         8.28 o                         
   9   2   6       1597.52       1595.05        47.01 o                         
  10   2   6       3615.73       3730.66        97.60 o                         
  11   2   6       1265.86       1261.90        34.07 o                         
  12   2   6       4717.37       4665.21       124.04 o                         
  13   2   6        385.64        382.86        17.26 o                         
  14   2   6        289.85        292.77        18.43 o                         
  15   2   6        682.08        690.11        33.17 o                         
  16   2   6       1232.02       1298.79        56.74 o                         
  17   2   6        607.50        604.18        28.35 o                         
  18   2   6       1179.50       1200.42        45.84 o                         
  19   2   6          3.97         11.22        17.75 o                         
  20   2   6        284.24        273.21        24.63 o                         
  21   2   6        803.38        773.49        38.05 o                         
  22   2   6       1905.23       1929.68        77.68 o                         
   1   3   6       6828.44       7326.38       163.90 o                         
   2   3   6       7121.62       7545.53       160.22 o                         
   3   3   6       1764.17       1948.14        44.58 o                         
   4   3   6      12727.79      13479.56       308.61 o                         
   5   3   6       2226.02       2334.49        56.61 o                         
   6   3   6       6035.94       6248.42       153.53 o                         
   7   3   6        969.96        951.42        29.00 o                         
   8   3   6        282.19        319.60        12.54 o                         
   9   3   6       4239.56       4339.17       132.16 o                         
  10   3   6       3887.98       4047.41       146.71 o                         
  11   3   6         92.63        101.16         7.79 o                         
  12   3   6        639.63        643.33        28.58 o                         
  13   3   6       1824.50       1795.45        82.02 o                         
  14   3   6        874.16        864.10        43.38 o                         
  15   3   6        673.80        653.68        35.17 o                         
  16   3   6        427.35        437.89        27.19 o                         
  17   3   6        130.34        146.87        20.21 o                         
  18   3   6       1954.20       2053.21        75.20 o                         
  19   3   6        150.55        135.13        18.98 o                         
  20   3   6        842.89        792.56        39.76 o                         
  21   3   6        661.18        635.90        43.00 o                         
   0   4   6       2987.90       2940.59        59.48 o                         
   1   4   6         90.26        111.69         7.11 o                         
   2   4   6       2293.01       2395.59        57.35 o                         
   3   4   6        895.08        980.81        32.26 o                         
   4   4   6       2242.20       2421.39        66.21 o                         
   5   4   6       1827.58       1971.61        58.03 o                         
   6   4   6       1995.56       2129.95        68.73 o                         
   7   4   6        372.69        340.93        15.23 o                         
   8   4   6      10761.49      11432.17       338.35 o                         
   9   4   6        286.65        329.01        14.45 o                         
  10   4   6        884.15        912.56        33.62 o                         
  11   4   6       1421.89       1422.58        49.75 o                         
  12   4   6       4079.57       4163.89       144.93 o                         
  13   4   6        467.96        446.23        25.64 o                         
  14   4   6       7117.03       7322.60       251.35 o                         
  15   4   6        521.08        536.13        29.55 o                         
  16   4   6        969.10        960.09        52.08 o                         
  17   4   6        211.21        218.15        22.92 o                         
  18   4   6       1374.99       1335.39        56.22 o                         
  19   4   6        117.37        106.62        23.96 o                         
  20   4   6         60.17         40.64        21.18 o                         
   1   5   6       8769.48       9296.34       208.39 o                         
   2   5   6        553.28        589.93        21.79 o                         
   3   5   6        140.23        164.84         9.28 o                         
   4   5   6       4430.78       4687.87       124.82 o                         
   5   5   6       7361.44       7956.49       207.26 o                         
   6   5   6       1990.30       2109.88        55.35 o                         
   7   5   6       1181.77       1189.52        38.28 o                         
   8   5   6        660.67        640.84        27.54 o                         
   9   5   6        226.29        197.72        19.11 o                         
  10   5   6       3021.92       3243.63       114.89 o                         
  11   5   6        397.95        421.30        28.29 o                         
  12   5   6        798.54        893.85        44.35 o                         
  13   5   6        129.49        171.73        27.09 o                         
  14   5   6       1028.39       1073.69        58.97 o                         
  15   5   6        304.38        315.49        28.77 o                         
  16   5   6        218.90        233.96        26.83 o                         
  17   5   6        835.68        787.49        49.91 o                         
  18   5   6        596.82        622.13        47.36 o                         
  19   5   6        413.71        455.54        36.43 o                         
   0   6   6       4833.23       4983.83       155.56 o                         
   1   6   6       2825.08       2842.66        86.28 o                         
   2   6   6       1210.64       1244.29        44.52 o                         
   3   6   6       3279.80       3448.21       101.87 o                         
   4   6   6        987.91       1044.14        36.05 o                         
   5   6   6        954.20        981.42        33.85 o                         
   6   6   6        390.20        388.13        24.18 o                         
   7   6   6        303.79        358.33        28.03 o                         
   8   6   6        301.70        297.23        23.66 o                         
   9   6   6       2132.77       2193.80        86.41 o                         
  10   6   6       1393.60       1389.41        62.20 o                         
  11   6   6       1160.35       1225.63        53.92 o                         
  12   6   6       3180.62       3222.91       122.75 o                         
  13   6   6        235.62        231.89        29.10 o                         
  14   6   6        142.37        169.17        29.61 o                         
  15   6   6        537.58        534.45        39.28 o                         
  16   6   6        436.43        430.61        33.43 o                         
  17   6   6        365.30        420.33        38.96 o                         
  18   6   6        254.08        258.27        31.91 o                         
   1   7   6        573.96        600.30        22.76 o                         
   2   7   6        287.74        303.60        16.33 o                         
   3   7   6       2109.92       2133.99        65.66 o                         
   4   7   6         52.43         64.14        15.00 o                         
   5   7   6        232.62        243.72        22.66 o                         
   6   7   6       1973.05       2024.34        79.01 o                         
   7   7   6       1139.62       1240.99        54.12 o                         
   8   7   6       1395.23       1437.19        61.39 o                         
   9   7   6       2763.32       2700.29       105.58 o                         
  10   7   6        710.14        732.37        39.80 o                         
  11   7   6        224.87        199.85        21.85 o                         
  12   7   6        167.35        147.48        27.74 o                         
  13   7   6       2386.85       2546.57       116.35 o                         
  14   7   6        277.06        282.39        29.68 o                         
  15   7   6        240.22        248.93        30.78 o                         
   0   8   6       1484.59       1481.83        65.59 o                         
   1   8   6          9.42         14.19        14.64 o                         
   2   8   6       1261.50       1241.89        54.51 o                         
   3   8   6       1279.58       1305.61        57.25 o                         
   4   8   6       1111.82       1210.66        58.00 o                         
   5   8   6        515.04        506.16        29.45 o                         
   6   8   6        645.83        666.25        33.40 o                         
   7   8   6        539.74        506.49        30.55 o                         
   8   8   6        255.98        263.18        23.83 o                         
   9   8   6        277.02        298.42        25.18 o                         
  10   8   6        253.73        253.55        25.18 o                         
  11   8   6        767.09        804.85        45.68 o                         
  12   8   6        404.71        433.52        34.17 o                         
  13   8   6        299.71        276.41        28.13 o                         
   1   9   6        214.24        235.29        25.60 o                         
   2   9   6       1309.70       1254.21        53.37 o                         
   3   9   6          7.46          5.79        19.62 o                         
   4   9   6        152.21        169.24        27.58 o                         
   5   9   6        522.53        465.72        32.78 o                         
   6   9   6        189.04        163.36        22.40 o                         
   7   9   6       1891.98       1719.67        71.70 o                         
   8   9   6        246.92        224.04        22.82 o                         
   2   0   7       5233.25       5499.89       135.39 o                         
   4   0   7       1912.47       1981.57        55.86 o                         
   6   0   7       3980.61       4078.67       124.76 o                         
   8   0   7       7014.66       7337.11       259.89 o                         
  10   0   7       2722.35       2779.40        89.26 o                         
  12   0   7        481.25        516.09        34.14 o                         
  14   0   7       2704.58       2856.79       108.33 o                         
  16   0   7       3002.36       3183.47        93.95 o                         
  18   0   7       1190.04       1266.11        45.10 o                         
  20   0   7       2536.99       2631.11        84.70 o                         
  22   0   7        418.99        427.25        36.95 o                         
   0   1   7       2995.34       2889.80        65.17 o                         
   1   1   7       5077.43       5273.27       125.89 o                         
   2   1   7        469.83        437.14        14.29 o                         
   3   1   7       8904.20       9113.42       232.21 o                         
   4   1   7       2650.35       2733.85        77.07 o                         
   5   1   7        858.20        863.26        29.61 o                         
   6   1   7        244.49        250.67        12.61 o                         
   7   1   7       4758.77       4925.35       153.56 o                         
   8   1   7       2576.76       2662.82        94.56 o                         
   9   1   7        227.27        259.24        14.00 o                         
  10   1   7        320.72        339.58        14.74 o                         
  11   1   7       1198.85       1225.60        40.93 o                         
  12   1   7       1019.76       1102.65        41.28 o                         
  13   1   7          8.93         27.67        11.28 o                         
  14   1   7        766.30        742.81        32.17 o                         
  15   1   7        390.25        430.61        25.89 o                         
  16   1   7       1079.43       1166.02        41.22 o                         
  17   1   7        227.10        242.37        19.07 o                         
  18   1   7        333.73        352.83        21.82 o                         
  19   1   7        701.66        702.17        32.17 o                         
  20   1   7        251.79        224.94        21.05 o                         
  21   1   7        245.61        237.26        22.18 o                         
  22   1   7        546.72        536.65        33.30 o                         
   1   2   7       1110.74       1148.40        29.90 o                         
   2   2   7        302.42        322.18        12.25 o                         
   3   2   7         50.67         63.40         7.89 o                         
   4   2   7       4297.38       4473.14       118.94 o                         
   5   2   7       1520.16       1574.78        48.14 o                         
   6   2   7       9082.56       9717.32       251.55 o                         
   7   2   7       2453.26       2502.76        70.35 o                         
   8   2   7       1383.54       1428.85        49.98 o                         
   9   2   7        382.29        397.93        18.82 o                         
  10   2   7       5087.04       5144.08       129.83 o                         
  11   2   7        909.87        939.20        33.46 o                         
  12   2   7       4241.57       4380.52       136.52 o                         
  13   2   7        219.68        216.05        19.53 o                         
  14   2   7        351.25        346.01        22.47 o                         
  15   2   7        151.49        141.05        16.20 o                         
  16   2   7       1718.38       1703.54        58.26 o                         
  17   2   7        770.29        823.18        35.08 o                         
  18   2   7       1740.93       1723.55        65.27 o                         
  19   2   7        347.69        358.78        26.61 o                         
  20   2   7        225.77        244.79        28.13 o                         
  21   2   7         90.90         99.44        19.53 o                         
   0   3   7       8653.81       9274.03       200.76 o                         
   1   3   7        930.72       1010.23        23.44 o                         
   2   3   7       2881.05       3073.03        80.98 o                         
   3   3   7       2370.79       2512.56        71.19 o                         
   4   3   7         73.72         72.48         8.11 o                         
   5   3   7        443.85        470.57        17.10 o                         
   6   3   7       3593.72       3682.52        94.56 o                         
   7   3   7       1034.89       1102.85        30.10 o                         
   8   3   7       6079.70       6178.37       154.40 o                         
   9   3   7        513.42        487.64        20.30 o                         
  10   3   7        364.85        381.09        16.16 o                         
  11   3   7       1336.68       1343.24        55.90 o                         
  12   3   7       2121.72       2054.43        80.43 o                         
  13   3   7        149.37        146.45        18.01 o                         
  14   3   7       3739.19       3748.15       171.37 o                         
  15   3   7       2244.03       2243.23       100.54 o                         
  16   3   7        282.96        290.02        28.09 o                         
  17   3   7        144.10        177.71        23.24 o                         
  18   3   7        520.19        534.26        37.11 o                         
  19   3   7        994.69       1059.76        54.80 o                         
  20   3   7        416.87        415.48        33.10 o                         
   1   4   7       3254.87       3515.06        84.67 o                         
   2   4   7       8992.47       9516.23       264.96 o                         
   3   4   7        162.75        177.39        12.06 o                         
   4   4   7      10033.66      10836.07       456.35 o                         
   5   4   7       1758.64       1849.02        67.53 o                         
   6   4   7         88.97        115.93        10.25 o                         
   7   4   7        817.06        835.69        34.33 o                         
   8   4   7       2442.24       2462.00        81.66 o                         
   9   4   7       1217.28       1226.60        49.40 o                         
  10   4   7       3360.25       3389.98       150.42 o                         
  11   4   7          8.91         12.22        12.48 o                         
  12   4   7        178.26        193.03        21.72 o                         
  13   4   7        365.37        350.15        32.85 o                         
  14   4   7        484.60        487.25        35.95 o                         
  15   4   7        771.34        832.10        47.39 o                         
  16   4   7         29.81         33.62        22.95 o                         
  17   4   7        378.47        326.23        31.78 o                         
  18   4   7       1407.71       1539.15        68.34 o                         
  19   4   7        111.50        126.89        22.60 o                         
   0   5   7       5752.15       5522.97       110.56 o                         
   1   5   7       1110.85       1100.30        36.05 o                         
   2   5   7       1579.87       1567.60        45.13 o                         
   3   5   7       1900.51       1947.52        57.03 o                         
   4   5   7        591.01        604.31        21.66 o                         
   5   5   7       3549.67       3722.77       167.85 o                         
   6   5   7       1220.31       1315.57        59.13 o                         
   7   5   7        668.18        711.03        36.24 o                         
   8   5   7        761.50        777.72        37.02 o                         
   9   5   7       2931.96       3009.38       112.02 o                         
  10   5   7        282.76        334.95        29.29 o                         
  11   5   7       5216.77       5306.41       237.94 o                         
  12   5   7         50.38         53.44        26.90 o                         
  13   5   7        231.19        229.82        30.23 o                         
  14   5   7       1132.19       1149.47        58.00 o                         
  15   5   7       1555.92       1605.88        80.11 o                         
  16   5   7        321.62        364.44        35.95 o                         
  17   5   7       1098.08       1107.05        63.78 o                         
  18   5   7        145.09        150.42        31.04 o                         
   1   6   7       2114.49       2185.23        93.72 o                         
   2   6   7       1158.96       1240.96        56.74 o                         
   3   6   7        667.97        681.29        35.95 o                         
   4   6   7        373.13        382.02        24.21 o                         
   5   6   7       2501.67       2548.35       120.71 o                         
   6   6   7        960.09        982.04        56.67 o                         
   7   6   7       3242.58       3167.43       122.20 o                         
   8   6   7        938.95        973.92        57.67 o                         
   9   6   7       1814.70       1922.79        96.34 o                         
  10   6   7        278.24        322.12        32.30 o                         
  11   6   7        567.84        616.08        42.61 o                         
  12   6   7        599.32        607.74        46.46 o                         
  13   6   7       2726.28       2908.10       145.51 o                         
  14   6   7        158.79        184.43        36.08 o                         
  15   6   7        607.06        624.62        57.29 o                         
  16   6   7        474.33        432.88        39.99 o                         
   0   7   7        842.81        878.85        43.74 o                         
   1   7   7       2029.85       2108.29        91.20 o                         
   2   7   7        490.26        502.29        35.37 o                         
   3   7   7       3391.37       3476.46       141.34 o                         
   4   7   7        699.18        726.32        41.99 o                         
   5   7   7         99.49         94.30        23.96 o                         
   6   7   7        825.13        798.41        44.87 o                         
   7   7   7        583.95        566.13        37.11 o                         
   8   7   7         49.97         31.16        25.67 o                         
   9   7   7        744.08        761.91        41.51 o                         
  10   7   7        273.63        271.04        32.75 o                         
  11   7   7         23.79         52.24        31.29 o                         
  12   7   7        812.83        770.68        52.92 o                         
  13   7   7        133.55        108.30        31.52 o                         
  14   7   7         15.69         -4.36        29.58 o                         
   1   8   7        562.73        536.72        36.24 o                         
   2   8   7        556.36        510.34        45.32 o                         
   3   8   7        214.21        192.45        25.41 o                         
   4   8   7         93.42         95.14        19.85 o                         
   5   8   7        746.26        733.37        41.22 o                         
   6   8   7        420.88        456.48        38.15 o                         
   7   8   7        294.68        287.40        28.64 o                         
   8   8   7        205.33        179.49        26.86 o                         
   9   8   7        168.24        155.21        23.54 o                         
  10   8   7        814.42        780.15        46.75 o                         
  11   8   7          0.30        -22.14        22.14 o                         
   0   9   7          0.88        -21.34        37.50 o                         
   1   9   7        263.76        302.79        39.70 o                         
   2   9   7         75.64        105.00        25.64 o                         
   3   9   7        203.77        214.11        33.10 o                         
   4   9   7         74.67         63.33        23.99 o                         
   5   9   7        120.26         98.12        23.54 o                         
   0   0   8      12683.45      12658.81       372.42 o                         
   2   0   8       1165.11       1136.44        38.79 o                         
   4   0   8       2514.29       2429.18        87.80 o                         
   6   0   8       4091.75       4351.49       184.43 o                         
   8   0   8      11183.12      11404.79       476.84 o                         
  10   0   8       1886.08       2009.72        76.75 o                         
  12   0   8       3416.26       3508.95       127.96 o                         
  14   0   8       4855.80       5371.00       166.36 o                         
  16   0   8        749.49        784.22        32.23 o                         
  18   0   8       1261.14       1349.93        54.93 o                         
  20   0   8        464.51        489.77        27.90 o                         
   1   1   8       4295.58       4382.75       148.81 o                         
   2   1   8       2998.87       3029.49        95.69 o                         
   3   1   8        541.66        545.77        20.85 o                         
   4   1   8       5183.49       5182.04       137.01 o                         
   5   1   8       3784.50       3852.15       119.16 o                         
   6   1   8       3683.55       3701.72       127.96 o                         
   7   1   8       1365.67       1364.32        47.20 o                         
   8   1   8       1454.44       1444.24        53.76 o                         
   9   1   8       1802.88       1768.81        64.98 o                         
  10   1   8       3283.56       3308.09       134.36 o                         
  11   1   8        229.82        251.68        32.49 o                         
  12   1   8       1407.11       1520.69        63.59 o                         
  13   1   8        929.27       1008.90        40.73 o                         
  14   1   8       1421.90       1465.57        54.41 o                         
  15   1   8        273.57        259.69        22.92 o                         
  16   1   8       1119.57       1122.31        43.19 o                         
  17   1   8        771.39        818.62        35.66 o                         
  18   1   8        751.29        756.71        35.11 o                         
  19   1   8        826.12        854.05        40.18 o                         
  20   1   8        718.17        747.11        37.63 o                         
   0   2   8       5869.15       5794.50       244.01 o                         
   1   2   8       1195.17       1188.55        48.33 o                         
   2   2   8       5868.20       6105.40       206.16 o                         
   3   2   8       1768.78       1801.30        72.74 o                         
   4   2   8       3673.22       3715.08       117.45 o                         
   5   2   8        759.51        792.37        28.58 o                         
   6   2   8       3958.67       4050.29       127.60 o                         
   7   2   8        331.57        330.14        17.30 o                         
   8   2   8        819.42        817.26        30.36 o                         
   9   2   8       3084.41       3049.98        98.05 o                         
  10   2   8        842.62        803.42        33.30 o                         
  11   2   8       1700.07       1741.46        64.66 o                         
  12   2   8       1005.92       1074.95        47.94 o                         
  13   2   8          9.78          4.56        16.68 o                         
  14   2   8        464.62        523.53        30.00 o                         
  15   2   8       1259.23       1335.90        56.19 o                         
  16   2   8       1192.67       1304.29        58.32 o                         
  17   2   8        309.71        314.78        27.48 o                         
  18   2   8        422.93        442.09        27.77 o                         
  19   2   8        293.50        308.48        24.25 o                         
  20   2   8        823.60        807.14        44.61 o                         
   1   3   8        535.53        523.88        25.12 o                         
   2   3   8       6033.78       6213.93       238.39 o                         
   3   3   8        907.24        982.13        34.14 o                         
   4   3   8        273.96        270.01        14.94 o                         
   5   3   8       2072.03       2109.10        61.88 o                         
   6   3   8       3191.45       3202.64        90.36 o                         
   7   3   8       1255.72       1308.94        46.62 o                         
   8   3   8       4719.48       4902.46       168.40 o                         
   9   3   8       2148.98       2198.46        73.55 o                         
  10   3   8        474.80        473.38        25.83 o                         
  11   3   8        440.63        457.83        28.61 o                         
  12   3   8        284.04        313.71        27.45 o                         
  13   3   8       2391.53       2476.16        98.28 o                         
  14   3   8        698.39        720.70        43.32 o                         
  15   3   8        884.47        892.59        50.95 o                         
  16   3   8       1667.39       1765.94        86.96 o                         
  17   3   8        520.04        522.49        36.34 o                         
  18   3   8         80.23         89.65        23.99 o                         
  19   3   8        295.85        353.48        33.98 o                         
   0   4   8        924.03        956.27        35.88 o                         
   1   4   8        498.10        452.66        21.82 o                         
   2   4   8       4001.67       4100.46       145.54 o                         
   3   4   8        385.88        391.43        17.13 o                         
   4   4   8       1603.54       1632.19        50.04 o                         
   5   4   8        906.75        910.43        34.66 o                         
   6   4   8       2739.29       2822.72       107.04 o                         
   7   4   8         75.45         98.31        21.08 o                         
   8   4   8       3150.89       3370.29       153.24 o                         
   9   4   8        421.97        424.99        30.94 o                         
  10   4   8       2616.15       2715.42       128.21 o                         
  11   4   8       1418.94       1385.43        73.35 o                         
  12   4   8       3133.80       3280.03       136.13 o                         
  13   4   8        132.04        134.19        26.32 o                         
  14   4   8        698.04        698.81        50.11 o                         
  15   4   8        117.99        125.30        29.45 o                         
  16   4   8        192.31        152.40        26.38 o                         
  17   4   8        287.94        311.81        37.02 o                         
  18   4   8        528.22        558.12        37.18 o                         
   1   5   8       2913.34       3044.17       139.01 o                         
   2   5   8       1561.90       1628.67        79.72 o                         
   3   5   8        331.35        333.56        25.02 o                         
   4   5   8         36.74         42.84        19.04 o                         
   5   5   8       1328.05       1408.67        62.04 o                         
   6   5   8       2839.39       2838.62       114.41 o                         
   7   5   8       3897.16       3954.14       155.21 o                         
   8   5   8        923.46        963.06        48.27 o                         
   9   5   8        532.28        567.81        35.66 o                         
  10   5   8        598.31        616.47        36.50 o                         
  11   5   8        172.83        170.37        23.21 o                         
  12   5   8        303.80        300.46        41.35 o                         
  13   5   8        649.56        612.36        42.54 o                         
  14   5   8          7.42          2.78        23.31 o                         
  15   5   8        900.73        916.86        52.44 o                         
  16   5   8        815.53        880.01        57.45 o                         
  17   5   8       1030.24       1008.42        71.28 o                         
   0   6   8       1754.46       1842.81        89.71 o                         
   1   6   8        462.03        450.33        33.49 o                         
   2   6   8        314.95        288.47        25.99 o                         
   3   6   8       3261.61       3355.13       135.94 o                         
   4   6   8       1752.80       1867.93        81.60 o                         
   5   6   8        977.77       1059.43        53.89 o                         
   6   6   8        555.32        670.62        46.16 o                         
   7   6   8        324.47        370.42        29.35 o                         
   8   6   8        473.34        454.41        31.81 o                         
   9   6   8        531.44        565.07        37.05 o                         
  10   6   8        195.44        207.45        28.35 o                         
  11   6   8       1029.42       1140.38        73.39 o                         
  12   6   8        616.45        643.27        52.24 o                         
  13   6   8        174.64        165.72        35.01 o                         
  14   6   8        236.13        232.70        39.73 o                         
  15   6   8        162.85        176.00        40.48 o                         
   1   7   8        308.48        316.75        33.62 o                         
   2   7   8        979.26       1063.76        61.59 o                         
   3   7   8        465.12        434.69        32.59 o                         
   4   7   8       1232.49       1262.74        61.88 o                         
   5   7   8        280.33        323.12        35.98 o                         
   6   7   8        123.81        128.76        28.80 o                         
   7   7   8       2007.69       2017.16       105.55 o                         
   8   7   8        118.38        139.63        30.97 o                         
   9   7   8        574.15        596.49        47.68 o                         
  10   7   8        485.33        479.01        47.46 o                         
  11   7   8        100.65        124.30        33.10 o                         
  12   7   8         39.66         74.52        30.26 o                         
   0   8   8       1215.92       1329.66        75.97 o                         
   1   8   8        174.87        231.50        36.69 o                         
   2   8   8         36.26         52.34        28.35 o                         
   3   8   8        165.42        185.98        28.38 o                         
   4   8   8        296.13        279.09        25.35 o                         
   5   8   8        451.69        422.85        29.45 o                         
   6   8   8        612.52        612.72        39.96 o                         
   7   8   8        148.74        126.63        27.54 o                         
   8   8   8        733.86        778.34        43.64 o                         
   9   8   8        257.19        236.06        29.26 o                         
   2   0   9      14242.31      14580.11       493.43 o                         
   4   0   9      19009.90      19078.24       640.81 o                         
   6   0   9       1915.34       1973.00        71.74 o                         
   8   0   9        966.58        945.70        52.47 o                         
  10   0   9        955.62       1063.09        59.32 o                         
  12   0   9        334.48        344.46        24.70 o                         
  14   0   9         23.18         28.74        15.68 o                         
  16   0   9       1190.95       1200.03        46.00 o                         
  18   0   9       2650.62       2806.36        90.94 o                         
   0   1   9      12196.35      12213.78       368.19 o                         
   1   1   9        324.78        323.25        15.45 o                         
   2   1   9       1288.91       1295.33        45.32 o                         
   3   1   9        427.98        444.35        22.79 o                         
   4   1   9        410.20        394.70        22.08 o                         
   5   1   9       2840.37       2821.26       110.43 o                         
   6   1   9       3494.75       3371.78       135.59 o                         
   7   1   9       1205.06       1247.58        66.37 o                         
   8   1   9       3543.92       3623.88       139.53 o                         
   9   1   9       1460.88       1476.95        59.39 o                         
  10   1   9        529.44        557.21        33.88 o                         
  11   1   9       3382.03       3406.15       156.53 o                         
  12   1   9       1491.04       1526.84        71.77 o                         
  13   1   9         62.88         78.36        21.18 o                         
  14   1   9       2621.38       2857.31       102.74 o                         
  15   1   9       2773.69       2975.44       108.56 o                         
  16   1   9        219.35        211.07        20.14 o                         
  17   1   9        573.19        620.03        30.07 o                         
  18   1   9         28.12         35.53        20.59 o                         
  19   1   9        266.72        267.81        25.96 o                         
   1   2   9       3014.64       3065.57       138.98 o                         
   2   2   9        813.64        871.70        42.71 o                         
   3   2   9        649.59        630.92        32.07 o                         
   4   2   9       2844.54       2797.18        99.60 o                         
   5   2   9        811.57        816.81        39.34 o                         
   6   2   9        225.52        239.20        18.56 o                         
   7   2   9       1476.40       1522.92        60.13 o                         
   8   2   9       1373.93       1450.12        63.46 o                         
   9   2   9        753.79        740.64        38.73 o                         
  10   2   9       3817.12       3922.79       145.45 o                         
  11   2   9        629.61        654.75        35.50 o                         
  12   2   9       2591.88       2651.51       113.57 o                         
  13   2   9       2489.57       2503.93        99.34 o                         
  14   2   9        813.04        769.87        40.02 o                         
  15   2   9        409.81        430.00        28.35 o                         
  16   2   9         74.26         92.04        26.77 o                         
  17   2   9        279.14        300.30        31.16 o                         
  18   2   9        451.87        503.19        37.27 o                         
  19   2   9        468.08        512.27        39.80 o                         
   0   3   9        684.22        704.76        42.12 o                         
   1   3   9       2394.86       2417.87       112.99 o                         
   2   3   9        910.75        918.03        49.37 o                         
   3   3   9       4044.59       4121.73       182.66 o                         
   4   3   9        600.95        652.16        35.63 o                         
   5   3   9        134.39        155.82        21.66 o                         
   6   3   9        244.16        240.26        18.72 o                         
   7   3   9       1522.99       1571.12        77.46 o                         
   8   3   9       1266.34       1288.06        68.15 o                         
   9   3   9       1029.58       1035.38        50.43 o                         
  10   3   9         85.42         92.94        17.85 o                         
  11   3   9        344.51        328.91        33.65 o                         
  12   3   9       1159.99       1222.95        60.00 o                         
  13   3   9        183.72        184.53        25.15 o                         
  14   3   9        309.66        340.97        33.14 o                         
  15   3   9         55.37         58.84        25.64 o                         
  16   3   9         81.28         93.82        30.19 o                         
  17   3   9        235.32        231.15        32.91 o                         
  18   3   9         10.53         10.38        25.57 o                         
   1   4   9       1117.56       1323.59        67.73 o                         
   2   4   9        100.22        120.58        21.98 o                         
   3   4   9        122.79        109.17        21.56 o                         
   4   4   9        907.02        925.11        51.95 o                         
   5   4   9        780.94        852.01        42.71 o                         
   6   4   9       3410.06       3601.12       164.87 o                         
   7   4   9         81.54         97.02        21.14 o                         
   8   4   9        282.96        317.43        29.94 o                         
   9   4   9        150.08        165.46        22.92 o                         
  10   4   9        598.41        554.24        35.33 o                         
  11   4   9        202.51        180.55        30.32 o                         
  12   4   9         96.49         81.63        22.79 o                         
  13   4   9         43.46         40.35        24.31 o                         
  14   4   9        305.79        318.53        37.63 o                         
  15   4   9         11.27         -5.14        21.50 o                         
  16   4   9       2402.13       2347.49       108.40 o                         
  17   4   9        211.51        223.39        37.86 o                         
   0   5   9       1610.61       1734.03        86.38 o                         
   1   5   9        228.20        255.94        27.35 o                         
   2   5   9        426.70        443.32        32.81 o                         
   3   5   9       1153.52       1202.42        64.37 o                         
   4   5   9        114.37        124.92        23.66 o                         
   5   5   9        868.03        905.29        45.29 o                         
   6   5   9        113.29        108.30        18.59 o                         
   7   5   9       2156.30       2264.05        98.18 o                         
   8   5   9        138.72        112.05        19.82 o                         
   9   5   9        193.88        167.53        23.05 o                         
  10   5   9        178.31        175.80        27.96 o                         
  11   5   9        459.94        455.60        42.35 o                         
  12   5   9       1210.95       1221.82        67.73 o                         
  13   5   9        227.74        276.31        31.04 o                         
  14   5   9         41.78         67.02        26.15 o                         
  15   5   9        331.63        325.03        36.56 o                         
   1   6   9        683.60        716.04        45.29 o                         
   2   6   9        554.18        559.25        41.25 o                         
   3   6   9        500.24        512.15        41.54 o                         
   4   6   9        943.13        980.71        50.40 o                         
   5   6   9        114.31        125.95        22.14 o                         
   6   6   9        359.34        364.53        32.65 o                         
   7   6   9         31.20         59.32        22.92 o                         
   8   6   9        516.88        475.23        34.85 o                         
   9   6   9        807.17        827.06        47.30 o                         
  10   6   9       1206.93       1226.96        76.94 o                         
  11   6   9        128.99        148.90        36.21 o                         
  12   6   9        419.22        371.65        43.55 o                         
  13   6   9        246.73        213.46        40.28 o                         
   0   7   9       1306.33       1432.15        79.85 o                         
   1   7   9        897.60        908.94        60.62 o                         
   2   7   9        189.57        180.88        33.04 o                         
   3   7   9        548.50        532.58        44.71 o                         
   4   7   9        248.44        238.29        27.19 o                         
   5   7   9         33.54         54.21        28.13 o                         
   6   7   9        181.48        201.79        27.03 o                         
   7   7   9         25.54         47.26        24.99 o                         
   8   7   9        873.04        912.98        52.92 o                         
   9   7   9        112.34        100.77        30.39 o                         
  10   7   9         21.76         10.38        37.99 o                         
   1   8   9        811.53        816.68        59.94 o                         
   2   8   9        605.01        568.33        49.88 o                         
   3   8   9        110.53        121.43        35.21 o                         
   4   8   9        967.41       1032.63        67.76 o                         
   0   0  10        394.49        436.76        20.69 o                         
   2   0  10       4062.14       4246.46       130.93 o                         
   4   0  10        120.50        107.56        10.64 o                         
   6   0  10       1462.65       1510.02        61.75 o                         
   8   0  10       4036.43       4342.41       190.54 o                         
  10   0  10       3012.02       3121.98       145.02 o                         
  12   0  10       8417.91       8856.57       387.91 o                         
  14   0  10       2122.87       2265.57       115.90 o                         
  16   0  10        253.06        263.80        20.82 o                         
  18   0  10       1156.82       1199.12        48.17 o                         
   1   1  10       5436.02       5527.24       181.85 o                         
   2   1  10       3319.76       3317.24       121.85 o                         
   3   1  10        353.08        361.24        20.92 o                         
   4   1  10        220.40        232.89        18.56 o                         
   5   1  10       2119.43       2116.83        83.02 o                         
   6   1  10       3383.52       3539.56       142.47 o                         
   7   1  10        398.02        395.80        30.49 o                         
   8   1  10       1492.20       1616.58        72.67 o                         
   9   1  10        582.17        594.00        35.95 o                         
  10   1  10       1642.71       1673.25        87.32 o                         
  11   1  10        101.38        102.48        27.06 o                         
  12   1  10        925.43       1015.69        54.63 o                         
  13   1  10        184.92        226.75        29.87 o                         
  14   1  10        308.70        299.97        26.22 o                         
  15   1  10        236.27        231.34        26.09 o                         
  16   1  10       1548.68       1620.59        64.62 o                         
  17   1  10        198.31        181.88        29.35 o                         
  18   1  10         45.06         61.10        22.79 o                         
   0   2  10       1591.41       1586.16        77.04 o                         
   1   2  10        526.45        550.81        35.37 o                         
   2   2  10       2094.46       2220.02       103.58 o                         
   3   2  10       3831.27       3810.28       170.24 o                         
   4   2  10       3491.04       3540.31       161.77 o                         
   5   2  10        387.99        361.75        28.58 o                         
   6   2  10        964.23       1006.25        51.05 o                         
   7   2  10        488.66        489.74        31.49 o                         
   8   2  10        729.24        734.53        41.87 o                         
   9   2  10        610.84        655.88        38.96 o                         
  10   2  10        433.50        440.47        30.29 o                         
  11   2  10        985.14       1003.70        54.31 o                         
  12   2  10        143.47        141.08        25.96 o                         
  13   2  10         29.87         20.27        24.76 o                         
  14   2  10        528.05        536.84        37.63 o                         
  15   2  10        231.00        255.65        30.00 o                         
  16   2  10       1066.35       1119.21        60.32 o                         
  17   2  10        423.15        424.18        32.10 o                         
   1   3  10        218.34        243.30        27.41 o                         
   2   3  10        748.00        944.80        52.02 o                         
   3   3  10        369.80        433.01        34.43 o                         
   4   3  10       1013.89       1075.82        58.61 o                         
   5   3  10        293.96        346.46        28.55 o                         
   6   3  10        686.84        695.74        44.26 o                         
   7   3  10       2492.33       2582.61       104.39 o                         
   8   3  10        480.59        478.36        28.71 o                         
   9   3  10       1480.44       1474.72        59.35 o                         
  10   3  10       1052.80       1063.93        60.10 o                         
  11   3  10        232.45        208.13        35.43 o                         
  12   3  10        204.01        194.16        31.10 o                         
  13   3  10       1659.23       1742.82        86.67 o                         
  14   3  10        684.98        688.50        47.62 o                         
  15   3  10        344.58        385.52        38.41 o                         
  16   3  10        308.39        326.26        37.92 o                         
   0   4  10       5461.82       5983.98       258.30 o                         
   1   4  10         28.89         57.45        26.96 o                         
   2   4  10        224.68        285.14        30.74 o                         
   3   4  10        267.76        293.64        36.92 o                         
   4   4  10       1336.11       1428.40        75.84 o                         
   5   4  10        414.03        402.29        33.88 o                         
   6   4  10       1211.46       1336.68        71.48 o                         
   7   4  10        135.11        165.81        20.75 o                         
   8   4  10        722.18        727.42        42.67 o                         
   9   4  10        382.56        366.22        27.96 o                         
  10   4  10       2278.62       2251.83       115.54 o                         
  11   4  10        939.99        971.53        60.97 o                         
  12   4  10        511.65        473.97        41.80 o                         
  13   4  10        131.06        127.57        31.13 o                         
  14   4  10        453.50        378.92        38.66 o                         
  15   4  10         20.99         51.85        28.90 o                         
   1   5  10       1112.79       1165.86        65.08 o                         
   2   5  10        315.55        300.91        32.62 o                         
   3   5  10        972.61       1056.17        61.68 o                         
   4   5  10        881.07        905.10        54.12 o                         
   5   5  10        534.31        552.91        43.51 o                         
   6   5  10       1087.26       1213.57        67.34 o                         
   7   5  10        417.05        455.09        40.41 o                         
   8   5  10         76.51         70.70        21.79 o                         
   9   5  10        553.04        568.40        45.10 o                         
  10   5  10         92.32         98.08        27.77 o                         
  11   5  10        127.66        146.38        23.11 o                         
  12   5  10        222.17        253.16        34.17 o                         
  13   5  10        519.00        537.78        47.46 o                         
   0   6  10        110.12         96.40        29.10 o                         
   1   6  10        215.93        219.77        29.94 o                         
   2   6  10        599.79        640.39        48.52 o                         
   3   6  10        629.95        675.31        48.69 o                         
   4   6  10        902.58        902.87        55.25 o                         
   5   6  10        362.19        390.49        40.15 o                         
   6   6  10        319.99        308.51        28.93 o                         
   7   6  10         71.31         80.04        23.92 o                         
   8   6  10        334.21        311.61        34.17 o                         
   9   6  10        421.38        408.86        43.58 o                         
  10   6  10         56.78         52.34        31.42 o                         
  11   6  10        147.29        141.27        32.46 o                         
   1   7  10         17.75         36.18        35.69 o                         
   2   7  10        732.02        932.67        68.86 o                         
   3   7  10         35.08         37.08        24.76 o                         
   4   7  10        228.60        216.99        32.91 o                         
   5   7  10        639.36        659.56        52.15 o                         
   6   7  10         45.14         51.69        30.94 o                         
   7   7  10        972.84        817.26        48.65 o                         
   2   0  11       1774.10       1936.34        76.97 o                         
   4   0  11       1977.78       2069.47        81.63 o                         
   6   0  11       1137.21       1254.18        59.13 o                         
   8   0  11        842.12        957.50        59.71 o                         
  10   0  11        100.69        149.55        34.27 o                         
  12   0  11        356.29        418.07        46.71 o                         
  14   0  11        430.53        473.22        40.28 o                         
  16   0  11        602.73        641.72        44.81 o                         
   0   1  11       3030.87       3014.16       113.44 o                         
   1   1  11        529.38        531.32        28.29 o                         
   2   1  11         27.47         22.53        11.90 o                         
   3   1  11       1124.88       1161.69        51.56 o                         
   4   1  11        690.56        724.93        41.96 o                         
   5   1  11        192.66        187.02        22.66 o                         
   6   1  11        657.66        720.05        41.41 o                         
   7   1  11        399.91        426.86        39.12 o                         
   8   1  11        454.25        477.13        35.14 o                         
   9   1  11        399.71        393.11        33.23 o                         
  10   1  11        216.17        208.97        32.62 o                         
  11   1  11       1338.62       1338.20        76.29 o                         
  12   1  11        629.18        637.09        50.79 o                         
  13   1  11         67.03         92.72        26.44 o                         
  14   1  11        658.30        695.96        48.01 o                         
  15   1  11        815.75        803.91        58.71 o                         
  16   1  11        137.43        126.53        32.59 o                         
   1   2  11        571.27        650.32        28.84 o                         
   2   2  11        774.44        793.89        36.01 o                         
   3   2  11         29.87         43.29        20.72 o                         
   4   2  11       2212.53       2251.86        96.21 o                         
   5   2  11        367.92        404.49        30.68 o                         
   6   2  11        421.54        459.19        33.30 o                         
   7   2  11        759.67        841.77        45.91 o                         
   8   2  11        601.48        645.66        39.05 o                         
   9   2  11         71.17         93.40        24.99 o                         
  10   2  11       1901.07       2023.53       105.33 o                         
  11   2  11         85.60        123.33        25.77 o                         
  12   2  11        623.96        616.50        44.06 o                         
  13   2  11        147.43        153.33        32.97 o                         
  14   2  11        425.67        408.44        37.73 o                         
  15   2  11         80.59        106.91        28.71 o                         
   0   3  11       3137.69       3278.09       151.62 o                         
   1   3  11        797.47        835.20        52.18 o                         
   2   3  11        294.34        297.42        33.01 o                         
   3   3  11        771.85        830.97        53.50 o                         
   4   3  11        226.44        300.36        28.97 o                         
   5   3  11          5.85         23.70        22.37 o                         
   6   3  11       1348.17       1395.48        64.92 o                         
   7   3  11        828.59        861.81        46.13 o                         
   8   3  11       2127.20       2228.59       100.70 o                         
   9   3  11         41.87         75.58        29.26 o                         
  10   3  11        547.86        548.61        44.45 o                         
  11   3  11        843.78        816.58        51.21 o                         
  12   3  11        259.24        263.06        32.04 o                         
  13   3  11        158.88        158.25        29.19 o                         
  14   3  11       2163.51       2167.13       119.07 o                         
   1   4  11        174.26        191.22        27.29 o                         
   2   4  11       1651.73       1839.35        93.56 o                         
   3   4  11         70.59         91.23        27.96 o                         
   4   4  11       3290.44       3487.10       164.39 o                         
   5   4  11        889.80       1004.34        59.45 o                         
   6   4  11       1191.27       1242.38        67.57 o                         
   7   4  11        159.62        134.87        20.92 o                         
   8   4  11         45.49         73.64        18.39 o                         
   9   4  11         61.42         50.43        26.80 o                         
  10   4  11       1175.00       1239.76        66.34 o                         
  11   4  11          0.69         85.31        43.87 o                         
  12   4  11        582.74        574.05        41.87 o                         
  13   4  11         70.66         78.30        26.06 o                         
   0   5  11       2886.78       3024.06       147.58 o                         
   1   5  11        594.64        588.80        45.84 o                         
   2   5  11         19.50         42.67        26.57 o                         
   3   5  11       1330.25       1489.88        82.76 o                         
   4   5  11          5.11         11.51        25.18 o                         
   5   5  11       1033.18       1061.99        65.37 o                         
   6   5  11        290.45        292.02        34.56 o                         
   7   5  11        830.77        837.11        59.29 o                         
   8   5  11        473.54        532.38        54.18 o                         
   9   5  11       1273.75       1243.12        78.27 o                         
  10   5  11        176.37        192.77        36.21 o                         
  11   5  11        530.94        500.93        41.64 o                         
   1   6  11        857.82        882.43        58.81 o                         
   2   6  11        267.21        258.14        33.72 o                         
   3   6  11        555.45        547.19        46.23 o                         
   4   6  11        282.19        254.07        38.28 o                         
   5   6  11       1216.37       1249.26        76.20 o                         
   6   6  11        175.24        193.68        39.44 o                         
   7   6  11        890.95        833.59        57.48 o                         
   0   0  12       3732.48       3933.39       184.59 o                         
   2   0  12       1312.29       1402.24        61.81 o                         
   4   0  12       1336.58       1376.51        60.13 o                         
   6   0  12        612.95        667.35        38.99 o                         
   8   0  12        218.73        261.02        31.84 o                         
  10   0  12       1498.82       1597.83        87.45 o                         
  12   0  12        134.78        102.48        26.51 o                         
   1   1  12         91.41        100.31        21.37 o                         
   2   1  12        850.94        875.19        49.30 o                         
   3   1  12        696.54        740.42        44.65 o                         
   4   1  12        138.75        127.89        22.60 o                         
   5   1  12        273.28        286.75        27.48 o                         
   6   1  12        493.97        555.69        43.29 o                         
   7   1  12        424.53        453.50        35.01 o                         
   8   1  12        310.54        308.06        31.26 o                         
   9   1  12        614.06        608.97        47.65 o                         
  10   1  12         50.51         66.05        36.56 o                         
  11   1  12        429.80        429.45        46.23 o                         
  12   1  12        201.79        236.90        34.33 o                         
  13   1  12       1312.32       1338.20        73.87 o                         
   0   2  12       1561.64       1610.27        57.87 o                         
   1   2  12        129.27        102.19        18.85 o                         
   2   2  12       1543.08       1624.56        69.18 o                         
   3   2  12         46.70         42.03        19.72 o                         
   4   2  12       1216.77       1253.43        58.26 o                         
   5   2  12         57.63         74.97        25.96 o                         
   6   2  12        579.99        604.48        40.44 o                         
   7   2  12         99.86        102.74        24.41 o                         
   8   2  12        424.99        445.03        38.60 o                         
   9   2  12        648.50        643.11        50.79 o                         
  10   2  12        927.77        942.99        65.56 o                         
  11   2  12        242.81        227.01        34.69 o                         
  12   2  12        919.80        938.39        58.87 o                         
  13   2  12         17.86         10.15        31.13 o                         
   1   3  12        948.34       1033.05        50.88 o                         
   2   3  12       1825.39       1967.70        86.09 o                         
   3   3  12        191.16        216.83        25.12 o                         
   4   3  12       1073.25       1189.59        57.54 o                         
   5   3  12        690.10        743.33        44.10 o                         
   6   3  12       1132.75       1258.87        71.90 o                         
   7   3  12        241.46        217.12        25.02 o                         
   8   3  12        829.69        855.80        56.54 o                         
   9   3  12        516.69        490.97        45.71 o                         
  10   3  12        146.03        139.69        30.68 o                         
  11   3  12         66.81         71.22        35.56 o                         
  12   3  12        104.95        117.90        35.43 o                         
   0   4  12        164.99        195.59        29.42 o                         
   1   4  12         31.84         53.44        31.13 o                         
   2   4  12       1490.71       1653.21        90.49 o                         
   3   4  12        556.20        632.79        51.08 o                         
   4   4  12        757.48        828.45        57.38 o                         
   5   4  12        262.20        266.81        29.16 o                         
   6   4  12        686.74        727.87        46.59 o                         
   7   4  12         55.96         67.76        23.41 o                         
   8   4  12        725.06        714.55        53.24 o                         
   9   4  12         44.14         77.81        30.16 o                         
  10   4  12        276.40        267.26        36.72 o                         
   1   5  12       1386.75       1412.55        81.31 o                         
   2   5  12        570.39        520.65        42.48 o                         
   3   5  12         43.94         60.42        28.42 o                         
   4   5  12         58.70         46.52        25.02 o                         
   5   5  12        820.10        828.41        58.22 o                         
   6   5  12        397.05        380.99        42.03 o                         
   7   5  12        795.01        831.48        57.54 o                         
   2   0  13        252.01        244.43        34.66 o                         
   4   0  13       2528.35       2716.13       141.44 o                         
   6   0  13        164.05        180.78        31.58 o                         
   8   0  13        100.32         93.40        27.38 o                         
  10   0  13       1796.44       1860.98       105.26 o                         
   0   1  13       2519.43       2628.46       133.19 o                         
   1   1  13        502.97        506.04        43.16 o                         
   2   1  13          2.57         -8.05        26.35 o                         
   3   1  13       1014.93       1091.15        68.57 o                         
   4   1  13         17.31          5.82        31.20 o                         
   5   1  13         23.41         -0.10        28.06 o                         
   6   1  13        780.18        822.43        48.23 o                         
   7   1  13        765.63        770.00        56.57 o                         
   8   1  13       1445.85       1389.31        82.79 o                         
   9   1  13        429.57        410.63        44.19 o                         
  10   1  13        221.30        227.91        37.82 o                         
   1   2  13        910.97       1028.69        66.76 o                         
   2   2  13        436.42        514.54        41.93 o                         
   3   2  13         79.64         65.79        26.09 o                         
   4   2  13        812.66        864.36        48.36 o                         
   5   2  13        678.94        700.04        44.26 o                         
   6   2  13        588.57        638.19        40.80 o                         
   7   2  13        381.56        360.72        30.91 o                         
   8   2  13        139.62        136.30        38.50 o                         
   9   2  13        103.36         83.28        30.42 o                         
   0   3  13        428.36        404.43        50.11 o                         
   1   3  13        247.47        246.99        30.55 o                         
   2   3  13        242.94        211.62        33.94 o                         
   3   3  13        122.10        109.85        25.83 o                         
   4   3  13        104.40        122.78        27.35 o                         
   5   3  13        649.02        670.30        42.90 o                         
   6   3  13         82.16        101.35        28.29 o                         
   7   3  13        288.31        280.97        39.38 o                         
   8   3  13        126.42        110.24        29.65 o                         
   1   4  13        196.14        242.79        32.97 o                         
   2   4  13       1528.01       1736.00        95.05 o                         
   3   4  13         87.53         77.30        22.86 o                         
   4   4  13        338.48        320.28        30.87 o                         
   5   4  13         78.09         67.28        30.10 o                         
   0   0  14        339.71        429.97        43.64 o                         
   2   0  14        579.15        632.92        49.27 o                         
   4   0  14       1427.42       1442.98        86.80 o                         
   1   1  14        340.82        313.81        37.73 o                         
   2   1  14        803.70        855.21        65.63 o                         
   3   1  14        130.89        150.42        35.56 o                         
   4   1  14        441.81        382.83        48.23 o                         
   5   1  14        480.76        537.14        52.57 o                         
   0   2  14        998.50       1051.96        70.15 o                         
   1   2  14        223.13        264.64        43.32 o                         
   2   2  14        354.18        379.34        40.05 o                         
   3   2  14        796.24        785.80        57.19 o                         
                                                                                
