# Supplementary material for: Crystal structures of two mixed-valence copper cyanide complexes with N-methyl­ethylenedi­amine
Source: Acta Crystallogr E Crystallogr Commun. 2017 Jan 10;73(Pt 2):141–6. doi: 10.1107/S2056989017000111 (PMC5290552; doi:10.1107/S2056989017000111)
Supplement: Supplementary file 3 [file e-73-00141-IIsup3.hkl]

data_II                                                              
_shelx_title ' ME-ENCu Kappa Data, ordered wat,C15,C16; ref H on N,O; rev cell' 
_shelx_refln_list_code          4                                               
_shelx_F_calc_maximum      105.63                                               
_exptl_crystal_F_000       382.00                                               
_reflns_d_resolution_high  0.7697                                               
                                                                                
loop_                                                                           
 _space_group_symop_operation_xyz                                               
 'x, y, z'                                                                      
 '-x, -y, -z'                                                                   
                                                                                
_cell_length_a     7.5621                                                       
_cell_length_b     8.8689                                                       
_cell_length_c    12.8098                                                       
_cell_angle_alpha  94.685                                                       
_cell_angle_beta  101.861                                                       
_cell_angle_gamma 108.378                                                       
                                                                                
_shelx_F_squared_multiplier     1.000                                           
                                                                                
loop_                                                                           
 _refln_index_h                                                                 
 _refln_index_k                                                                 
 _refln_index_l                                                                 
 _refln_F_squared_calc                                                          
 _refln_F_squared_meas                                                          
 _refln_F_squared_sigma                                                         
 _refln_observed_status                                                         
   2   0   0         73.47         57.04         0.97 o                         
   3   0   0        348.62        373.60         4.44 o                         
   4   0   0        887.22        842.43         9.84 o                         
   5   0   0        567.89        581.14         6.95 o                         
   6   0   0         49.99         50.20         0.90 o                         
   7   0   0        499.09        513.78         8.42 o                         
   8   0   0          1.11          2.31         0.92 o                         
   9   0   0        109.96        106.50         2.88 o                         
  -9   1   0         45.31         46.91         1.70 o                         
  -8   1   0          2.62          2.65         0.86 o                         
  -7   1   0        452.54        441.37         8.38 o                         
  -6   1   0         30.32         24.01         0.76 o                         
  -5   1   0        912.61        938.82        11.94 o                         
  -4   1   0        227.69        231.07         3.04 o                         
  -3   1   0       2549.45       2537.94        31.57 o                         
  -2   1   0       1929.15       1977.27        24.58 o                         
  -1   1   0          6.14         14.43         0.63 o                         
   1   1   0        944.46        983.37         9.52 o                         
   2   1   0       4021.68       3951.18        40.00 o                         
   3   1   0       1571.32       1561.03        16.91 o                         
   4   1   0         11.84         13.13         0.38 o                         
   5   1   0       1355.12       1365.10        15.01 o                         
   6   1   0         81.84         79.39         1.36 o                         
   7   1   0        187.12        182.69         3.40 o                         
   8   1   0         93.47         87.71         2.33 o                         
  -9   2   0        165.96        168.18         4.09 o                         
  -8   2   0          6.41          5.25         1.11 o                         
  -7   2   0        521.39        506.39         8.32 o                         
  -6   2   0        526.66        508.31         8.21 o                         
  -5   2   0       1238.40       1296.06        16.36 o                         
  -4   2   0        969.85        873.77        10.99 o                         
  -3   2   0        821.22        898.87        10.50 o                         
  -2   2   0       8900.88       8792.38       108.65 o                         
  -1   2   0       2740.07       2728.81        31.33 o                         
   0   2   0       8616.90       8606.70       184.14 o                         
   1   2   0       5247.93       5279.49        56.68 o                         
   2   2   0       4663.49       4688.20        44.94 o                         
   3   2   0        767.65        811.53         8.39 o                         
   4   2   0        157.56        155.49         1.85 o                         
   5   2   0        753.82        749.10         8.41 o                         
   6   2   0         52.86         50.02         0.97 o                         
   7   2   0        537.06        539.09         9.03 o                         
   8   2   0         19.64         16.77         1.01 o                         
  -9   3   0        121.06        111.64         3.47 o                         
  -8   3   0          0.77          2.84         1.01 o                         
  -7   3   0        316.76        325.27         6.29 o                         
  -6   3   0         76.89         71.26         1.51 o                         
  -5   3   0        820.03        823.91         9.79 o                         
  -4   3   0        432.53        426.71         5.09 o                         
  -3   3   0       1164.03       1152.67        13.40 o                         
  -2   3   0         29.76         31.34         0.48 o                         
  -1   3   0       1525.08       1484.94        16.07 o                         
   0   3   0        128.21        135.51         1.45 o                         
   1   3   0       2488.93       2394.43        24.26 o                         
   2   3   0       1275.40       1252.60        11.14 o                         
   3   3   0        914.22        897.93         8.39 o                         
   4   3   0        189.75        193.13         2.06 o                         
   5   3   0        472.27        462.27         5.34 o                         
   6   3   0         26.07         27.27         0.97 o                         
   7   3   0         23.81         25.32         0.99 o                         
  -9   4   0         95.90         97.54         3.07 o                         
  -8   4   0          1.18          3.03         0.97 o                         
  -7   4   0        205.67        200.37         3.57 o                         
  -6   4   0       1023.58       1042.81        16.43 o                         
  -5   4   0        652.94        643.77         7.70 o                         
  -4   4   0       4683.13       4711.24        64.22 o                         
  -3   4   0        136.68        150.66         1.76 o                         
  -2   4   0       3634.77       3497.78        35.46 o                         
  -1   4   0          7.66         10.08         0.27 o                         
   0   4   0       3885.53       3892.32        39.49 o                         
   1   4   0       1395.21       1436.15        15.55 o                         
   2   4   0       1011.74       1023.25         9.98 o                         
   3   4   0        427.49        418.47         4.04 o                         
   4   4   0          2.46          3.19         0.31 o                         
   5   4   0        814.65        810.74         9.96 o                         
   6   4   0          4.25          4.64         0.55 o                         
   7   4   0        295.17        313.34        10.03 o                         
  -9   5   0         94.71         98.65         3.17 o                         
  -8   5   0          4.26          4.81         1.03 o                         
  -7   5   0        295.55        286.56         4.99 o                         
  -6   5   0         32.86         30.25         0.99 o                         
  -5   5   0        576.10        596.64         7.22 o                         
  -4   5   0         63.10         64.54         0.90 o                         
  -3   5   0         73.30         63.78         0.86 o                         
  -2   5   0        188.45        214.50         2.31 o                         
  -1   5   0       2036.50       2040.35        22.08 o                         
   0   5   0        478.60        459.63         5.09 o                         
   1   5   0        893.61        912.19        11.56 o                         
   2   5   0        192.19        182.96         2.35 o                         
   3   5   0        864.33        852.72         9.45 o                         
   4   5   0         18.79         17.90         0.44 o                         
   5   5   0        102.56        103.81         1.89 o                         
   6   5   0         13.25         11.62         1.07 o                         
  -9   6   0         95.56        101.03         3.95 o                         
  -8   6   0        108.02        106.01         2.63 o                         
  -7   6   0          0.62          2.96         0.84 o                         
  -6   6   0        272.97        276.14         4.76 o                         
  -5   6   0        114.88        119.24         1.81 o                         
  -4   6   0       2683.49       2720.40        29.75 o                         
  -3   6   0          3.58          4.18         0.32 o                         
  -2   6   0       1956.14       1978.23        19.25 o                         
  -1   6   0        213.21        211.25         2.45 o                         
   0   6   0       1301.85       1296.31        16.40 o                         
   1   6   0        838.30        849.12        10.99 o                         
   2   6   0        326.33        320.50         5.35 o                         
   3   6   0       1021.03       1039.49        14.64 o                         
   4   6   0         32.19         28.89         1.18 o                         
   5   6   0        190.76        201.91         5.39 o                         
  -9   7   0         55.62         55.54         2.90 o                         
  -8   7   0          5.59          6.70         0.95 o                         
  -7   7   0        191.27        198.75         4.18 o                         
  -6   7   0         32.68         27.35         0.88 o                         
  -5   7   0         21.86         18.19         0.55 o                         
  -4   7   0          9.15          9.52         0.38 o                         
  -3   7   0         36.86         36.72         0.59 o                         
  -2   7   0        425.08        426.58         4.61 o                         
  -1   7   0        863.16        875.55         9.72 o                         
   0   7   0         59.89         59.63         1.95 o                         
   1   7   0        253.61        256.44         4.36 o                         
   2   7   0         61.19         65.45         1.60 o                         
   3   7   0        150.03        154.87         2.98 o                         
   4   7   0         11.16         10.97         0.95 o                         
   5   7   0         85.04         88.87         3.72 o                         
  -8   8   0         82.73         83.30         3.51 o                         
  -7   8   0        115.10        114.94         2.65 o                         
  -6   8   0        514.45        538.20        10.23 o                         
  -5   8   0          1.65          2.14         0.50 o                         
  -4   8   0        925.43        914.88        11.10 o                         
  -3   8   0         34.78         31.98         0.59 o                         
  -2   8   0        470.80        492.40         6.03 o                         
  -1   8   0         24.71         23.62         0.63 o                         
   0   8   0         67.98         69.04         1.83 o                         
   1   8   0        970.64        986.42        18.35 o                         
   2   8   0         95.78         89.51         2.06 o                         
   3   8   0        271.64        270.73         6.15 o                         
   4   8   0          1.19          0.80         1.34 o                         
  -8   9   0          3.51          4.96         1.34 o                         
  -7   9   0         31.36         28.32         1.30 o                         
  -6   9   0          3.08          4.50         0.92 o                         
  -5   9   0         11.83         12.33         0.95 o                         
  -4   9   0         89.84         87.71         1.62 o                         
  -3   9   0        236.52        216.68         3.40 o                         
  -2   9   0         16.87         15.28         0.48 o                         
  -1   9   0        169.37        164.90         4.66 o                         
   0   9   0          8.76          9.08         0.93 o                         
   1   9   0        220.64        216.70         4.74 o                         
   2   9   0          5.58          4.16         1.34 o                         
   3   9   0         22.63         21.39         2.31 o                         
  -7  10   0          1.47          3.26         1.28 o                         
  -6  10   0        274.26        279.84         7.16 o                         
  -5  10   0         12.69         13.05         0.84 o                         
  -4  10   0        409.63        405.39         8.01 o                         
  -3  10   0        136.63        141.87         3.95 o                         
  -2  10   0         85.24         81.31         2.79 o                         
  -1  10   0        119.03        115.44         3.30 o                         
   0  10   0         10.42         12.10         1.11 o                         
   1  10   0        132.10        126.99         4.75 o                         
  -5  11   0          9.33          7.63         1.39 o                         
  -4  11   0         58.59         52.98         3.45 o                         
  -3  11   0          7.24          7.88         2.04 o                         
  -2  11   0         18.19         23.49         3.11 o                         
  -1  11   0        115.83        106.67         4.10 o                         
   1 -11   1         22.28         22.15         1.95 o                         
   2 -11   1        203.31        198.01         9.51 o                         
   3 -11   1         80.25         80.01         3.19 o                         
   4 -11   1         71.33         69.55         4.31 o                         
   5 -11   1        170.61        166.86         8.08 o                         
  -1 -10   1          0.04          2.52         1.11 o                         
   0 -10   1        154.60        151.54         4.24 o                         
   1 -10   1          0.84         -0.63         1.37 o                         
   2 -10   1        135.94        129.37         3.04 o                         
   3 -10   1         79.66         88.39         4.03 o                         
   4 -10   1         11.67         10.11         0.80 o                         
   5 -10   1         34.63         31.09         1.26 o                         
   6 -10   1          8.38          8.83         0.84 o                         
   7 -10   1          0.05         -1.03         1.03 o                         
  -3  -9   1          4.12          3.70         1.51 o                         
  -2  -9   1        313.18        328.97         8.37 o                         
  -1  -9   1          7.75          5.84         0.84 o                         
   0  -9   1        328.45        338.84         6.84 o                         
   1  -9   1         14.39         14.10         1.14 o                         
   2  -9   1        127.82        122.86         1.99 o                         
   3  -9   1        452.71        454.54         6.67 o                         
   4  -9   1         38.78         39.33         1.01 o                         
   5  -9   1        517.14        563.12        10.69 o                         
   6  -9   1         28.19         32.10         1.32 o                         
   7  -9   1        180.23        185.03         4.98 o                         
   8  -9   1          8.39          7.54         1.37 o                         
  -4  -8   1         28.87         28.30         1.74 o                         
  -3  -8   1          1.04          3.89         0.92 o                         
  -2  -8   1         99.46        103.16         2.54 o                         
  -1  -8   1         12.32         12.63         0.93 o                         
   0  -8   1        318.30        319.16         6.27 o                         
   1  -8   1         92.78         90.66         1.53 o                         
   2  -8   1        252.50        256.76         3.53 o                         
   3  -8   1        180.56        179.17         2.35 o                         
   4  -8   1         88.14         84.28         1.28 o                         
   5  -8   1          9.93          9.83         0.55 o                         
   6  -8   1          5.69          8.32         1.09 o                         
   7  -8   1          0.94          1.68         0.95 o                         
   8  -8   1         61.90         62.49         2.84 o                         
  -5  -7   1          1.12          0.93         1.11 o                         
  -4  -7   1        354.41        357.56         7.91 o                         
  -3  -7   1          0.48          0.21         0.74 o                         
  -2  -7   1       1253.25       1265.22        20.07 o                         
  -1  -7   1        155.23        151.31         3.19 o                         
   0  -7   1        398.98        400.43         7.50 o                         
   1  -7   1        659.58        667.78         8.64 o                         
   2  -7   1        226.21        224.95         2.48 o                         
   3  -7   1       1621.49       1657.78        20.94 o                         
   4  -7   1         34.70         35.13         0.71 o                         
   5  -7   1        547.51        550.59         8.02 o                         
   6  -7   1          0.62          1.11         0.57 o                         
   7  -7   1        343.24        355.43         7.05 o                         
   8  -7   1         18.77         20.74         1.20 o                         
   9  -7   1         56.94         64.03         3.24 o                         
  -6  -6   1          7.06          9.83         1.55 o                         
  -5  -6   1         98.20         94.20         2.52 o                         
  -4  -6   1        305.46        311.74         5.41 o                         
  -3  -6   1         15.81         15.15         0.86 o                         
  -2  -6   1        288.91        306.26         5.08 o                         
  -1  -6   1        298.64        288.14         3.90 o                         
   0  -6   1       1439.33       1479.24        20.52 o                         
   1  -6   1        163.55        179.77         2.08 o                         
   2  -6   1        305.20        303.96         3.25 o                         
   3  -6   1        574.83        567.78         6.30 o                         
   4  -6   1          2.17          3.17         0.36 o                         
   5  -6   1          1.05          0.86         0.53 o                         
   6  -6   1        206.61        202.97         3.55 o                         
   7  -6   1         49.93         43.27         1.26 o                         
   8  -6   1        110.62        111.56         3.49 o                         
   9  -6   1          2.09          5.09         1.68 o                         
  -6  -5   1        324.02        324.23         8.39 o                         
  -5  -5   1        103.76        100.45         1.81 o                         
  -4  -5   1       1148.37       1155.38        12.90 o                         
  -3  -5   1        151.25        148.98         2.10 o                         
  -2  -5   1        653.84        683.58         8.80 o                         
  -1  -5   1        424.92        416.74         5.40 o                         
   0  -5   1        822.74        841.24        10.62 o                         
   1  -5   1       2557.76       2543.58        25.88 o                         
   2  -5   1          3.92          1.79         0.23 o                         
   3  -5   1       2441.62       2453.10        26.44 o                         
   4  -5   1        777.67        797.91         9.44 o                         
   5  -5   1       4303.87       4410.45       134.44 o                         
   6  -5   1          7.21          7.10         1.05 o                         
   7  -5   1         76.49         77.92         2.00 o                         
   8  -5   1         94.10         96.89         3.17 o                         
   9  -5   1         17.16         23.03         2.00 o                         
  -7  -4   1         74.82         82.30         2.69 o                         
  -6  -4   1         28.58         26.35         0.82 o                         
  -5  -4   1         10.76          8.87         0.42 o                         
  -4  -4   1        353.28        372.47         4.05 o                         
  -3  -4   1        137.85        132.71         1.39 o                         
  -2  -4   1       2425.07       2449.73        26.39 o                         
  -1  -4   1        393.73        359.59         4.29 o                         
   0  -4   1       1039.61       1041.85        13.07 o                         
   1  -4   1        442.98        460.24         5.06 o                         
   2  -4   1       1240.86       1217.77        14.12 o                         
   3  -4   1         29.68         30.16         0.59 o                         
   4  -4   1        510.90        507.84         6.59 o                         
   5  -4   1         47.97         46.38         0.90 o                         
   6  -4   1        423.07        424.44         6.90 o                         
   7  -4   1         60.54         65.77         1.58 o                         
   8  -4   1        204.88        199.27         4.35 o                         
   9  -4   1          3.03          4.14         1.13 o                         
  -8  -3   1        220.96        233.77         7.54 o                         
  -7  -3   1         29.03         30.93         1.18 o                         
  -6  -3   1        786.30        781.69        10.38 o                         
  -5  -3   1         16.06         16.58         0.48 o                         
  -4  -3   1       1267.84       1282.19        12.62 o                         
  -3  -3   1        891.44        924.08         8.66 o                         
  -2  -3   1       1920.21       2009.84        19.42 o                         
  -1  -3   1       2304.49       2330.13        25.11 o                         
   0  -3   1        396.98        428.79         5.03 o                         
   1  -3   1       1551.94       1404.64        15.16 o                         
   2  -3   1        490.68        533.82         5.85 o                         
   3  -3   1       6014.45       6227.00        84.33 o                         
   4  -3   1        162.37        185.46         2.31 o                         
   5  -3   1       2225.36       2369.50        27.60 o                         
   6  -3   1        885.00        881.08        13.92 o                         
   7  -3   1        177.31        165.77         3.59 o                         
   8  -3   1        144.60        150.99         3.49 o                         
   9  -3   1          6.51         10.40         1.39 o                         
  -8  -2   1          4.34          6.14         1.05 o                         
  -7  -2   1         76.62         75.68         1.74 o                         
  -6  -2   1        286.35        290.97         3.71 o                         
  -5  -2   1         31.83         30.36         0.55 o                         
  -4  -2   1       1706.66       1735.32        17.84 o                         
  -3  -2   1        542.83        503.08         4.97 o                         
  -2  -2   1       1148.41       1038.34         9.62 o                         
  -1  -2   1        573.92        577.59         5.95 o                         
   0  -2   1       2437.75       2571.35        34.95 o                         
   1  -2   1       1208.90       1224.19        14.13 o                         
   2  -2   1         47.07         45.67         0.69 o                         
   3  -2   1        475.92        467.15         5.96 o                         
   4  -2   1       1206.73       1230.17        15.42 o                         
   5  -2   1         85.01         83.95         1.32 o                         
   6  -2   1        830.84        801.03        12.65 o                         
   7  -2   1         40.24         42.42         1.45 o                         
   8  -2   1        124.01        114.66         2.86 o                         
   9  -2   1          1.76          3.66         0.97 o                         
  -8  -1   1        347.14        348.14         7.64 o                         
  -7  -1   1          3.20          7.14         0.80 o                         
  -6  -1   1        650.39        633.56         7.26 o                         
  -5  -1   1         13.17         10.02         0.40 o                         
  -4  -1   1        796.64        723.44         7.93 o                         
  -3  -1   1       1300.81       1286.35        13.94 o                         
  -2  -1   1       6252.47       6260.59        57.15 o                         
   1  -1   1      11156.85      11961.19       361.89 o                         
   2  -1   1       2769.73       2883.35        35.87 o                         
   3  -1   1       3503.70       3450.30        42.74 o                         
   4  -1   1        250.63        252.53         3.33 o                         
   5  -1   1        653.26        661.16         8.51 o                         
   6  -1   1        520.99        521.84         7.50 o                         
   7  -1   1         52.25         50.86         1.62 o                         
   8  -1   1        170.30        160.70         3.15 o                         
   9  -1   1          2.51          2.88         1.22 o                         
  -9   0   1         78.51         75.41         2.21 o                         
  -8   0   1         85.43         79.29         1.85 o                         
  -7   0   1         10.12          9.88         0.82 o                         
  -6   0   1        670.50        684.29         7.72 o                         
  -5   0   1         73.95         72.73         1.01 o                         
  -4   0   1       1185.43       1084.00        12.64 o                         
  -3   0   1        384.71        375.26         4.45 o                         
  -2   0   1       6445.78       6452.38        79.92 o                         
  -1   0   1        232.39        269.58         8.36 o                         
   1   0   1         15.90         27.07         0.40 o                         
   2   0   1        186.03        202.07         2.60 o                         
   3   0   1        476.97        508.97         6.44 o                         
   4   0   1       2334.91       2351.77        27.13 o                         
   5   0   1        244.80        241.39         3.02 o                         
   6   0   1        654.85        641.29         9.25 o                         
   7   0   1          0.07         -0.95         0.95 o                         
   8   0   1        176.54        175.30         4.28 o                         
  -9   1   1          0.11          0.71         0.92 o                         
  -8   1   1        419.18        410.17         7.05 o                         
  -7   1   1         40.79         39.54         0.99 o                         
  -6   1   1        815.09        822.38        10.66 o                         
  -5   1   1        186.90        188.94         2.39 o                         
  -4   1   1       1261.43       1238.16        15.55 o                         
  -3   1   1       1367.24       1318.56        16.54 o                         
  -2   1   1       1233.93       1290.91        14.97 o                         
   0   1   1       1549.33       1527.40        23.27 o                         
   2   1   1         29.01         29.76         0.48 o                         
   3   1   1       2899.73       2894.13        31.13 o                         
   4   1   1        941.51        930.15        10.20 o                         
   5   1   1        288.90        282.57         3.33 o                         
   6   1   1        530.22        536.95         7.75 o                         
   7   1   1         22.54         19.81         0.90 o                         
   8   1   1        171.62        177.27         3.70 o                         
  -9   2   1          5.68          5.65         0.95 o                         
  -8   2   1        157.78        160.22         3.65 o                         
  -7   2   1          2.56          3.07         0.74 o                         
  -6   2   1        621.80        610.26         8.75 o                         
  -5   2   1        399.34        413.43         5.01 o                         
  -4   2   1        958.53        959.08        11.16 o                         
  -3   2   1        164.92        164.06         2.01 o                         
  -2   2   1       2636.19       2622.28        26.63 o                         
  -1   2   1       1042.59       1130.67        12.24 o                         
   0   2   1        108.51        104.04         1.13 o                         
   1   2   1        820.67        906.12         8.80 o                         
   2   2   1       1699.27       1702.48        16.46 o                         
   3   2   1        972.29        966.84         9.96 o                         
   4   2   1       1634.90       1645.62        17.94 o                         
   5   2   1         66.27         67.42         0.99 o                         
   6   2   1        201.34        197.95         2.88 o                         
   7   2   1         17.97         18.74         0.88 o                         
   8   2   1         59.31         52.73         1.81 o                         
  -9   3   1          5.57          6.37         1.39 o                         
  -8   3   1        248.67        263.07         5.41 o                         
  -7   3   1        102.80        102.79         2.44 o                         
  -6   3   1       1340.09       1369.27        21.29 o                         
  -5   3   1       1397.52       1396.94        16.42 o                         
  -4   3   1          8.45         18.72         0.48 o                         
  -3   3   1       5553.57       5493.92        52.71 o                         
  -2   3   1       2882.26       2818.85        27.18 o                         
  -1   3   1       6850.25       6694.85        67.61 o                         
   0   3   1       1492.90       1558.42        16.91 o                         
   1   3   1       5330.63       5367.15        54.32 o                         
   2   3   1        647.44        667.35         6.25 o                         
   3   3   1        282.88        259.30         2.66 o                         
   4   3   1        389.17        385.54         4.17 o                         
   5   3   1        150.93        153.61         1.95 o                         
   6   3   1        820.36        817.48        11.97 o                         
   7   3   1          0.25         -0.65         0.65 o                         
  -9   4   1          5.35          7.16         1.26 o                         
  -8   4   1        239.87        243.69         5.16 o                         
  -7   4   1          5.06          4.50         0.99 o                         
  -6   4   1        550.39        526.48         8.46 o                         
  -5   4   1        211.00        196.72         2.37 o                         
  -4   4   1        452.52        462.87         4.92 o                         
  -3   4   1        819.35        866.74         9.51 o                         
  -2   4   1        208.80        236.59         2.54 o                         
  -1   4   1        611.92        598.77         6.55 o                         
   0   4   1        355.04        358.24         3.56 o                         
   1   4   1        538.68        548.45         5.71 o                         
   2   4   1       3284.32       3269.26        33.23 o                         
   3   4   1        146.45        161.55         1.74 o                         
   4   4   1        277.03        283.04         3.34 o                         
   5   4   1          3.31          4.16         0.40 o                         
   6   4   1        103.24        104.57         2.00 o                         
   7   4   1          1.63          3.17         1.49 o                         
  -9   5   1          0.21          0.32         1.18 o                         
  -8   5   1         94.46        104.82         2.65 o                         
  -7   5   1         99.76         99.44         2.39 o                         
  -6   5   1         84.08         83.23         1.53 o                         
  -5   5   1       1338.03       1371.93        15.24 o                         
  -4   5   1        214.66        193.07         2.27 o                         
  -3   5   1       2363.65       2195.51        25.36 o                         
  -2   5   1         22.72         20.61         0.38 o                         
  -1   5   1       7001.54       6771.73       145.31 o                         
   0   5   1        259.39        271.15         2.75 o                         
   1   5   1       1688.41       1728.80        17.71 o                         
   2   5   1        531.04        532.09         5.65 o                         
   3   5   1         15.87         16.96         0.44 o                         
   4   5   1        483.44        482.93         6.54 o                         
   5   5   1          0.67          0.90         0.63 o                         
   6   5   1        229.26        214.27         7.18 o                         
  -9   6   1          0.19          0.32         1.20 o                         
  -8   6   1        121.67        122.20         2.50 o                         
  -7   6   1         26.29         23.19         0.90 o                         
  -6   6   1        369.19        373.12         6.21 o                         
  -5   6   1         86.99         84.63         1.32 o                         
  -4   6   1        145.94        146.14         1.81 o                         
  -3   6   1         11.56         13.26         0.38 o                         
  -2   6   1        248.30        244.83         2.68 o                         
  -1   6   1        280.28        288.56         3.29 o                         
   0   6   1        521.17        521.48         5.86 o                         
   1   6   1        790.52        791.68         9.32 o                         
   2   6   1        386.70        391.96         5.20 o                         
   3   6   1         29.51         26.87         0.59 o                         
   4   6   1        310.04        313.68         5.64 o                         
   5   6   1          0.29          2.33         1.47 o                         
  -9   7   1         37.27         34.48         2.04 o                         
  -8   7   1         79.07         87.84         3.38 o                         
  -7   7   1        251.03        254.61         5.20 o                         
  -6   7   1        101.96         91.83         1.87 o                         
  -5   7   1        512.86        516.28         6.85 o                         
  -4   7   1          9.88          9.31         0.40 o                         
  -3   7   1       1338.84       1397.74        13.85 o                         
  -2   7   1         15.68         12.63         0.38 o                         
  -1   7   1       1542.38       1576.10        17.37 o                         
   0   7   1        531.91        494.45         7.02 o                         
   1   7   1        261.27        259.40         4.39 o                         
   2   7   1        632.95        646.23        10.60 o                         
   3   7   1         13.74         14.41         0.92 o                         
   4   7   1        199.90        209.97         5.71 o                         
  -8   8   1        128.62        122.68         4.52 o                         
  -7   8   1          2.17          0.80         0.78 o                         
  -6   8   1        106.47        114.96         2.63 o                         
  -5   8   1          0.07          0.67         0.48 o                         
  -4   8   1          2.97          3.34         0.38 o                         
  -3   8   1          1.89          2.08         0.36 o                         
  -2   8   1        449.25        463.35         5.68 o                         
  -1   8   1        154.78        151.53         2.41 o                         
   0   8   1        180.27        166.06         3.51 o                         
   1   8   1         28.17         31.03         1.26 o                         
   2   8   1        158.70        169.90         3.27 o                         
   3   8   1         21.97         23.26         1.53 o                         
   4   8   1         64.87         66.91         4.64 o                         
  -8   9   1         21.85         20.61         1.62 o                         
  -7   9   1        166.06        171.96         5.77 o                         
  -6   9   1         34.49         36.64         1.15 o                         
  -5   9   1        607.48        644.41        10.66 o                         
  -4   9   1         13.39         12.21         0.63 o                         
  -3   9   1        650.45        650.08         9.57 o                         
  -2   9   1         20.71         20.63         0.65 o                         
  -1   9   1         72.88         72.02         2.48 o                         
   0   9   1        279.54        259.64         5.48 o                         
   1   9   1         87.51         82.50         2.54 o                         
   2   9   1        191.18        171.98         6.02 o                         
  -7  10   1          5.68          4.56         1.39 o                         
  -6  10   1         13.50         12.27         0.86 o                         
  -5  10   1         51.50         51.43         1.74 o                         
  -4  10   1          0.20          2.84         0.90 o                         
  -3  10   1          8.19          8.72         1.32 o                         
  -2  10   1        166.66        167.37         4.58 o                         
  -1  10   1         16.79         15.78         1.16 o                         
   0  10   1        156.77        157.94         4.62 o                         
   1  10   1          8.98          8.19         1.56 o                         
  -5  11   1        201.99        173.09         8.29 o                         
  -4  11   1         19.72         13.99         2.08 o                         
  -3  11   1         86.62         88.57         5.06 o                         
  -2  11   1         69.63         64.59         2.84 o                         
  -1  11   1         77.71         76.67         3.19 o                         
   1 -11   2         98.09         96.91         3.66 o                         
   2 -11   2         20.65         23.28         1.70 o                         
   3 -11   2         16.32         11.41         1.83 o                         
   4 -11   2         13.19         12.56         1.81 o                         
   5 -11   2         47.96         47.60         3.26 o                         
  -1 -10   2        128.01        122.91         3.65 o                         
   0 -10   2          1.48          0.02         0.82 o                         
   1 -10   2        453.20        458.55        11.15 o                         
   2 -10   2         95.97         98.52         3.11 o                         
   3 -10   2         92.85         93.53         4.07 o                         
   4 -10   2        186.76        194.00         4.14 o                         
   5 -10   2         43.23         42.92         1.58 o                         
   6 -10   2        171.55        171.09         4.64 o                         
   7 -10   2          1.33          1.74         0.86 o                         
  -3  -9   2          5.58          8.19         1.14 o                         
  -2  -9   2         23.13         23.57         1.49 o                         
  -1  -9   2         80.94         85.13         2.27 o                         
   0  -9   2         33.90         33.19         1.41 o                         
   1  -9   2        139.52        131.67         3.00 o                         
   2  -9   2         27.86         27.78         0.97 o                         
   3  -9   2        269.91        255.98         4.41 o                         
   4  -9   2         38.12         37.96         1.28 o                         
   5  -9   2         30.58         28.40         1.26 o                         
   6  -9   2         19.47         17.73         0.97 o                         
   7  -9   2          0.10          0.48         1.01 o                         
  -4  -8   2         10.42          7.79         1.05 o                         
  -3  -8   2        467.92        471.56        10.25 o                         
  -2  -8   2         17.18         17.54         1.13 o                         
  -1  -8   2        811.47        810.44        15.27 o                         
   0  -8   2         46.97         47.94         1.34 o                         
   1  -8   2        468.86        468.72         7.44 o                         
   2  -8   2        781.51        787.70        10.18 o                         
   3  -8   2        199.70        190.61         2.69 o                         
   4  -8   2        336.51        340.33         4.30 o                         
   5  -8   2          0.92         -0.02         0.71 o                         
   6  -8   2        355.59        369.18         7.38 o                         
   7  -8   2         18.43         20.86         1.22 o                         
   8  -8   2        138.73        141.47         4.01 o                         
  -5  -7   2         12.22         10.23         1.07 o                         
  -4  -7   2        118.59        115.42         2.44 o                         
  -3  -7   2         73.19         79.69         1.89 o                         
  -2  -7   2          1.27          1.34         0.74 o                         
  -1  -7   2        507.81        508.94         9.45 o                         
   0  -7   2        125.14        137.63         2.90 o                         
   1  -7   2        409.29        399.23         5.72 o                         
   2  -7   2        546.96        538.04         5.72 o                         
   3  -7   2        138.67        141.29         1.83 o                         
   4  -7   2         65.91         68.05         1.09 o                         
   5  -7   2         54.22         48.04         1.13 o                         
   6  -7   2          0.56          1.35         0.63 o                         
   7  -7   2         69.65         65.03         1.85 o                         
   8  -7   2         11.34         11.07         1.11 o                         
  -6  -6   2          0.28          1.34         1.35 o                         
  -5  -6   2        328.90        340.32         6.00 o                         
  -4  -6   2         28.71         29.39         1.16 o                         
  -3  -6   2       1689.49       1777.16        27.72 o                         
  -2  -6   2          5.34          7.73         0.82 o                         
  -1  -6   2        471.12        464.41         6.10 o                         
   0  -6   2        345.88        360.04         5.89 o                         
   1  -6   2        509.45        484.84         5.38 o                         
   2  -6   2       2368.93       2388.44        27.50 o                         
   3  -6   2       1346.48       1412.63        15.42 o                         
   4  -6   2       2644.51       2711.68        33.92 o                         
   5  -6   2          2.36          1.01         0.48 o                         
   6  -6   2        381.13        393.89         6.52 o                         
   7  -6   2          5.79          3.42         1.37 o                         
   8  -6   2        201.27        210.28         6.93 o                         
   9  -6   2         41.78         41.70         3.28 o                         
  -6  -5   2        126.93        122.97         3.59 o                         
  -5  -5   2         37.48         37.84         0.90 o                         
  -4  -5   2         92.49         91.59         1.22 o                         
  -3  -5   2        385.13        396.10         5.70 o                         
  -2  -5   2         93.09         92.20         1.45 o                         
  -1  -5   2       2714.47       2729.97        31.59 o                         
   0  -5   2        394.59        388.56         5.00 o                         
   1  -5   2        343.85        326.56         3.65 o                         
   2  -5   2        500.90        486.32         5.73 o                         
   3  -5   2        465.92        472.35         5.57 o                         
   4  -5   2        111.69        113.04         1.55 o                         
   5  -5   2        128.53        120.38         2.25 o                         
   6  -5   2         45.21         36.57         1.32 o                         
   7  -5   2        162.59        155.96         3.44 o                         
   8  -5   2          0.35         -0.65         1.20 o                         
   9  -5   2         86.62         85.76         3.51 o                         
  -7  -4   2        281.46        298.55         7.68 o                         
  -6  -4   2         49.17         46.95         1.24 o                         
  -5  -4   2       1083.19       1093.35        13.09 o                         
  -4  -4   2         35.47         34.05         0.57 o                         
  -3  -4   2       2544.67       2627.93        25.52 o                         
  -2  -4   2        425.47        468.61         6.09 o                         
  -1  -4   2        341.54        316.76         3.81 o                         
   0  -4   2        695.68        653.02         7.63 o                         
   1  -4   2        258.11        250.23         2.98 o                         
   2  -4   2       1255.63       1182.72        13.69 o                         
   3  -4   2         30.19         22.79         0.50 o                         
   5  -4   2         82.74         81.27         1.30 o                         
   6  -4   2        894.80        936.11        16.93 o                         
   7  -4   2         62.90         58.77         1.47 o                         
   8  -4   2         86.19         99.58         3.30 o                         
   9  -4   2         91.56         95.31         3.65 o                         
  -8  -3   2        129.34        132.68         4.72 o                         
  -7  -3   2         13.51         13.11         0.90 o                         
  -6  -3   2        320.50        299.89         4.17 o                         
  -5  -3   2        230.77        231.42         2.98 o                         
  -4  -3   2        262.38        255.79         2.66 o                         
  -3  -3   2       1633.27       1632.58        15.82 o                         
  -2  -3   2        259.63        261.80         2.62 o                         
  -1  -3   2       2062.37       1936.61        24.18 o                         
   0  -3   2        918.42        908.18        10.52 o                         
   1  -3   2        895.02        921.97        10.67 o                         
   2  -3   2        582.67        587.46         8.09 o                         
   3  -3   2          3.95          5.13         0.36 o                         
   4  -3   2         10.79         10.17         0.46 o                         
   5  -3   2        344.62        327.22         4.36 o                         
   6  -3   2        126.61        118.48         2.60 o                         
   7  -3   2        232.65        229.24         4.66 o                         
   8  -3   2         18.14         19.96         1.45 o                         
   9  -3   2        140.80        136.07         4.01 o                         
  -8  -2   2          3.81          4.58         0.80 o                         
  -7  -2   2        434.03        437.34         7.44 o                         
  -6  -2   2         20.41         20.02         0.65 o                         
  -5  -2   2       1170.74       1142.85        11.97 o                         
  -4  -2   2          6.92          9.25         0.31 o                         
  -3  -2   2       2921.94       2948.23        27.12 o                         
  -2  -2   2       7503.36       7536.41        86.44 o                         
  -1  -2   2       6491.98       6701.96        90.81 o                         
   0  -2   2         21.23         22.31         0.48 o                         
   1  -2   2       2504.65       2688.73        40.90 o                         
   3  -2   2        110.25        102.67         1.43 o                         
   4  -2   2       2648.21       2606.07        32.48 o                         
   5  -2   2         29.79         28.55         0.67 o                         
   6  -2   2        630.36        609.91         9.79 o                         
   7  -2   2        161.79        154.24         3.32 o                         
   8  -2   2         11.96         15.48         1.18 o                         
   9  -2   2        134.96        139.46         3.99 o                         
  -8  -1   2        107.12        101.56         2.60 o                         
  -7  -1   2         66.82         67.24         1.60 o                         
  -6  -1   2          4.95          7.12         0.40 o                         
  -5  -1   2       1329.92       1314.49        13.63 o                         
  -4  -1   2         75.12         72.82         0.90 o                         
  -3  -1   2       2284.66       2239.43        21.57 o                         
  -2  -1   2        710.13        708.42         6.57 o                         
  -1  -1   2       2763.60       2752.71        29.58 o                         
   0  -1   2        223.57        189.85         2.99 o                         
   1  -1   2         50.21         59.80         1.01 o                         
   2  -1   2       2218.20       2293.26        28.47 o                         
   3  -1   2        150.83        133.02         1.83 o                         
   4  -1   2        531.11        514.16         6.59 o                         
   5  -1   2        927.51        960.86        12.25 o                         
   6  -1   2         42.20         47.24         1.22 o                         
   7  -1   2        555.51        548.56        10.45 o                         
   8  -1   2         28.21         28.85         1.24 o                         
  -9   0   2        138.92        126.98         3.15 o                         
  -8   0   2         11.27          9.85         1.03 o                         
  -7   0   2        945.40        952.24        12.44 o                         
  -6   0   2          1.38          1.83         0.46 o                         
  -5   0   2       1143.27       1127.98        12.40 o                         
  -4   0   2         17.45         11.30         0.36 o                         
  -3   0   2        699.14        713.38         7.35 o                         
  -2   0   2       5301.75       5164.87        52.12 o                         
  -1   0   2       2411.02       2340.26        23.72 o                         
   1   0   2        645.56        664.07         7.73 o                         
   2   0   2       6250.33       6329.96        72.50 o                         
   3   0   2        291.46        280.56         3.62 o                         
   4   0   2       4268.96       4245.47        57.78 o                         
   5   0   2        400.34        394.51         4.82 o                         
   6   0   2        105.43        106.11         2.08 o                         
   7   0   2        167.96        162.16         3.09 o                         
   8   0   2          0.23          1.32         0.82 o                         
  -9   1   2         26.92         26.24         1.18 o                         
  -8   1   2          5.80          7.73         0.86 o                         
  -7   1   2        127.94        127.64         2.18 o                         
  -6   1   2          3.60          4.96         0.48 o                         
  -5   1   2       1747.04       1690.69        19.65 o                         
  -4   1   2        711.67        728.80         8.01 o                         
  -3   1   2       1500.27       1490.07        17.26 o                         
  -2   1   2          2.50          5.88         0.31 o                         
  -1   1   2       1492.54       1482.49        15.06 o                         
   0   1   2        897.23        959.10        10.39 o                         
   1   1   2       1413.19       1470.91        14.24 o                         
   2   1   2          7.12          7.63         0.25 o                         
   3   1   2       3034.49       3069.36        33.01 o                         
   4   1   2        397.29        400.46         4.27 o                         
   5   1   2        681.66        693.66         7.38 o                         
   6   1   2        176.92        179.31         2.64 o                         
   7   1   2        269.98        272.26         4.30 o                         
   8   1   2         61.12         56.17         1.64 o                         
  -9   2   2        190.17        193.79         4.58 o                         
  -8   2   2          0.35          1.93         0.86 o                         
  -7   2   2       1220.67       1243.03        19.59 o                         
  -6   2   2        147.97        142.01         1.93 o                         
  -5   2   2       1038.05        984.16        11.59 o                         
  -4   2   2       1661.18       1645.27        18.99 o                         
  -3   2   2        476.80        479.29         5.31 o                         
  -2   2   2       7561.12       7368.54        79.03 o                         
  -1   2   2        209.65        243.26         2.41 o                         
   0   2   2       2963.82       2899.20        31.16 o                         
   1   2   2       1393.38       1412.76        13.68 o                         
   2   2   2       3716.50       3700.11        37.48 o                         
   3   2   2        147.32        141.74         1.59 o                         
   4   2   2       1453.02       1531.34        15.81 o                         
   5   2   2        923.86        958.31        10.72 o                         
   6   2   2         79.02         72.53         1.34 o                         
   7   2   2        268.53        269.99         5.39 o                         
  -9   3   2         42.08         47.39         2.08 o                         
  -8   3   2         27.34         28.11         1.43 o                         
  -7   3   2        462.48        437.99         8.30 o                         
  -6   3   2        287.34        291.18         4.82 o                         
  -5   3   2        648.74        628.69         7.51 o                         
  -4   3   2          1.83          2.44         0.27 o                         
  -3   3   2       1617.48       1596.55        16.31 o                         
  -2   3   2       1311.28       1295.10        12.61 o                         
  -1   3   2       1649.52       1590.92        16.21 o                         
   0   3   2        195.32        207.87         2.22 o                         
   1   3   2       1409.21       1385.59        13.44 o                         
   2   3   2         53.40         60.74         0.78 o                         
   3   3   2       1953.74       1984.68        20.34 o                         
   4   3   2        380.97        374.55         4.32 o                         
   5   3   2        346.40        343.09         4.09 o                         
   6   3   2          1.48          0.88         0.65 o                         
   7   3   2         44.99         44.35         1.56 o                         
  -9   4   2        149.24        155.74         4.39 o                         
  -8   4   2          5.57          3.91         1.13 o                         
  -7   4   2        452.06        448.36         8.51 o                         
  -6   4   2        753.89        745.58        11.90 o                         
  -5   4   2        151.97        142.03         1.78 o                         
  -4   4   2        778.15        734.77         7.66 o                         
  -3   4   2        782.57        812.36         8.88 o                         
  -2   4   2       7715.35       7269.17       110.21 o                         
  -1   4   2        456.20        470.66         4.91 o                         
   0   4   2       7603.63       7539.29       114.30 o                         
   1   4   2          5.45         10.02         0.27 o                         
   2   4   2        885.86        855.71         8.47 o                         
   3   4   2         58.26         56.33         0.82 o                         
   4   4   2         66.93         62.43         1.01 o                         
   5   4   2        747.23        721.48         9.69 o                         
   6   4   2          7.27          8.15         0.80 o                         
  -9   5   2         68.35         72.51         2.67 o                         
  -8   5   2         10.32          9.64         0.76 o                         
  -7   5   2        290.00        280.33         4.78 o                         
  -6   5   2         33.08         35.17         0.90 o                         
  -5   5   2        705.42        713.86         7.61 o                         
  -4   5   2        203.88        203.56         2.25 o                         
  -3   5   2        100.93         91.37         1.09 o                         
  -2   5   2        208.61        200.85         2.20 o                         
  -1   5   2         80.69         85.17         1.03 o                         
   0   5   2       1155.65       1165.67        11.39 o                         
   1   5   2        975.85        995.04        10.33 o                         
   2   5   2        109.82        110.11         1.47 o                         
   3   5   2        809.17        802.82         9.72 o                         
   4   5   2          0.70          1.37         0.42 o                         
   5   5   2        214.70        221.19         4.72 o                         
   6   5   2          0.29          4.10         1.72 o                         
  -9   6   2        115.28        113.93         3.49 o                         
  -8   6   2        101.27        102.09         2.71 o                         
  -7   6   2        121.93        123.89         2.37 o                         
  -6   6   2        259.00        249.10         3.92 o                         
  -5   6   2        180.42        190.38         2.71 o                         
  -4   6   2        766.39        754.75         8.47 o                         
  -3   6   2         60.19         56.84         0.78 o                         
  -2   6   2       2487.68       2510.44        27.20 o                         
  -1   6   2        125.27        113.61         1.34 o                         
   0   6   2       3545.62       3576.32        41.28 o                         
   1   6   2        183.47        192.69         2.44 o                         
   2   6   2         79.05         80.86         1.18 o                         
   3   6   2        412.79        406.43         6.16 o                         
   4   6   2         24.19         30.00         1.91 o                         
   5   6   2        257.60        254.89         8.46 o                         
  -9   7   2        100.72        101.00         3.82 o                         
  -8   7   2          5.40          5.99         1.30 o                         
  -7   7   2        156.12        151.84         3.19 o                         
  -6   7   2         45.05         43.21         1.11 o                         
  -5   7   2         93.71         90.85         1.47 o                         
  -4   7   2         59.30         50.05         0.80 o                         
  -3   7   2         13.29         12.71         0.48 o                         
  -2   7   2          5.50          6.81         0.34 o                         
  -1   7   2        434.48        418.22         4.30 o                         
   0   7   2        207.26        208.07         2.62 o                         
   1   7   2        109.73        105.21         1.62 o                         
   2   7   2        112.64        106.62         2.23 o                         
   3   7   2        370.10        406.80         8.18 o                         
   4   7   2          0.94          2.06         1.32 o                         
  -8   8   2         41.91         39.58         2.37 o                         
  -7   8   2        154.57        153.74         4.45 o                         
  -6   8   2        447.44        462.38         7.74 o                         
  -5   8   2        105.09         97.90         1.76 o                         
  -4   8   2        960.36        957.96        13.86 o                         
  -3   8   2         27.83         26.13         0.63 o                         
  -2   8   2        608.17        623.47         7.56 o                         
  -1   8   2         48.14         51.80         0.80 o                         
   0   8   2        534.60        526.47        10.12 o                         
   1   8   2        296.10        294.18         5.14 o                         
   2   8   2         18.20         18.87         1.22 o                         
   3   8   2        142.45        140.27         4.07 o                         
  -8   9   2          1.55          1.13         1.22 o                         
  -7   9   2         47.29         51.45         2.46 o                         
  -6   9   2          0.12         -0.78         0.78 o                         
  -5   9   2         77.14         74.04         2.14 o                         
  -4   9   2          0.18          1.03         0.63 o                         
  -3   9   2         68.88         70.37         1.57 o                         
  -2   9   2          6.27          4.92         0.44 o                         
  -1   9   2         97.47         87.56         2.90 o                         
   0   9   2         53.07         49.98         1.66 o                         
   1   9   2        274.45        263.19         8.94 o                         
   2   9   2         24.46         23.80         1.74 o                         
  -7  10   2          3.82          3.09         1.09 o                         
  -6  10   2        177.99        183.98         6.00 o                         
  -5  10   2         16.46         15.76         0.95 o                         
  -4  10   2        419.89        406.69         8.81 o                         
  -3  10   2         27.84         28.87         2.14 o                         
  -2  10   2        219.32        219.98         7.30 o                         
  -1  10   2         69.56         65.47         2.25 o                         
   0  10   2         86.75         83.35         3.44 o                         
   1  10   2        142.86        139.50         7.48 o                         
  -5  11   2          0.01         -1.45         1.70 o                         
  -4  11   2          2.02         -0.99         1.68 o                         
  -3  11   2          8.00          6.64         1.74 o                         
  -2  11   2         39.91         41.43         2.37 o                         
   1 -11   3         11.74         14.64         1.72 o                         
   2 -11   3        267.60        272.68         8.77 o                         
   3 -11   3         10.15         10.72         1.77 o                         
   4 -11   3         50.83         51.17         3.19 o                         
   5 -11   3         97.14         94.09         5.08 o                         
  -1 -10   3         28.20         24.58         1.51 o                         
   0 -10   3         79.80         76.58         3.05 o                         
   1 -10   3          0.68          2.88         1.26 o                         
   2 -10   3        102.24         97.47         4.31 o                         
   3 -10   3          9.66          9.27         2.21 o                         
   4 -10   3        114.45        114.45         3.30 o                         
   5 -10   3         33.77         31.60         1.35 o                         
   6 -10   3          5.83          9.06         1.07 o                         
  -3  -9   3          3.64          2.31         1.22 o                         
  -2  -9   3        345.56        352.26         9.02 o                         
  -1  -9   3          6.72          6.81         0.90 o                         
   0  -9   3        776.26        800.71        13.10 o                         
   1  -9   3         61.50         60.35         2.10 o                         
   2  -9   3        294.15        291.84         5.69 o                         
   3  -9   3        163.11        167.32         3.49 o                         
   4  -9   3         20.52         24.88         1.05 o                         
   5  -9   3        207.40        217.44         4.66 o                         
   6  -9   3         21.81         19.62         1.18 o                         
   7  -9   3        123.06        129.41         3.76 o                         
  -4  -8   3          8.02          7.98         1.11 o                         
  -3  -8   3         87.85         87.82         2.33 o                         
  -2  -8   3        129.48        135.23         3.09 o                         
  -1  -8   3         29.48         28.45         1.32 o                         
   0  -8   3        107.88        102.77         2.14 o                         
   1  -8   3        237.62        223.16         3.69 o                         
   2  -8   3        324.48        323.05         4.32 o                         
   3  -8   3         87.10         90.67         1.45 o                         
   4  -8   3        177.96        169.40         2.48 o                         
   5  -8   3         33.46         33.26         1.22 o                         
   6  -8   3         10.12          9.37         0.93 o                         
   7  -8   3          7.27          6.56         0.93 o                         
   8  -8   3         30.14         24.81         1.41 o                         
  -5  -7   3          2.66          1.56         0.97 o                         
  -4  -7   3        549.21        563.96         9.62 o                         
  -3  -7   3         49.58         52.31         1.51 o                         
  -2  -7   3       1001.20       1003.79        18.53 o                         
  -1  -7   3          3.57          4.24         0.78 o                         
   0  -7   3        865.77        876.04        19.37 o                         
   1  -7   3        537.41        520.12         7.31 o                         
   2  -7   3       1001.33       1049.45        13.36 o                         
   3  -7   3       1577.86       1617.45        18.95 o                         
   4  -7   3         61.99         61.94         1.05 o                         
   5  -7   3        113.37        111.31         2.10 o                         
   6  -7   3          0.19          1.41         0.84 o                         
   7  -7   3        513.79        514.80        10.21 o                         
   8  -7   3          1.20          2.16         0.99 o                         
  -6  -6   3          7.59          7.40         1.20 o                         
  -5  -6   3        233.37        237.71         4.39 o                         
  -4  -6   3         24.82         30.97         1.24 o                         
  -3  -6   3         57.36         50.04         1.30 o                         
  -2  -6   3        227.15        239.20         4.03 o                         
  -1  -6   3         17.50         21.07         0.65 o                         
   0  -6   3       1788.40       1745.99        21.97 o                         
   1  -6   3        331.91        319.85         3.61 o                         
   2  -6   3        362.24        361.75         4.65 o                         
   3  -6   3        383.35        398.18         4.82 o                         
   4  -6   3        133.18        131.65         1.89 o                         
   5  -6   3         12.10         11.30         0.65 o                         
   6  -6   3         27.45         26.51         1.13 o                         
   7  -6   3          3.73          4.71         1.30 o                         
   8  -6   3         54.34         63.80         2.96 o                         
  -7  -5   3          7.95          8.22         1.53 o                         
  -6  -5   3        359.52        389.19         9.77 o                         
  -5  -5   3         42.15         46.11         0.97 o                         
  -4  -5   3       1405.25       1429.88        18.17 o                         
  -3  -5   3          1.92          3.09         0.36 o                         
  -2  -5   3       1493.90       1472.67        16.09 o                         
  -1  -5   3        153.13        135.28         2.12 o                         
   0  -5   3        791.51        781.04         9.12 o                         
   1  -5   3        507.03        481.53         5.65 o                         
   2  -5   3        411.74        416.88         5.32 o                         
   3  -5   3       3283.74       3297.59        44.91 o                         
   4  -5   3        575.42        585.17         7.64 o                         
   5  -5   3       1713.12       1710.92        30.76 o                         
   6  -5   3         40.07         42.25         1.30 o                         
   7  -5   3        420.34        419.82         8.37 o                         
   8  -5   3         69.69         79.97         3.63 o                         
   9  -5   3         57.87         61.19         4.08 o                         
  -7  -4   3        303.56        307.31         9.74 o                         
  -6  -4   3          5.28          6.05         0.69 o                         
  -5  -4   3        268.09        263.74         3.36 o                         
  -4  -4   3         93.02        107.06         1.30 o                         
  -3  -4   3        163.32        168.21         1.89 o                         
  -2  -4   3       1284.16       1248.41        13.62 o                         
  -1  -4   3        314.18        292.00         3.25 o                         
   0  -4   3       2242.08       2211.90        25.46 o                         
   1  -4   3        857.49        846.06        10.62 o                         
   2  -4   3        850.11        866.14        11.92 o                         
   3  -4   3        105.83        107.52         1.53 o                         
   4  -4   3         21.19         20.80         0.63 o                         
   5  -4   3          1.66          2.02         0.52 o                         
   6  -4   3          4.35          5.74         0.82 o                         
   7  -4   3          6.30          6.47         1.09 o                         
   8  -4   3        270.22        265.50         8.69 o                         
   9  -4   3          3.15          6.30         2.06 o                         
  -8  -3   3        119.40        120.65         4.41 o                         
  -7  -3   3         66.04         65.64         1.55 o                         
  -6  -3   3        668.16        652.32         8.71 o                         
  -5  -3   3          0.76          0.71         0.34 o                         
  -4  -3   3       1949.64       2042.06        19.98 o                         
  -3  -3   3        238.20        243.14         2.47 o                         
  -2  -3   3       4570.27       4602.39        44.20 o                         
  -1  -3   3        747.01        738.40         8.62 o                         
   0  -3   3        836.71        826.74        11.37 o                         
   1  -3   3       4432.87       4556.98        61.76 o                         
   2  -3   3        227.82        238.98         3.40 o                         
   3  -3   3       3890.51       3894.15        52.83 o                         
   4  -3   3         21.03         28.74         0.73 o                         
   5  -3   3       1498.88       1514.84        21.09 o                         
   6  -3   3         11.31          9.45         1.24 o                         
   7  -3   3        290.69        310.98         6.23 o                         
   8  -3   3         91.77        101.68         3.89 o                         
   9  -3   3         52.57         56.39         2.42 o                         
  -8  -2   3         11.87         12.92         0.92 o                         
  -7  -2   3        413.38        421.62         7.13 o                         
  -6  -2   3        226.45        217.00         2.67 o                         
  -5  -2   3         22.41         21.22         0.48 o                         
  -4  -2   3       1292.67       1274.34        13.09 o                         
  -3  -2   3          6.37          5.32         0.25 o                         
  -2  -2   3       1278.82       1223.94        11.88 o                         
  -1  -2   3       7503.45       7770.06       105.27 o                         
   0  -2   3       2273.30       2294.12        31.25 o                         
   1  -2   3        429.48        471.28         7.31 o                         
   2  -2   3         15.88         12.86         0.38 o                         
   3  -2   3        599.88        632.07         8.73 o                         
   4  -2   3         13.10         17.94         0.52 o                         
   5  -2   3          2.48          3.43         0.44 o                         
   6  -2   3        640.30        605.46         9.78 o                         
   7  -2   3         89.44         78.95         2.10 o                         
   8  -2   3        154.49        147.31         3.51 o                         
  -8  -1   3        380.03        396.25         8.70 o                         
  -7  -1   3          0.07         -0.34         0.71 o                         
  -6  -1   3        771.75        767.91         8.68 o                         
  -5  -1   3         47.63         54.22         0.74 o                         
  -4  -1   3       2095.70       2062.54        21.04 o                         
  -3  -1   3          2.02          4.26         0.27 o                         
  -2  -1   3       3797.18       3876.08        37.24 o                         
  -1  -1   3       9572.74       9517.57       288.26 o                         
   0  -1   3         92.97        116.13         1.70 o                         
   1  -1   3       6938.56       6818.05        92.37 o                         
   2  -1   3       2057.57       2133.31        26.54 o                         
   3  -1   3       6853.99       6640.83       116.41 o                         
   4  -1   3         43.23         39.55         0.76 o                         
   5  -1   3       1488.66       1521.12        19.35 o                         
   6  -1   3         10.29          7.71         0.65 o                         
   7  -1   3         42.01         52.46         1.76 o                         
   8  -1   3         83.90         84.81         2.10 o                         
  -9   0   3        142.03        139.48         3.47 o                         
  -8   0   3          6.32          5.34         0.86 o                         
  -7   0   3         20.62         19.86         0.67 o                         
  -6   0   3        287.38        278.93         3.27 o                         
  -5   0   3         43.20         41.57         0.63 o                         
  -4   0   3       2907.22       2887.71        29.36 o                         
  -3   0   3       1355.39       1396.60        13.51 o                         
  -2   0   3       1855.34       1881.49        18.16 o                         
  -1   0   3        302.15        276.29         3.30 o                         
   0   0   3        534.77        499.99         7.00 o                         
   1   0   3       1051.51       1156.08        13.38 o                         
   2   0   3         18.94         24.08         0.42 o                         
   3   0   3         15.24         15.57         0.44 o                         
   4   0   3        212.09        215.98         2.68 o                         
   5   0   3        378.32        356.30         4.15 o                         
   6   0   3        905.44        899.66        12.90 o                         
   7   0   3          6.78          6.39         0.69 o                         
   8   0   3        124.91        120.65         2.75 o                         
  -9   1   3          1.79          1.45         0.82 o                         
  -8   1   3        531.77        529.49         8.78 o                         
  -7   1   3          1.21         -0.02         0.42 o                         
  -6   1   3       1792.79       1767.55        19.44 o                         
  -5   1   3          7.34          7.52         0.32 o                         
  -4   1   3       2362.30       2420.36        24.59 o                         
  -3   1   3       2538.04       2641.29        26.83 o                         
  -2   1   3        661.82        732.01         8.01 o                         
  -1   1   3       1825.07       1833.39        19.79 o                         
   0   1   3        431.08        431.47         5.50 o                         
   1   1   3       3576.57       3491.09        40.17 o                         
   2   1   3          2.16          3.42         0.27 o                         
   3   1   3       5903.75       6053.24        74.91 o                         
   4   1   3        332.04        338.63         3.63 o                         
   5   1   3       1041.98       1054.00        11.79 o                         
   6   1   3        132.88        121.53         1.91 o                         
   7   1   3          5.69          8.57         0.84 o                         
   8   1   3        138.31        136.16         3.44 o                         
  -9   2   3         88.95         92.63         2.58 o                         
  -8   2   3         61.63         55.43         1.70 o                         
  -7   2   3          1.17          3.70         0.38 o                         
  -6   2   3        514.87        497.87         7.16 o                         
  -5   2   3        143.22        141.59         1.89 o                         
  -4   2   3       2744.16       2702.91        31.17 o                         
  -3   2   3         64.63         60.83         0.78 o                         
  -2   2   3       1110.25       1160.04        12.54 o                         
  -1   2   3       2441.71       2442.39        23.51 o                         
   0   2   3         66.64         66.95         0.78 o                         
   1   2   3        220.40        242.99         2.73 o                         
   2   2   3         17.31         16.76         0.36 o                         
   3   2   3        212.00        211.76         2.31 o                         
   4   2   3       1305.15       1332.81        14.64 o                         
   5   2   3        324.02        316.50         3.75 o                         
   6   2   3        142.96        137.68         2.39 o                         
   7   2   3          2.06          2.06         0.88 o                         
  -9   3   3          8.93          8.07         1.30 o                         
  -8   3   3        514.26        514.21         9.98 o                         
  -7   3   3          4.08          5.09         0.65 o                         
  -6   3   3        873.97        877.83        13.89 o                         
  -5   3   3        347.63        344.14         4.23 o                         
  -4   3   3        612.07        592.22         6.58 o                         
  -3   3   3       6062.01       6281.99        63.63 o                         
  -2   3   3       1371.39       1419.73        13.77 o                         
  -1   3   3       3566.26       3400.81        34.47 o                         
   0   3   3        269.18        282.08         2.83 o                         
   1   3   3       4033.67       3878.55        39.31 o                         
   2   3   3        412.73        450.33         5.01 o                         
   3   3   3       1580.15       1590.84        16.37 o                         
   4   3   3        332.28        333.64         3.90 o                         
   5   3   3        247.43        247.09         3.04 o                         
   6   3   3        316.31        307.83         5.46 o                         
   7   3   3          2.57          3.34         0.88 o                         
  -9   4   3          9.35          8.36         1.43 o                         
  -8   4   3        215.78        198.37         4.24 o                         
  -7   4   3          2.26          1.03         0.97 o                         
  -6   4   3        333.01        321.24         4.74 o                         
  -5   4   3        317.20        295.77         3.42 o                         
  -4   4   3       1799.60       1807.48        18.53 o                         
  -3   4   3        161.01        157.23         1.85 o                         
  -2   4   3        658.24        666.29         6.89 o                         
  -1   4   3        125.32        132.47         1.47 o                         
   0   4   3          3.39          4.77         0.25 o                         
   1   4   3        135.40        140.80         1.51 o                         
   2   4   3       1511.64       1524.40        16.67 o                         
   3   4   3        334.37        316.75         3.92 o                         
   4   4   3        352.78        358.82         4.53 o                         
   5   4   3          1.75          2.79         0.59 o                         
   6   4   3        191.50        185.98         4.41 o                         
  -9   5   3          1.59          3.97         1.26 o                         
  -8   5   3        329.02        347.82         6.99 o                         
  -7   5   3         75.52         66.39         1.45 o                         
  -6   5   3        171.84        180.12         2.83 o                         
  -5   5   3        327.32        339.47         3.75 o                         
  -4   5   3        133.59        118.33         1.41 o                         
  -3   5   3       1528.68       1506.18        16.46 o                         
  -2   5   3        164.93        172.23         1.91 o                         
  -1   5   3       3913.76       3923.21        42.33 o                         
   0   5   3         11.27         15.02         0.38 o                         
   1   5   3       2618.48       2712.64        26.43 o                         
   2   5   3         55.66         56.53         0.90 o                         
   3   5   3        378.33        389.91         5.22 o                         
   4   5   3        373.30        365.46         6.10 o                         
   5   5   3          9.68         12.63         1.30 o                         
  -9   6   3          4.07          3.72         1.24 o                         
  -8   6   3         47.21         49.14         1.79 o                         
  -7   6   3         49.23         44.16         1.18 o                         
  -6   6   3        586.24        559.73         8.23 o                         
  -5   6   3        115.81        115.78         1.76 o                         
  -4   6   3        116.96        117.51         1.66 o                         
  -3   6   3          9.70         13.15         0.36 o                         
  -2   6   3        148.55        151.49         1.74 o                         
  -1   6   3         10.68         13.47         0.44 o                         
   0   6   3        247.54        248.25         2.50 o                         
   1   6   3         88.58         89.61         1.30 o                         
   2   6   3        275.97        280.40         3.55 o                         
   3   6   3         58.13         49.95         1.26 o                         
   4   6   3        368.28        373.66         9.19 o                         
   5   6   3         16.46         14.54         1.93 o                         
  -9   7   3         11.30         11.98         1.51 o                         
  -8   7   3        200.23        209.23         6.93 o                         
  -7   7   3        203.31        195.67         5.18 o                         
  -6   7   3        306.80        298.60         5.05 o                         
  -5   7   3        561.01        581.57         9.49 o                         
  -4   7   3          5.78          7.08         0.46 o                         
  -3   7   3        861.04        900.04         9.55 o                         
  -2   7   3          0.41          1.93         0.36 o                         
  -1   7   3       1489.57       1503.83        14.89 o                         
   0   7   3         14.51         14.96         0.34 o                         
   1   7   3        410.92        418.38         5.18 o                         
   2   7   3        114.96        117.72         2.08 o                         
   3   7   3         53.65         53.44         1.83 o                         
   4   7   3        266.31        264.56         8.71 o                         
  -8   8   3        123.33        120.29         4.43 o                         
  -7   8   3          6.80          9.12         1.41 o                         
  -6   8   3        140.49        145.55         3.28 o                         
  -5   8   3         22.41         19.25         0.82 o                         
  -4   8   3          1.51          2.23         0.40 o                         
  -3   8   3          0.58          0.50         0.50 o                         
  -2   8   3          6.24          7.96         0.48 o                         
  -1   8   3          1.81          3.00         0.31 o                         
   0   8   3        189.73        188.17         4.01 o                         
   1   8   3         70.94         68.56         1.99 o                         
   2   8   3        400.99        407.63        10.42 o                         
   3   8   3         10.28          7.98         1.70 o                         
  -8   9   3         36.34         31.81         1.91 o                         
  -7   9   3         94.70         98.44         3.74 o                         
  -6   9   3         36.72         33.34         1.30 o                         
  -5   9   3        480.17        486.43         8.18 o                         
  -4   9   3         57.10         57.81         1.45 o                         
  -3   9   3        552.83        553.47         9.20 o                         
  -2   9   3         13.99         12.73         0.63 o                         
  -1   9   3        383.87        395.50         9.77 o                         
   0   9   3         31.86         38.22         2.27 o                         
   1   9   3         77.63         82.46         3.44 o                         
   2   9   3        118.32        125.15         3.78 o                         
  -7  10   3          4.25          6.20         1.16 o                         
  -6  10   3         17.61         17.82         1.09 o                         
  -5  10   3          0.17          0.76         0.80 o                         
  -4  10   3          4.83          3.30         1.09 o                         
  -3  10   3          1.67          2.90         1.41 o                         
  -2  10   3          6.05          4.98         1.24 o                         
  -1  10   3         98.48        100.46         4.01 o                         
   0  10   3        142.36        130.05         4.79 o                         
  -4  11   3          0.81          2.00         1.70 o                         
  -3  11   3        168.32        162.07         5.73 o                         
   1 -11   4         38.28         34.73         1.79 o                         
   2 -11   4          0.64          2.08         1.81 o                         
   3 -11   4         47.96         50.19         3.74 o                         
   4 -11   4          6.54          7.00         2.67 o                         
  -1 -10   4        312.50        316.37        10.24 o                         
   0 -10   4          0.06          0.69         1.09 o                         
   1 -10   4        463.96        457.82        11.55 o                         
   2 -10   4          0.40         -0.88         1.66 o                         
   3 -10   4         82.63         91.43         4.08 o                         
   4 -10   4         98.38        100.06         2.88 o                         
   5 -10   4         54.46         48.40         1.81 o                         
   6 -10   4         91.84         88.76         2.77 o                         
  -3  -9   4          1.61          1.89         0.95 o                         
  -2  -9   4        128.47        119.66         3.49 o                         
  -1  -9   4         21.66         21.62         1.34 o                         
   0  -9   4          0.09         -0.46         0.73 o                         
   1  -9   4         63.49         61.94         2.12 o                         
   2  -9   4         17.31         16.83         1.07 o                         
   3  -9   4        252.69        250.51         4.99 o                         
   4  -9   4         56.40         58.57         1.68 o                         
   5  -9   4         36.67         41.49         1.43 o                         
   6  -9   4         40.65         36.16         1.53 o                         
   7  -9   4          3.70          7.44         1.16 o                         
  -4  -8   4          9.97          8.32         1.39 o                         
  -3  -8   4        282.01        289.57         7.55 o                         
  -2  -8   4         57.05         58.04         1.91 o                         
  -1  -8   4       1214.83       1237.05        19.66 o                         
   0  -8   4         77.85         73.28         1.87 o                         
   1  -8   4        867.17        860.37        12.06 o                         
   2  -8   4        291.75        295.75         4.01 o                         
   3  -8   4        189.42        191.09         2.98 o                         
   4  -8   4         80.83         80.00         1.70 o                         
   5  -8   4         35.19         35.11         1.32 o                         
   6  -8   4        389.24        408.11         8.16 o                         
   7  -8   4         21.63         23.59         1.32 o                         
   8  -8   4        100.36        102.22         4.07 o                         
  -5  -7   4         34.76         31.45         1.41 o                         
  -4  -7   4        198.01        203.71         3.82 o                         
  -3  -7   4         35.02         36.39         1.35 o                         
  -2  -7   4        284.39        285.94         5.64 o                         
  -1  -7   4        182.05        179.92         3.17 o                         
   0  -7   4         49.68         50.46         0.90 o                         
   1  -7   4        747.34        759.30        10.60 o                         
   2  -7   4        166.03        166.43         2.29 o                         
   3  -7   4        169.15        169.64         2.65 o                         
   4  -7   4        276.88        267.72         4.05 o                         
   5  -7   4         81.64         77.52         1.55 o                         
   6  -7   4         18.49         20.80         1.22 o                         
   7  -7   4         24.72         25.04         1.43 o                         
   8  -7   4          0.01         -0.11         1.01 o                         
  -6  -6   4         22.82         18.91         1.11 o                         
  -5  -6   4        411.25        417.91         7.21 o                         
  -4  -6   4         11.27         13.40         0.93 o                         
  -3  -6   4       1250.07       1272.38        16.11 o                         
  -2  -6   4         19.98         23.45         0.88 o                         
  -1  -6   4        961.39        955.25        17.12 o                         
   0  -6   4         77.23         84.09         1.13 o                         
   1  -6   4       1403.62       1435.09        17.99 o                         
   2  -6   4        916.32        957.88        12.11 o                         
   3  -6   4        685.90        717.57        10.12 o                         
   4  -6   4        824.27        852.05        10.89 o                         
   5  -6   4          0.59          1.32         0.44 o                         
   6  -6   4        756.40        803.21        18.27 o                         
   7  -6   4         40.01         39.10         1.89 o                         
   8  -6   4        218.85        231.34         7.73 o                         
  -7  -5   4          6.75          8.38         1.20 o                         
  -6  -5   4        275.22        278.59         7.28 o                         
  -5  -5   4         20.77         15.61         0.59 o                         
  -4  -5   4        270.71        261.17         3.55 o                         
  -3  -5   4         97.44         96.20         1.81 o                         
  -2  -5   4         11.08         11.11         0.42 o                         
  -1  -5   4       1032.18       1042.37        10.71 o                         
   0  -5   4        143.73        142.15         1.78 o                         
   1  -5   4       1598.95       1617.78        20.18 o                         
   2  -5   4        485.25        507.20         7.09 o                         
   3  -5   4        583.24        581.32         7.49 o                         
   4  -5   4         45.58         47.54         0.86 o                         
   5  -5   4          0.43          0.34         0.74 o                         
   6  -5   4         37.74         31.57         1.11 o                         
   7  -5   4         57.77         59.93         2.25 o                         
   8  -5   4          0.48          0.59         1.53 o                         
  -7  -4   4         96.01         97.83         3.74 o                         
  -6  -4   4          6.53          6.37         0.67 o                         
  -5  -4   4       1248.61       1287.58        16.65 o                         
  -4  -4   4         36.85         31.78         0.61 o                         
  -3  -4   4       2174.97       2184.63        23.77 o                         
  -2  -4   4          0.30          2.25         0.19 o                         
  -1  -4   4       2714.58       2693.92        31.08 o                         
   0  -4   4        481.55        453.48         5.35 o                         
   1  -4   4       1964.03       1977.20        26.93 o                         
   2  -4   4       1989.08       1932.84        26.38 o                         
   3  -4   4         82.09        109.00         1.41 o                         
   4  -4   4       1517.53       1574.45        19.93 o                         
   5  -4   4          1.23          3.74         0.57 o                         
   6  -4   4        708.97        711.33        13.23 o                         
   7  -4   4         55.36         60.69         2.42 o                         
   8  -4   4        324.91        327.94         8.48 o                         
  -8  -3   4        305.96        313.83         9.99 o                         
  -7  -3   4          0.09          0.84         0.78 o                         
  -6  -3   4        577.94        571.00         7.60 o                         
  -5  -3   4         72.17         70.84         1.03 o                         
  -4  -3   4         24.52         25.38         0.52 o                         
  -3  -3   4        493.61        492.57         4.92 o                         
  -2  -3   4        246.44        240.47         2.45 o                         
  -1  -3   4       2113.17       2075.89        25.89 o                         
   0  -3   4       1686.99       1768.47        24.26 o                         
   1  -3   4       2129.15       2133.64        32.47 o                         
   2  -3   4         14.61          8.40         0.61 o                         
   3  -3   4         84.28         84.81         1.26 o                         
   4  -3   4        327.60        334.04         4.40 o                         
   5  -3   4         18.08         15.72         0.99 o                         
   6  -3   4          0.72          0.38         1.20 o                         
   7  -3   4        106.10        105.59         2.46 o                         
   8  -3   4          8.34          7.80         1.22 o                         
  -8  -2   4          0.07          0.23         0.73 o                         
  -7  -2   4        195.47        184.83         3.48 o                         
  -6  -2   4         28.26         31.07         0.69 o                         
  -5  -2   4       1105.10       1105.43        11.54 o                         
  -4  -2   4          2.33          1.89         0.31 o                         
  -3  -2   4       6316.02       6458.33        79.84 o                         
  -2  -2   4         93.06        112.93         1.26 o                         
  -1  -2   4       1176.19       1189.75        13.89 o                         
   0  -2   4       4196.83       3992.96        54.32 o                         
   1  -2   4       3297.19       3370.51        45.76 o                         
   3  -2   4         86.13         92.55         1.36 o                         
   4  -2   4       1053.80       1026.28        12.98 o                         
   5  -2   4          9.13          7.98         0.67 o                         
   6  -2   4        547.86        538.63         8.80 o                         
   7  -2   4          3.72          5.76         1.01 o                         
   8  -2   4        123.19        132.41         3.80 o                         
  -9  -1   4         28.07         26.52         1.24 o                         
  -8  -1   4        274.64        269.67         6.02 o                         
  -7  -1   4         46.29         45.25         0.97 o                         
  -6  -1   4        167.33        165.12         2.06 o                         
  -5  -1   4        120.07        117.68         1.49 o                         
  -4  -1   4         12.32         19.02         0.46 o                         
  -3  -1   4       3839.21       3917.82        35.92 o                         
  -2  -1   4       1493.59       1559.29        15.12 o                         
  -1  -1   4       1009.29        952.04        11.14 o                         
   0  -1   4        370.59        318.36         4.12 o                         
   1  -1   4        708.58        710.07         8.95 o                         
   2  -1   4        715.48        776.31         9.78 o                         
   3  -1   4        547.68        552.80         7.09 o                         
   4  -1   4         79.79         74.80         1.18 o                         
   5  -1   4        419.58        421.93         6.06 o                         
   6  -1   4         12.77         11.95         0.69 o                         
   7  -1   4        363.43        348.90         6.02 o                         
   8  -1   4         49.25         43.78         1.56 o                         
  -9   0   4         88.97         79.37         2.21 o                         
  -8   0   4         31.05         31.75         1.11 o                         
  -7   0   4        733.18        759.10        10.04 o                         
  -6   0   4        112.50        110.34         1.43 o                         
  -5   0   4       2604.80       2689.69        26.12 o                         
  -4   0   4         48.11         56.40         0.88 o                         
  -3   0   4       2930.72       2847.39        27.40 o                         
  -2   0   4        578.13        563.14         5.52 o                         
  -1   0   4        201.99        203.99         2.93 o                         
   0   0   4       4621.41       4446.83        60.41 o                         
   1   0   4        690.23        712.59         9.04 o                         
   2   0   4       6402.65       6404.33        86.76 o                         
   3   0   4        604.63        632.41         8.07 o                         
   4   0   4       2945.89       3045.80        38.15 o                         
   5   0   4          1.28          1.55         0.48 o                         
   6   0   4        307.88        302.29         4.66 o                         
   7   0   4         52.30         51.82         1.32 o                         
   8   0   4         46.55         52.48         1.83 o                         
  -9   1   4          8.51          8.15         0.90 o                         
  -8   1   4        121.36        115.71         2.42 o                         
  -7   1   4         16.75         15.70         0.52 o                         
  -6   1   4         95.34         97.58         1.36 o                         
  -5   1   4       1400.47       1454.80        14.22 o                         
  -4   1   4        661.34        667.32         6.56 o                         
  -3   1   4        339.64        313.75         3.33 o                         
  -2   1   4        344.91        333.31         3.99 o                         
  -1   1   4       4325.96       4190.08        48.12 o                         
   0   1   4       2899.24       2742.71        41.96 o                         
   1   1   4          5.04          3.00         0.17 o                         
   2   1   4         26.11         32.43         0.59 o                         
   3   1   4          3.46          2.10         0.31 o                         
   4   1   4         70.83         68.26         0.97 o                         
   5   1   4        390.18        389.79         5.24 o                         
   6   1   4         80.43         71.79         1.34 o                         
   7   1   4        248.99        240.09         5.52 o                         
  -9   2   4        221.61        235.77         5.42 o                         
  -8   2   4         18.02         19.41         1.07 o                         
  -7   2   4        895.12        919.96        11.87 o                         
  -6   2   4         25.30         28.59         0.65 o                         
  -5   2   4       1432.75       1394.39        14.38 o                         
  -4   2   4       1608.93       1653.44        16.94 o                         
  -3   2   4       3913.93       3975.07        45.65 o                         
  -2   2   4       5195.98       5091.75        58.30 o                         
  -1   2   4        153.16        152.02         1.76 o                         
   0   2   4       1691.46       1526.69        16.58 o                         
   1   2   4        122.47        140.92         1.78 o                         
   2   2   4       3599.53       3634.66        39.13 o                         
   3   2   4         97.26        106.25         1.26 o                         
   4   2   4       1717.12       1765.06        19.43 o                         
   5   2   4         28.55         26.87         0.74 o                         
   6   2   4         89.53         90.61         1.74 o                         
   7   2   4        114.94        110.22         2.94 o                         
  -9   3   4         11.67          7.46         1.03 o                         
  -8   3   4        132.10        126.41         3.07 o                         
  -7   3   4        260.48        251.47         3.80 o                         
  -6   3   4         14.67         10.91         0.40 o                         
  -5   3   4        662.25        637.76         7.71 o                         
  -4   3   4        251.89        263.84         3.04 o                         
  -3   3   4       2714.69       2701.08        27.48 o                         
  -2   3   4        300.26        296.23         2.97 o                         
  -1   3   4        520.32        474.36         4.91 o                         
   0   3   4        742.27        746.84         7.70 o                         
   1   3   4        272.02        273.93         3.33 o                         
   2   3   4         27.04         25.11         0.52 o                         
   3   3   4        269.24        275.71         3.48 o                         
   4   3   4         53.04         50.79         0.82 o                         
   5   3   4        284.02        269.39         4.20 o                         
   6   3   4         25.84         22.14         1.18 o                         
  -9   4   4        304.62        329.67         8.52 o                         
  -8   4   4          2.20          4.39         1.32 o                         
  -7   4   4        441.56        457.42         8.72 o                         
  -6   4   4          0.30          2.88         0.73 o                         
  -5   4   4        201.55        191.11         2.33 o                         
  -4   4   4        537.28        510.93         5.77 o                         
  -3   4   4        953.01       1009.10         9.86 o                         
  -2   4   4       3906.67       3851.98        39.06 o                         
  -1   4   4        250.29        267.43         3.02 o                         
   0   4   4       3745.07       3713.74        37.73 o                         
   1   4   4          2.33          1.68         0.23 o                         
   2   4   4       1869.85       1931.07        22.53 o                         
   3   4   4         59.01         58.37         1.01 o                         
   4   4   4        522.60        500.23         6.24 o                         
   5   4   4        103.03         98.73         2.16 o                         
   6   4   4          0.46          2.69         1.11 o                         
  -9   5   4          5.49          4.03         1.16 o                         
  -8   5   4          4.41          6.91         1.13 o                         
  -7   5   4        310.28        318.14         6.34 o                         
  -6   5   4         13.31         15.76         1.05 o                         
  -5   5   4        858.85        871.92        10.49 o                         
  -4   5   4        456.70        433.49         4.96 o                         
  -3   5   4        246.13        233.57         2.54 o                         
  -2   5   4         45.25         39.09         0.63 o                         
  -1   5   4        151.70        146.22         1.59 o                         
   0   5   4         26.63         28.00         0.46 o                         
   1   5   4        222.51        226.95         2.41 o                         
   2   5   4          0.88          1.87         0.29 o                         
   3   5   4        141.93        131.62         2.00 o                         
   4   5   4        116.68        109.79         2.62 o                         
   5   5   4        361.78        368.27        11.79 o                         
  -9   6   4        202.79        204.72         5.65 o                         
  -8   6   4         87.16         89.90         2.46 o                         
  -7   6   4        452.31        455.74         8.93 o                         
  -6   6   4         95.86        100.22         2.12 o                         
  -5   6   4        126.97        137.75         2.29 o                         
  -4   6   4        303.87        298.80         3.36 o                         
  -3   6   4          7.56          9.77         0.42 o                         
  -2   6   4       2603.95       2613.16        30.45 o                         
  -1   6   4         61.10         59.95         0.84 o                         
   0   6   4        792.56        805.77         8.09 o                         
   1   6   4          1.70          2.18         0.29 o                         
   2   6   4        955.35        944.56        12.41 o                         
   3   6   4        210.83        205.03         4.43 o                         
   4   6   4        102.38         98.29         3.67 o                         
  -9   7   4         56.62         53.67         2.23 o                         
  -8   7   4         11.68          8.40         1.11 o                         
  -7   7   4        209.24        208.83         4.49 o                         
  -6   7   4         11.69         12.88         1.14 o                         
  -5   7   4        199.90        203.27         3.21 o                         
  -4   7   4         67.31         62.28         0.99 o                         
  -3   7   4         86.04         81.05         1.09 o                         
  -2   7   4          1.69          2.33         0.32 o                         
  -1   7   4         28.30         26.13         0.53 o                         
   0   7   4         31.28         28.38         0.52 o                         
   1   7   4         90.34         97.12         1.74 o                         
   2   7   4         61.60         55.01         1.41 o                         
   3   7   4        366.43        392.20        12.29 o                         
   4   7   4         71.23         70.71         3.21 o                         
  -8   8   4          7.80          8.87         1.49 o                         
  -7   8   4        201.45        209.33         4.58 o                         
  -6   8   4        357.03        353.77         6.14 o                         
  -5   8   4         62.70         58.73         1.26 o                         
  -4   8   4        438.09        416.95         5.78 o                         
  -3   8   4         13.49         11.41         0.48 o                         
  -2   8   4        789.47        809.84        10.63 o                         
  -1   8   4         34.30         31.13         0.90 o                         
   0   8   4        472.82        479.22         7.04 o                         
   1   8   4          7.99         10.07         1.13 o                         
   2   8   4         82.49         85.70         3.00 o                         
   3   8   4         78.89         74.80         3.17 o                         
  -8   9   4          0.82          1.13         1.53 o                         
  -7   9   4         57.33         57.35         2.00 o                         
  -6   9   4          3.36          3.01         0.71 o                         
  -5   9   4         68.15         59.97         1.53 o                         
  -4   9   4          0.09         -0.19         0.78 o                         
  -3   9   4         10.67         11.11         0.69 o                         
  -2   9   4          5.20          3.57         0.55 o                         
  -1   9   4         10.59         12.69         1.47 o                         
   0   9   4         53.38         56.00         2.56 o                         
   1   9   4        228.55        236.12         7.81 o                         
  -6  10   4         84.39         82.84         2.67 o                         
  -5  10   4          5.06          4.10         0.78 o                         
  -4  10   4        186.86        177.99         4.93 o                         
  -3  10   4         14.75         15.28         1.56 o                         
  -2  10   4        301.75        317.60        10.14 o                         
  -1  10   4         34.26         35.76         2.23 o                         
   0  10   4        142.64        137.13         5.04 o                         
   1 -11   5          1.36          0.67         1.53 o                         
   2 -11   5        203.23        185.69         9.03 o                         
   3 -11   5          1.88          5.71         1.98 o                         
   4 -11   5         86.02         81.10         4.73 o                         
  -1 -10   5         53.90         52.10         2.48 o                         
   0 -10   5          3.24          5.00         1.20 o                         
   1 -10   5          8.16          5.36         1.34 o                         
   2 -10   5         53.72         54.53         3.47 o                         
   3 -10   5          1.79         -0.31         1.51 o                         
   4 -10   5         72.39         73.14         2.84 o                         
   5 -10   5         37.23         39.58         1.60 o                         
   6 -10   5         23.89         22.10         1.34 o                         
  -3  -9   5          5.44          6.26         1.03 o                         
  -2  -9   5        307.93        312.31         8.08 o                         
  -1  -9   5          0.10          0.69         0.71 o                         
   0  -9   5        862.29        864.64        16.26 o                         
   1  -9   5         11.51          8.49         1.91 o                         
   2  -9   5        288.07        292.22         7.09 o                         
   3  -9   5         36.06         34.54         1.16 o                         
   4  -9   5        163.50        162.78         3.55 o                         
   5  -9   5        185.34        194.88         4.20 o                         
   6  -9   5         47.67         41.85         1.68 o                         
   7  -9   5         67.56         62.51         2.19 o                         
  -4  -8   5          6.64          4.79         1.11 o                         
  -3  -8   5        470.58        493.36        12.56 o                         
  -2  -8   5         38.69         41.43         1.32 o                         
  -1  -8   5        104.20         98.83         2.06 o                         
   0  -8   5         21.15         22.29         1.16 o                         
   1  -8   5         27.47         28.01         0.73 o                         
   2  -8   5        175.90        172.03         3.04 o                         
   3  -8   5        147.57        147.66         2.44 o                         
   4  -8   5        172.41        166.91         3.55 o                         
   5  -8   5         78.71         73.85         1.95 o                         
   6  -8   5         18.20         20.65         1.32 o                         
   7  -8   5          6.14          7.61         1.18 o                         
  -5  -7   5         74.11         68.27         2.02 o                         
  -4  -7   5        267.54        278.47         5.86 o                         
  -3  -7   5         46.41         49.89         1.62 o                         
  -2  -7   5        880.94        904.32        14.47 o                         
  -1  -7   5         12.46         14.41         0.82 o                         
   0  -7   5        832.88        824.42        10.51 o                         
   1  -7   5        214.93        210.24         3.13 o                         
   2  -7   5       1438.30       1481.74        20.62 o                         
   3  -7   5        199.13        203.36         3.17 o                         
   4  -7   5         67.93         72.59         1.60 o                         
   5  -7   5        528.55        539.65        10.35 o                         
   6  -7   5        162.78        161.10         3.65 o                         
   7  -7   5        331.07        340.70         8.77 o                         
   8  -7   5          1.68          5.19         1.58 o                         
  -6  -6   5         21.51         17.12         1.16 o                         
  -5  -6   5        239.97        250.20         4.72 o                         
  -4  -6   5         45.41         48.11         1.62 o                         
  -3  -6   5        580.33        562.16         9.07 o                         
  -2  -6   5        215.54        233.01         3.15 o                         
  -1  -6   5          5.19          7.46         0.23 o                         
   0  -6   5        478.94        483.82         5.82 o                         
   1  -6   5         64.71         65.63         1.09 o                         
   2  -6   5        817.38        820.44        11.47 o                         
   3  -6   5        529.04        517.69         7.45 o                         
   4  -6   5        174.93        179.52         3.17 o                         
   5  -6   5         39.59         40.25         0.88 o                         
   6  -6   5         17.00         14.79         0.78 o                         
   7  -6   5         19.18         13.30         1.62 o                         
   8  -6   5          1.12          1.20         1.58 o                         
  -7  -5   5         69.64         66.97         2.79 o                         
  -6  -5   5        158.53        164.86         4.54 o                         
  -5  -5   5          0.51          0.06         0.40 o                         
  -4  -5   5       1316.25       1310.50        16.79 o                         
  -3  -5   5         17.06         16.83         0.38 o                         
  -2  -5   5       1456.35       1460.26        15.10 o                         
  -1  -5   5          5.44          7.67         0.29 o                         
   0  -5   5       2453.25       2494.25        31.07 o                         
   1  -5   5        106.09         97.27         1.26 o                         
   2  -5   5        412.17        405.97         5.76 o                         
   3  -5   5        667.83        694.62        10.92 o                         
   4  -5   5         27.16         35.67         0.61 o                         
   5  -5   5       1060.77       1099.09        17.12 o                         
   6  -5   5         56.01         57.47         1.28 o                         
   7  -5   5        554.70        572.97        10.98 o                         
   8  -5   5         37.55         31.09         1.91 o                         
  -7  -4   5        341.93        355.78        11.01 o                         
  -6  -4   5         43.12         39.39         0.95 o                         
  -5  -4   5        680.87        712.65         9.31 o                         
  -4  -4   5          2.75          3.91         0.34 o                         
  -3  -4   5          1.11          1.70         0.31 o                         
  -2  -4   5        539.03        531.67         6.32 o                         
  -1  -4   5         95.68         99.79         1.41 o                         
   0  -4   5       2097.85       2048.66        28.09 o                         
   1  -4   5       2251.40       2320.04        31.62 o                         
   2  -4   5        490.07        514.24         8.03 o                         
   3  -4   5         64.99         64.33         1.01 o                         
   4  -4   5         64.93         61.69         0.95 o                         
   5  -4   5        121.74        117.83         2.46 o                         
   6  -4   5          1.12          0.48         0.65 o                         
   7  -4   5          3.75          2.00         0.86 o                         
   8  -4   5         67.43         57.49         2.04 o                         
  -8  -3   5          5.45          9.64         1.97 o                         
  -7  -3   5          1.01          1.13         0.74 o                         
  -6  -3   5        403.02        416.04         6.12 o                         
  -5  -3   5         19.55         20.63         0.53 o                         
  -4  -3   5       2154.15       2182.35        22.55 o                         
  -3  -3   5          1.48          0.52         0.25 o                         
  -2  -3   5       4681.06       4746.17        54.65 o                         
  -1  -3   5         74.95         69.44         1.01 o                         
   0  -3   5       3334.68       3227.66        49.11 o                         
   1  -3   5       4158.82       4491.90        68.11 o                         
   2  -3   5        610.07        647.22         9.00 o                         
   3  -3   5       1632.16       1600.41        20.07 o                         
   4  -3   5         50.59         50.73         0.99 o                         
   5  -3   5        627.66        654.48        10.51 o                         
   6  -3   5          7.14          5.78         0.93 o                         
   7  -3   5        474.25        474.98         9.26 o                         
   8  -3   5         46.04         40.27         1.72 o                         
  -8  -2   5          8.64          7.67         0.93 o                         
  -7  -2   5        601.57        613.89        10.18 o                         
  -6  -2   5          0.81          0.04         0.40 o                         
  -5  -2   5        252.49        258.76         3.06 o                         
  -4  -2   5        316.62        332.26         3.59 o                         
  -3  -2   5          0.67          1.45         0.25 o                         
  -2  -2   5       2120.09       2067.02        21.07 o                         
  -1  -2   5        358.58        330.70         4.27 o                         
   0  -2   5       2885.74       2827.82        38.50 o                         
   1  -2   5        446.51        425.83         5.42 o                         
   2  -2   5        835.22        877.35        12.23 o                         
   3  -2   5        265.90        272.76         3.63 o                         
   4  -2   5          0.07          0.61         0.40 o                         
   5  -2   5        155.55        140.08         2.52 o                         
   6  -2   5        138.28        124.59         2.41 o                         
   7  -2   5         28.62         27.10         1.35 o                         
   8  -2   5        107.61         95.87         3.05 o                         
  -9  -1   5         32.08         33.43         1.43 o                         
  -8  -1   5         81.09         85.85         2.27 o                         
  -7  -1   5         12.92         13.59         0.73 o                         
  -6  -1   5        923.07        920.43        11.07 o                         
  -5  -1   5        172.02        171.03         1.97 o                         
  -4  -1   5       3846.40       3921.97        39.94 o                         
  -3  -1   5         49.69         54.04         0.61 o                         
  -2  -1   5       1764.37       1721.42        19.91 o                         
  -1  -1   5        194.10        191.66         2.56 o                         
   0  -1   5        847.43        786.08         9.96 o                         
   1  -1   5       5914.48       5904.28        73.16 o                         
   2  -1   5        537.06        590.68         7.55 o                         
   3  -1   5       3468.70       3603.50        44.92 o                         
   4  -1   5         66.08         65.30         1.09 o                         
   5  -1   5        981.92       1035.88        16.37 o                         
   6  -1   5          2.49          3.68         0.61 o                         
   7  -1   5        273.00        274.24         5.64 o                         
   8  -1   5         31.36         28.97         1.43 o                         
  -9   0   5        194.45        193.12         4.56 o                         
  -8   0   5          6.35          7.29         0.93 o                         
  -7   0   5        408.01        416.47         6.12 o                         
  -6   0   5         92.79         96.20         1.49 o                         
  -5   0   5          0.71          3.15         0.32 o                         
  -4   0   5        409.22        405.80         4.29 o                         
  -3   0   5        254.95        265.48         2.98 o                         
  -2   0   5       2537.86       2373.33        25.64 o                         
  -1   0   5        113.93         96.18         1.38 o                         
   0   0   5       4272.69       4197.97        52.17 o                         
   1   0   5       1427.51       1434.30        17.99 o                         
   2   0   5         53.06         59.33         0.86 o                         
   3   0   5          0.62          0.95         0.36 o                         
   4   0   5         15.02         17.99         0.55 o                         
   5   0   5          1.11          3.26         0.71 o                         
   6   0   5        355.76        342.84         5.89 o                         
   7   0   5          7.33          7.71         1.11 o                         
  -9   1   5         14.36         12.59         1.05 o                         
  -8   1   5        285.14        283.05         4.99 o                         
  -7   1   5        106.84         99.20         1.58 o                         
  -6   1   5       1600.97       1621.00        20.47 o                         
  -5   1   5        137.01        134.26         1.57 o                         
  -4   1   5       4028.60       3991.70        42.99 o                         
  -3   1   5        882.71        881.10         9.08 o                         
  -2   1   5       2729.43       2584.08        29.84 o                         
  -1   1   5       2507.56       2399.71        29.94 o                         
   0   1   5        101.97        109.62         1.53 o                         
   1   1   5       1556.22       1461.07        18.28 o                         
   2   1   5        157.10        179.64         2.24 o                         
   3   1   5       3593.23       3709.00        50.88 o                         
   4   1   5          8.71          6.66         0.44 o                         
   5   1   5        481.80        464.12         6.24 o                         
   6   1   5         14.52         16.37         0.78 o                         
   7   1   5        218.23        221.65         5.14 o                         
  -9   2   5        267.73        270.99         6.19 o                         
  -8   2   5          2.92          6.47         1.09 o                         
  -7   2   5         38.50         41.91         0.82 o                         
  -6   2   5        446.34        440.93         5.72 o                         
  -5   2   5        121.71        111.58         1.47 o                         
  -4   2   5        394.24        365.78         4.15 o                         
  -3   2   5       1629.76       1614.58        18.74 o                         
  -2   2   5       3347.64       3342.99        41.44 o                         
  -1   2   5       1396.57       1423.71        15.44 o                         
   0   2   5        299.11        273.05         3.31 o                         
   1   2   5          3.83          6.56         0.42 o                         
   2   2   5         13.51         14.06         0.48 o                         
   3   2   5          3.08          3.47         0.32 o                         
   4   2   5        369.98        356.93         4.19 o                         
   5   2   5         12.19         12.04         0.59 o                         
   6   2   5        108.88        109.67         2.31 o                         
   7   2   5          3.83          2.02         0.99 o                         
  -9   3   5          0.43          0.57         0.90 o                         
  -8   3   5        324.71        330.08         5.71 o                         
  -7   3   5         43.28         47.23         1.64 o                         
  -6   3   5        629.84        652.86        10.27 o                         
  -5   3   5         14.82         11.58         0.25 o                         
  -4   3   5       1388.01       1402.40        15.27 o                         
  -3   3   5       1384.88       1454.45        14.84 o                         
  -2   3   5       2595.21       2534.48        25.80 o                         
  -1   3   5       5272.85       5100.60        69.18 o                         
   0   3   5         19.95         15.06         0.48 o                         
   1   3   5       2585.99       2524.26        29.24 o                         
   2   3   5         27.55         26.95         0.67 o                         
   3   3   5       1257.42       1275.86        15.07 o                         
   4   3   5          1.48          1.79         0.29 o                         
   5   3   5        287.73        295.23         5.22 o                         
   6   3   5         35.25         33.74         1.28 o                         
  -9   4   5         51.27         49.85         1.62 o                         
  -8   4   5        105.49        103.51         2.75 o                         
  -7   4   5         84.48         87.46         2.23 o                         
  -6   4   5        180.47        178.38         3.59 o                         
  -5   4   5        171.16        160.01         1.99 o                         
  -4   4   5       1482.63       1512.53        16.54 o                         
  -3   4   5        606.93        588.74         6.17 o                         
  -2   4   5        506.27        511.79         5.10 o                         
  -1   4   5        167.39        175.34         1.95 o                         
   0   4   5         55.95         59.15         0.73 o                         
   1   4   5         61.54         58.66         0.95 o                         
   2   4   5         42.19         49.18         1.05 o                         
   3   4   5          2.79          2.79         0.27 o                         
   4   4   5        150.93        148.88         3.51 o                         
   5   4   5         11.70          8.87         0.84 o                         
   6   4   5        284.93        275.14         8.96 o                         
  -9   5   5         16.41         16.52         1.49 o                         
  -8   5   5        421.66        424.34         8.51 o                         
  -7   5   5          4.60          2.67         1.05 o                         
  -6   5   5        313.31        346.77         5.79 o                         
  -5   5   5         29.65         31.13         0.71 o                         
  -4   5   5        579.07        590.05         6.24 o                         
  -3   5   5        958.04        961.24         9.51 o                         
  -2   5   5          6.91          7.14         0.34 o                         
  -1   5   5       2189.75       2233.58        23.00 o                         
   0   5   5         75.91         75.98         0.88 o                         
   1   5   5       1472.54       1463.85        17.19 o                         
   2   5   5         51.51         50.18         1.03 o                         
   3   5   5        823.60        839.08        13.64 o                         
   4   5   5         56.63         59.53         1.83 o                         
   5   5   5         37.05         33.82         2.27 o                         
  -9   6   5         16.44         16.62         1.43 o                         
  -8   6   5         31.03         32.92         1.62 o                         
  -7   6   5          0.64          0.53         0.97 o                         
  -6   6   5        429.34        432.18         6.37 o                         
  -5   6   5        105.84        102.37         1.60 o                         
  -4   6   5        562.84        554.45         6.76 o                         
  -3   6   5         73.03         71.01         0.95 o                         
  -2   6   5          2.97          2.52         0.34 o                         
  -1   6   5         92.84         93.85         1.20 o                         
   0   6   5          0.37          1.16         0.29 o                         
   1   6   5          1.24          1.34         0.21 o                         
   2   6   5         34.84         38.03         1.32 o                         
   3   6   5        110.09        112.73         2.77 o                         
   4   6   5        160.13        151.98         5.35 o                         
  -9   7   5          1.50          0.69         1.45 o                         
  -8   7   5        200.47        209.02         5.61 o                         
  -7   7   5         51.82         50.46         1.49 o                         
  -6   7   5        418.35        410.00         6.08 o                         
  -5   7   5        201.84        207.12         3.29 o                         
  -4   7   5          9.41          9.58         0.46 o                         
  -3   7   5        946.90        953.38        10.20 o                         
  -2   7   5        120.60        115.03         1.53 o                         
  -1   7   5        782.71        797.21         9.06 o                         
   0   7   5          0.69          0.93         0.29 o                         
   1   7   5        479.76        490.07         8.36 o                         
   2   7   5         32.16         31.64         1.30 o                         
   3   7   5        136.69        127.86         4.70 o                         
  -8   8   5         80.23         78.05         3.11 o                         
  -7   8   5          6.37          7.65         1.11 o                         
  -6   8   5        122.39        122.34         2.46 o                         
  -5   8   5         21.49         18.64         0.97 o                         
  -4   8   5        110.60        109.07         1.93 o                         
  -3   8   5          0.19         -0.15         0.42 o                         
  -2   8   5         18.04         19.62         0.71 o                         
  -1   8   5         38.39         38.87         1.11 o                         
   0   8   5         57.55         55.10         1.43 o                         
   1   8   5         10.73         14.10         1.55 o                         
   2   8   5        184.57        194.49         6.63 o                         
  -7   9   5         15.39         13.74         1.43 o                         
  -6   9   5         13.87         13.91         1.18 o                         
  -5   9   5        196.29        184.17         3.53 o                         
  -4   9   5         55.91         52.29         1.41 o                         
  -3   9   5        407.81        412.49         7.09 o                         
  -2   9   5          8.74          9.69         1.32 o                         
  -1   9   5        328.22        334.85        10.91 o                         
   0   9   5         50.85         46.05         2.31 o                         
   1   9   5        165.32        173.04         4.96 o                         
  -6  10   5         13.79         13.38         1.35 o                         
  -5  10   5         11.77         14.20         0.93 o                         
  -4  10   5         32.93         26.51         1.85 o                         
  -3  10   5          0.15          1.07         1.68 o                         
  -2  10   5          0.74          1.97         1.49 o                         
  -1  10   5         16.08         14.90         1.93 o                         
   2 -11   6         24.14         17.54         2.33 o                         
   3 -11   6         20.97         18.89         2.96 o                         
  -1 -10   6        187.33        190.46         5.46 o                         
   0 -10   6          1.00          1.70         1.20 o                         
   1 -10   6        395.16        406.75        12.81 o                         
   2 -10   6          2.61          3.80         1.74 o                         
   3 -10   6        197.73        206.97         9.70 o                         
   4 -10   6         53.53         51.13         3.68 o                         
   5 -10   6         92.55         88.43         2.81 o                         
  -3  -9   6          0.09          0.59         0.88 o                         
  -2  -9   6        174.92        171.20         5.84 o                         
  -1  -9   6          6.61          4.08         1.37 o                         
   0  -9   6         73.67         72.72         2.67 o                         
   1  -9   6          1.94          1.55         1.66 o                         
   2  -9   6         10.25          5.44         2.75 o                         
   3  -9   6        134.23        131.07         3.00 o                         
   4  -9   6         12.01         12.92         1.05 o                         
   5  -9   6         61.17         55.58         2.06 o                         
   6  -9   6         51.67         46.81         1.85 o                         
  -4  -8   6         18.66         17.14         1.35 o                         
  -3  -8   6         78.61         81.46         2.58 o                         
  -2  -8   6          0.75          2.00         0.86 o                         
  -1  -8   6        902.61        939.66        17.36 o                         
   0  -8   6         14.98         15.15         0.92 o                         
   1  -8   6        730.53        744.22        13.71 o                         
   2  -8   6         36.96         35.06         0.92 o                         
   3  -8   6        470.98        466.96         7.00 o                         
   4  -8   6        176.16        184.32         3.91 o                         
   5  -8   6        286.47        306.38         6.29 o                         
   6  -8   6        198.25        204.20         5.69 o                         
   7  -8   6          0.70          3.55         1.18 o                         
  -5  -7   6          8.12         10.49         1.14 o                         
  -4  -7   6        344.79        350.53         8.89 o                         
  -3  -7   6          0.07         -0.48         0.78 o                         
  -2  -7   6        504.39        505.77         8.30 o                         
  -1  -7   6          7.47          8.61         0.31 o                         
   0  -7   6         42.05         38.78         0.73 o                         
   1  -7   6        336.77        335.34         4.42 o                         
   2  -7   6        137.14        135.48         2.16 o                         
   3  -7   6        185.90        189.39         3.02 o                         
   4  -7   6        144.87        140.35         3.11 o                         
   5  -7   6        101.90         98.96         2.42 o                         
   6  -7   6         23.01         25.44         1.30 o                         
   7  -7   6          1.35          8.61         2.02 o                         
  -6  -6   6         91.81         80.44         2.60 o                         
  -5  -6   6        114.08        112.92         3.26 o                         
  -4  -6   6          4.98          4.03         1.03 o                         
  -3  -6   6        743.98        755.79        12.14 o                         
  -2  -6   6          3.78          3.51         0.23 o                         
  -1  -6   6       1206.51       1249.04        14.62 o                         
   0  -6   6         11.64         11.91         0.36 o                         
   1  -6   6       1516.39       1571.62        24.19 o                         
   2  -6   6         47.48         45.08         0.92 o                         
   3  -6   6        356.78        377.75         5.54 o                         
   4  -6   6        497.90        496.48         9.49 o                         
   5  -6   6        229.74        224.36         5.75 o                         
   6  -6   6        704.53        688.33        16.43 o                         
   7  -6   6         11.33         15.04         2.16 o                         
   8  -6   6        102.27         89.93         5.13 o                         
  -6  -5   6        280.50        302.59         7.79 o                         
  -5  -5   6         18.15         16.41         0.61 o                         
  -4  -5   6        640.22        632.97         8.33 o                         
  -3  -5   6         10.88         12.67         0.42 o                         
  -2  -5   6        286.83        287.30         3.33 o                         
  -1  -5   6        377.73        379.53         4.63 o                         
   0  -5   6        175.86        175.35         2.06 o                         
   1  -5   6        606.44        656.99        10.29 o                         
   2  -5   6        345.11        358.88         5.16 o                         
   3  -5   6        470.41        473.68         7.64 o                         
   4  -5   6         89.90         81.48         2.50 o                         
   5  -5   6         46.11         46.43         1.09 o                         
   6  -5   6         69.94         69.82         1.87 o                         
   7  -5   6          0.04          1.76         1.55 o                         
   8  -5   6          0.02          1.11         1.51 o                         
  -7  -4   6         62.80         69.40         3.02 o                         
  -6  -4   6         56.89         54.89         1.18 o                         
  -5  -4   6        390.94        396.13         5.35 o                         
  -4  -4   6         45.27         38.57         0.67 o                         
  -3  -4   6       1360.38       1371.21        15.09 o                         
  -2  -4   6        187.23        199.19         2.50 o                         
  -1  -4   6       5782.50       5788.99       101.56 o                         
   0  -4   6        903.24        887.04        12.32 o                         
   1  -4   6       1566.45       1597.80        24.56 o                         
   2  -4   6        109.66         95.92         2.02 o                         
   3  -4   6         82.48         75.26         1.07 o                         
   4  -4   6       1082.24       1164.16        18.26 o                         
   5  -4   6          2.77          3.53         0.67 o                         
   6  -4   6        592.36        615.53        11.67 o                         
   7  -4   6         67.54         53.71         1.72 o                         
   8  -4   6        167.36        154.95         5.50 o                         
  -8  -3   6        198.74        208.28         6.99 o                         
  -7  -3   6         14.04         14.71         0.95 o                         
  -6  -3   6        571.17        579.55         7.71 o                         
  -5  -3   6          4.61          5.63         0.44 o                         
  -4  -3   6        973.08        991.07        10.35 o                         
  -3  -3   6         52.14         42.18         0.61 o                         
  -2  -3   6         40.20         46.80         0.71 o                         
  -1  -3   6       2369.43       2396.42        32.78 o                         
   0  -3   6        168.85        162.34         2.22 o                         
   1  -3   6        335.13        337.12         4.34 o                         
   2  -3   6        577.34        585.04         8.16 o                         
   3  -3   6        384.52        393.05         5.17 o                         
   4  -3   6        729.89        740.77        11.63 o                         
   5  -3   6          9.94         11.70         0.71 o                         
   6  -3   6          7.76          7.88         0.78 o                         
   7  -3   6         26.77         27.59         1.28 o                         
   8  -3   6          0.71          2.33         1.16 o                         
  -8  -2   6         18.06         15.84         0.92 o                         
  -7  -2   6         44.43         41.07         1.26 o                         
  -6  -2   6        177.12        174.35         2.54 o                         
  -5  -2   6       1614.41       1634.36        19.30 o                         
  -4  -2   6        365.36        375.09         3.50 o                         
  -3  -2   6       2404.78       2482.43        24.07 o                         
  -2  -2   6         57.10         54.41         0.80 o                         
  -1  -2   6       2972.48       2728.52        37.36 o                         
   0  -2   6       1238.73       1230.52        15.46 o                         
   1  -2   6       2004.17       2031.98        25.34 o                         
   2  -2   6       2844.72       2984.57        40.68 o                         
   3  -2   6        170.80        178.08         2.45 o                         
   4  -2   6       1451.67       1515.90        23.51 o                         
   5  -2   6         13.12         11.30         0.74 o                         
   6  -2   6        572.39        532.21        10.41 o                         
   7  -2   6         17.49         20.95         1.37 o                         
   8  -2   6         96.49         91.26         2.84 o                         
  -8  -1   6        297.22        292.94         6.53 o                         
  -7  -1   6          4.31          1.83         0.65 o                         
  -6  -1   6        405.11        404.34         5.45 o                         
  -5  -1   6         14.84         14.81         0.52 o                         
  -4  -1   6        184.58        178.20         1.89 o                         
  -3  -1   6       2590.43       2597.35        26.43 o                         
  -2  -1   6         12.01         10.36         0.34 o                         
  -1  -1   6        306.73        309.00         4.44 o                         
   0  -1   6        623.96        587.01         7.47 o                         
   1  -1   6       2641.21       2578.98        35.15 o                         
   2  -1   6        973.50       1008.26        11.79 o                         
   3  -1   6        189.46        194.30         2.67 o                         
   4  -1   6         64.63         63.77         1.39 o                         
   5  -1   6        108.64        106.09         2.04 o                         
   6  -1   6          0.86          3.09         0.61 o                         
   7  -1   6         56.04         53.74         1.87 o                         
  -9   0   6          0.47          2.69         0.90 o                         
  -8   0   6         35.64         40.90         1.28 o                         
  -7   0   6        486.97        478.00         7.04 o                         
  -6   0   6          1.43          1.13         0.44 o                         
  -5   0   6       3738.01       3947.92        54.17 o                         
  -4   0   6        149.82        151.86         1.97 o                         
  -3   0   6       2600.62       2383.16        25.76 o                         
  -2   0   6        124.79        138.12         1.62 o                         
  -1   0   6        411.92        354.25         4.60 o                         
   0   0   6       1848.93       1794.56        22.42 o                         
   1   0   6        841.63        855.22        11.78 o                         
   2   0   6       2184.73       2169.82        25.07 o                         
   3   0   6          0.39         -0.21         0.38 o                         
   4   0   6       1448.56       1490.70        23.21 o                         
   5   0   6         45.32         43.02         1.16 o                         
   6   0   6        552.29        566.38        11.06 o                         
   7   0   6         40.57         43.43         1.55 o                         
  -9   1   6          1.13          4.06         0.86 o                         
  -8   1   6        221.61        232.50         4.20 o                         
  -7   1   6          0.09          0.55         0.44 o                         
  -6   1   6        402.70        397.18         5.74 o                         
  -5   1   6        214.93        207.52         2.68 o                         
  -4   1   6         35.15         31.70         0.61 o                         
  -3   1   6       1019.07       1024.25        11.20 o                         
  -2   1   6         94.58         94.78         1.55 o                         
  -1   1   6       2116.48       2032.60        25.50 o                         
   0   1   6       1341.99       1306.72        16.42 o                         
   1   1   6       1660.57       1643.68        19.03 o                         
   2   1   6        156.26        146.67         1.91 o                         
   3   1   6        170.20        169.47         2.23 o                         
   4   1   6          1.66          2.82         0.52 o                         
   5   1   6         72.28         75.36         1.49 o                         
   6   1   6          0.64          1.89         0.88 o                         
   7   1   6         45.13         41.79         1.55 o                         
  -9   2   6         81.64         78.83         2.29 o                         
  -8   2   6         43.20         40.57         1.32 o                         
  -7   2   6        324.09        344.39         5.77 o                         
  -6   2   6          4.58          5.95         0.63 o                         
  -5   2   6       2879.96       2862.82        33.53 o                         
  -4   2   6        289.70        314.20         3.88 o                         
  -3   2   6       2227.20       2196.45        25.51 o                         
  -2   2   6       1677.85       1631.10        18.86 o                         
  -1   2   6       1621.79       1624.13        17.59 o                         
   0   2   6       1179.21       1057.34        12.33 o                         
   1   2   6         11.28         11.18         0.40 o                         
   2   2   6       3427.40       3453.17        43.22 o                         
   3   2   6          9.08          7.88         0.34 o                         
   4   2   6        420.25        430.59         6.35 o                         
   5   2   6          0.38          0.25         0.74 o                         
   6   2   6        280.37        274.25         6.23 o                         
  -9   3   6          5.60          5.27         1.01 o                         
  -8   3   6        251.41        269.94         4.83 o                         
  -7   3   6          5.04          4.69         0.73 o                         
  -6   3   6         20.20         15.74         0.73 o                         
  -5   3   6        421.10        429.37         5.70 o                         
  -4   3   6         34.67         34.12         0.74 o                         
  -3   3   6       1975.65       2006.30        25.14 o                         
  -2   3   6        585.18        574.22         6.84 o                         
  -1   3   6        821.14        772.58         9.06 o                         
   0   3   6        292.17        278.59         3.42 o                         
   1   3   6        107.14        100.55         1.41 o                         
   2   3   6          7.45          8.72         0.57 o                         
   3   3   6        109.38        109.78         1.89 o                         
   4   3   6         39.00         35.27         1.20 o                         
   5   3   6        115.78        113.28         2.42 o                         
   6   3   6          2.16          3.34         0.93 o                         
  -9   4   6        164.08        158.78         4.66 o                         
  -8   4   6          0.58          2.00         0.80 o                         
  -7   4   6        401.29        425.52         8.26 o                         
  -6   4   6          3.34          2.59         0.90 o                         
  -5   4   6        975.35       1000.50        14.05 o                         
  -4   4   6        276.63        271.65         2.96 o                         
  -3   4   6       1084.12       1085.79        11.25 o                         
  -2   4   6        364.61        351.90         3.77 o                         
  -1   4   6          1.18          2.02         0.27 o                         
   0   4   6       3032.18       3097.66        36.04 o                         
   1   4   6        299.55        290.31         3.98 o                         
   2   4   6       1442.27       1445.74        20.58 o                         
   3   4   6          0.64         -0.10         0.55 o                         
   4   4   6        366.92        375.90         7.45 o                         
   5   4   6         31.39         37.27         1.70 o                         
  -9   5   6          1.30          2.06         1.18 o                         
  -8   5   6         98.47        107.74         2.84 o                         
  -7   5   6        144.60        132.13         3.09 o                         
  -6   5   6         34.51         36.77         0.90 o                         
  -5   5   6        358.15        375.93         4.65 o                         
  -4   5   6        101.70         97.94         1.22 o                         
  -3   5   6        603.93        592.84         5.96 o                         
  -2   5   6        343.28        332.98         3.63 o                         
  -1   5   6         74.26         67.10         0.84 o                         
   0   5   6         13.94         13.28         0.53 o                         
   1   5   6          8.01          7.14         0.57 o                         
   2   5   6          1.82          3.51         0.50 o                         
   3   5   6         17.89         17.90         1.09 o                         
   4   5   6         13.84         14.75         1.18 o                         
   5   5   6        214.14        223.95        10.43 o                         
  -9   6   6        136.77        141.94         4.22 o                         
  -8   6   6         12.59         12.21         1.32 o                         
  -7   6   6        386.54        400.81         7.99 o                         
  -6   6   6          0.25         -0.38         0.38 o                         
  -5   6   6        470.87        485.41         6.52 o                         
  -4   6   6        777.96        795.56        10.35 o                         
  -3   6   6        463.27        469.71         5.43 o                         
  -2   6   6        706.67        739.44         8.35 o                         
  -1   6   6         21.07         20.06         0.42 o                         
   0   6   6        761.22        759.35         8.58 o                         
   1   6   6          4.26          3.95         0.53 o                         
   2   6   6        534.24        537.80        10.46 o                         
   3   6   6         74.68         66.19         2.37 o                         
   4   6   6        122.74        128.99         4.83 o                         
  -8   7   6          0.12         -0.46         1.41 o                         
  -7   7   6        125.40        125.51         2.65 o                         
  -6   7   6         15.75         16.01         1.07 o                         
  -5   7   6        136.30        127.07         2.46 o                         
  -4   7   6         25.72         23.22         0.57 o                         
  -3   7   6        252.53        246.43         3.29 o                         
  -2   7   6         35.89         29.45         0.67 o                         
  -1   7   6         15.13         14.35         0.55 o                         
   0   7   6         49.04         50.31         1.32 o                         
   1   7   6        101.23        106.08         2.56 o                         
   2   7   6         15.54         17.61         1.97 o                         
   3   7   6         43.28         41.95         2.46 o                         
  -8   8   6          6.64         10.48         1.45 o                         
  -7   8   6         96.81         93.40         2.94 o                         
  -6   8   6         67.27         64.78         1.97 o                         
  -5   8   6         97.34         96.78         2.08 o                         
  -4   8   6        322.67        301.31         5.29 o                         
  -3   8   6        153.37        151.13         2.92 o                         
  -2   8   6        747.23        747.02        12.33 o                         
  -1   8   6          0.70          0.71         0.63 o                         
   0   8   6        246.55        273.00         4.93 o                         
   1   8   6         31.84         31.53         1.85 o                         
   2   8   6        143.48        148.76         5.31 o                         
  -7   9   6         22.02         20.46         1.45 o                         
  -6   9   6          8.45         10.55         1.16 o                         
  -5   9   6         71.73         66.06         1.87 o                         
  -4   9   6         39.94         35.76         1.30 o                         
  -3   9   6         50.93         49.56         1.64 o                         
  -2   9   6          1.06         -0.44         1.45 o                         
  -1   9   6          0.55          0.44         1.53 o                         
   0   9   6          4.01          4.71         1.43 o                         
  -5  10   6          7.61          5.36         0.93 o                         
  -4  10   6        188.09        190.38         6.38 o                         
  -3  10   6         17.18         13.36         1.51 o                         
  -2  10   6        178.40        180.08         6.22 o                         
  -1 -10   7         87.24         84.48         3.44 o                         
   0 -10   7          0.03         -0.92         1.60 o                         
   1 -10   7         64.22         56.59         2.75 o                         
   2 -10   7          4.53          1.28         1.74 o                         
   3 -10   7         10.52          3.01         2.56 o                         
   4 -10   7         33.50         33.68         3.28 o                         
   5 -10   7         32.33         29.69         1.56 o                         
  -3  -9   7         45.28         38.74         2.25 o                         
  -2  -9   7        159.16        161.05         4.54 o                         
  -1  -9   7         16.74         16.18         1.22 o                         
   0  -9   7        483.71        485.66        11.72 o                         
   1  -9   7          7.42          7.54         1.26 o                         
   2  -9   7        287.23        291.86        10.83 o                         
   3  -9   7         29.53         28.43         1.72 o                         
   4  -9   7        454.37        465.72        11.76 o                         
   5  -9   7         58.04         55.19         2.08 o                         
   6  -9   7         13.73         16.14         1.28 o                         
  -4  -8   7          1.63          1.16         0.92 o                         
  -3  -8   7        255.71        246.01         6.59 o                         
  -2  -8   7         11.65         10.53         0.86 o                         
  -1  -8   7        305.17        310.33         6.29 o                         
   0  -8   7          6.10          8.30         1.47 o                         
   1  -8   7         42.55         37.73         1.47 o                         
   2  -8   7         56.53         56.28         1.51 o                         
   3  -8   7         23.95         20.53         1.24 o                         
   4  -8   7        181.07        175.25         3.90 o                         
   5  -8   7         73.36         76.08         2.25 o                         
   6  -8   7         18.91         21.39         1.30 o                         
  -5  -7   7         65.54         63.12         2.37 o                         
  -4  -7   7         76.81         78.60         2.56 o                         
  -3  -7   7          1.88          3.97         0.71 o                         
  -2  -7   7        408.39        406.37         6.84 o                         
  -1  -7   7         50.81         49.47         0.88 o                         
   0  -7   7        933.82        953.29        11.33 o                         
   1  -7   7          7.32         10.07         0.52 o                         
   2  -7   7        845.58        873.68        14.01 o                         
   3  -7   7         53.05         49.49         1.26 o                         
   4  -7   7        449.45        480.52         9.18 o                         
   5  -7   7        330.32        336.80         6.86 o                         
   6  -7   7         65.93         70.29         2.46 o                         
   7  -7   7        124.50        125.21         4.64 o                         
  -6  -6   7          0.78          0.31         1.64 o                         
  -5  -6   7        254.85        255.93         8.39 o                         
  -4  -6   7          4.19          6.89         1.26 o                         
  -3  -6   7        667.33        675.04         9.67 o                         
  -2  -6   7         42.74         43.02         0.76 o                         
  -1  -6   7         76.63         73.55         1.18 o                         
   0  -6   7         53.41         54.93         0.86 o                         
   1  -6   7          2.37          1.77         0.44 o                         
   2  -6   7        810.86        818.56        11.64 o                         
   3  -6   7        131.27        130.74         2.42 o                         
   4  -6   7        114.16        115.35         3.25 o                         
   5  -6   7         56.89         58.29         2.10 o                         
   6  -6   7         18.44         23.81         1.81 o                         
   7  -6   7         23.40         21.98         2.33 o                         
  -6  -5   7         64.21         61.65         2.06 o                         
  -5  -5   7         15.02         11.58         0.57 o                         
  -4  -5   7        169.76        169.47         2.43 o                         
  -3  -5   7        110.60        105.22         1.62 o                         
  -2  -5   7       1653.33       1668.39        18.42 o                         
  -1  -5   7          0.28          0.84         0.31 o                         
   0  -5   7       3676.52       3716.96        56.87 o                         
   1  -5   7         26.84         22.60         0.88 o                         
   2  -5   7        476.60        478.77         6.89 o                         
   3  -5   7        109.75        125.38         2.37 o                         
   4  -5   7        184.17        194.24         4.87 o                         
   5  -5   7        631.12        602.07        11.37 o                         
   6  -5   7         44.28         38.91         1.30 o                         
   7  -5   7        207.67        200.31         6.78 o                         
  -7  -4   7        195.04        205.57         6.72 o                         
  -6  -4   7          1.08          1.35         0.57 o                         
  -5  -4   7        882.01        909.39        11.92 o                         
  -4  -4   7         36.06         36.53         0.69 o                         
  -3  -4   7        660.25        650.46         6.93 o                         
  -2  -4   7        140.12        143.63         1.89 o                         
  -1  -4   7          0.19          0.29         0.34 o                         
   0  -4   7        163.65        162.98         2.24 o                         
   1  -4   7        510.43        504.66         7.10 o                         
   2  -4   7        707.45        708.33        11.10 o                         
   3  -4   7        107.60        107.80         1.78 o                         
   4  -4   7        199.12        194.97         3.44 o                         
   5  -4   7        113.39        107.91         2.39 o                         
   6  -4   7         36.94         36.34         1.37 o                         
   7  -4   7         19.46         17.17         1.20 o                         
  -8  -3   7         19.62         22.10         1.76 o                         
  -7  -3   7         68.11         63.46         1.74 o                         
  -6  -3   7         94.37        102.57         1.91 o                         
  -5  -3   7        189.72        184.56         2.31 o                         
  -4  -3   7        728.95        756.89         7.99 o                         
  -3  -3   7        674.05        697.28         7.40 o                         
  -2  -3   7       2991.67       2989.30        37.22 o                         
  -1  -3   7        209.41        214.46         2.90 o                         
   0  -3   7       4306.59       4371.88        54.28 o                         
   1  -3   7        665.43        713.77         9.95 o                         
   2  -3   7       1211.66       1179.79        16.43 o                         
   3  -3   7       1425.48       1468.99        18.71 o                         
   4  -3   7         51.87         62.13         1.37 o                         
   5  -3   7        446.48        455.17         7.57 o                         
   6  -3   7         20.90         17.57         0.99 o                         
   7  -3   7        266.92        274.71         7.18 o                         
  -8  -2   7          0.45          0.93         0.86 o                         
  -7  -2   7        318.95        319.30         5.54 o                         
  -6  -2   7         71.83         68.77         1.20 o                         
  -5  -2   7        772.81        785.07         9.49 o                         
  -4  -2   7        179.63        174.92         1.81 o                         
  -3  -2   7        564.98        544.24         6.09 o                         
  -2  -2   7        331.19        334.48         4.07 o                         
  -1  -2   7        254.55        259.27         3.46 o                         
   0  -2   7        619.30        585.16         7.44 o                         
   1  -2   7        372.72        362.39         5.17 o                         
   2  -2   7       1156.51       1185.32        16.37 o                         
   3  -2   7        651.34        665.55         8.66 o                         
   4  -2   7         88.42         79.64         1.64 o                         
   5  -2   7         20.28         18.82         0.74 o                         
   6  -2   7          5.90          6.45         0.93 o                         
   7  -2   7          0.10          1.32         1.22 o                         
  -8  -1   7          8.95         10.82         0.90 o                         
  -7  -1   7        185.84        191.22         3.55 o                         
  -6  -1   7        964.29        960.50        13.62 o                         
  -5  -1   7          0.65          0.92         0.34 o                         
  -4  -1   7       2147.19       2104.46        20.49 o                         
  -3  -1   7        188.43        203.65         2.39 o                         
  -2  -1   7       1747.52       1656.84        18.02 o                         
  -1  -1   7          6.54          6.35         0.42 o                         
   0  -1   7       1765.76       1695.40        21.23 o                         
   1  -1   7       1773.09       1741.84        23.82 o                         
   2  -1   7        479.75        489.23         5.84 o                         
   3  -1   7        948.64        970.73        12.50 o                         
   4  -1   7         55.77         60.75         1.34 o                         
   5  -1   7       1247.35       1288.91        20.45 o                         
   6  -1   7         47.73         43.46         1.56 o                         
   7  -1   7        178.38        180.45         5.25 o                         
  -9   0   7        169.12        174.42         4.11 o                         
  -8   0   7          0.34          1.37         0.84 o                         
  -7   0   7        551.34        572.28         9.37 o                         
  -6   0   7          0.22          1.49         0.38 o                         
  -5   0   7        140.05        132.99         1.93 o                         
  -4   0   7         42.72         42.01         0.67 o                         
  -3   0   7        412.00        399.92         4.25 o                         
  -2   0   7       1487.67       1448.38        16.87 o                         
  -1   0   7        958.19        924.81        11.77 o                         
   0   0   7       1278.95       1239.16        15.58 o                         
   1   0   7       1238.89       1229.30        15.41 o                         
   2   0   7        246.83        244.57         3.04 o                         
   3   0   7        175.64        178.35         2.77 o                         
   4   0   7          3.94          3.68         0.55 o                         
   5   0   7          2.65          3.36         0.61 o                         
   6   0   7         29.83         27.56         1.34 o                         
   7   0   7          3.85          5.15         1.05 o                         
  -9   1   7          5.50          5.23         1.16 o                         
  -8   1   7         86.71         96.34         2.12 o                         
  -7   1   7          0.21          1.22         0.61 o                         
  -6   1   7        972.30        975.02        15.29 o                         
  -5   1   7         28.16         30.61         0.67 o                         
  -4   1   7       3949.02       3983.70        43.14 o                         
  -3   1   7        161.75        152.09         1.72 o                         
  -2   1   7       1525.43       1436.14        16.71 o                         
  -1   1   7        104.49         94.24         1.53 o                         
   0   1   7       1316.10       1265.19        15.95 o                         
   1   1   7       2485.73       2463.42        28.44 o                         
   2   1   7         91.49         97.92         1.34 o                         
   3   1   7        966.95        965.47        13.68 o                         
   4   1   7          5.42          6.33         0.52 o                         
   5   1   7        552.77        585.02         9.74 o                         
   6   1   7         21.45         16.89         1.34 o                         
  -9   2   7        165.12        168.77         4.83 o                         
  -8   2   7          1.68          2.27         0.82 o                         
  -7   2   7        295.05        288.01         4.93 o                         
  -6   2   7         37.32         33.26         0.92 o                         
  -5   2   7        273.58        282.76         3.78 o                         
  -4   2   7        321.13        323.65         4.03 o                         
  -3   2   7        134.20        125.66         1.72 o                         
  -2   2   7       2118.83       2119.93        24.59 o                         
  -1   2   7        660.35        649.46         7.17 o                         
   0   2   7        894.33        891.55        10.54 o                         
   1   2   7        217.62        226.63         2.87 o                         
   2   2   7          2.14          1.24         0.42 o                         
   3   2   7         80.79         77.25         2.00 o                         
   4   2   7         37.82         35.32         1.20 o                         
   5   2   7          3.36          3.61         0.82 o                         
   6   2   7         48.57         49.50         1.74 o                         
  -9   3   7          7.22          8.49         1.24 o                         
  -8   3   7        111.20        113.66         2.37 o                         
  -7   3   7          1.45          1.72         0.57 o                         
  -6   3   7       1040.19       1049.42        16.52 o                         
  -5   3   7          0.03          0.42         0.63 o                         
  -4   3   7        939.36        992.36        11.85 o                         
  -3   3   7         14.12         12.44         0.52 o                         
  -2   3   7       1477.58       1498.05        17.49 o                         
  -1   3   7       1048.61       1065.50        11.69 o                         
   0   3   7        191.89        181.81         2.35 o                         
   1   3   7       2238.87       2234.03        26.25 o                         
   2   3   7        130.64        127.13         2.16 o                         
   3   3   7        948.45        972.24        18.00 o                         
   4   3   7          3.65          2.35         1.32 o                         
   5   3   7        237.41        237.65         5.50 o                         
  -9   4   7        115.58        121.18         3.70 o                         
  -8   4   7          8.46         11.18         0.84 o                         
  -7   4   7        141.64        135.59         2.83 o                         
  -6   4   7         33.92         34.18         0.88 o                         
  -5   4   7          0.95          0.42         0.23 o                         
  -4   4   7        875.71        840.17        10.07 o                         
  -3   4   7        458.03        445.86         5.13 o                         
  -2   4   7        551.96        542.36         6.53 o                         
  -1   4   7         16.10         16.79         0.44 o                         
   0   4   7        289.52        301.43         4.09 o                         
   1   4   7        120.53        116.18         1.99 o                         
   2   4   7          4.06          2.42         0.55 o                         
   3   4   7          1.60          1.53         0.92 o                         
   4   4   7         77.36         82.27         2.33 o                         
   5   4   7          0.20          1.35         1.14 o                         
  -9   5   7          7.52          7.50         1.55 o                         
  -8   5   7        258.57        263.69         5.67 o                         
  -7   5   7          2.63          3.19         1.05 o                         
  -6   5   7        620.21        671.26         9.69 o                         
  -5   5   7         66.36         68.54         1.20 o                         
  -4   5   7       1580.61       1569.05        18.43 o                         
  -3   5   7        364.02        362.02         3.94 o                         
  -2   5   7          2.44          3.13         0.40 o                         
  -1   5   7        328.14        335.12         4.55 o                         
   0   5   7         60.60         57.36         1.20 o                         
   1   5   7       1260.85       1218.44        17.44 o                         
   2   5   7          1.69          0.61         0.92 o                         
   3   5   7        430.85        447.05         8.95 o                         
   4   5   7         57.82         58.84         2.19 o                         
  -9   6   7         39.56         39.16         1.87 o                         
  -8   6   7          6.28          5.63         1.22 o                         
  -7   6   7          8.14          8.76         1.11 o                         
  -6   6   7        217.09        215.71         3.97 o                         
  -5   6   7          8.99          8.66         0.46 o                         
  -4   6   7        312.30        299.53         3.59 o                         
  -3   6   7         60.09         55.05         0.92 o                         
  -2   6   7        163.50        160.57         2.16 o                         
  -1   6   7        170.65        168.54         2.48 o                         
   0   6   7         18.16         14.45         0.65 o                         
   1   6   7         20.41         17.99         0.84 o                         
   2   6   7         16.22         17.23         1.16 o                         
   3   6   7         20.92         21.01         1.35 o                         
  -8   7   7        113.89        111.96         3.72 o                         
  -7   7   7          1.06          0.95         0.99 o                         
  -6   7   7        331.74        342.09         5.98 o                         
  -5   7   7        110.95         99.48         2.10 o                         
  -4   7   7        307.13        275.92         4.32 o                         
  -3   7   7        486.96        482.01         6.08 o                         
  -2   7   7        103.54        101.45         1.83 o                         
  -1   7   7        589.59        588.01         8.11 o                         
   0   7   7          5.41          5.09         0.86 o                         
   1   7   7        230.85        235.09         5.08 o                         
   2   7   7         32.68         34.37         2.14 o                         
  -8   8   7         14.35         10.65         1.58 o                         
  -7   8   7          0.18         -0.21         1.24 o                         
  -6   8   7         73.47         83.39         3.21 o                         
  -5   8   7          4.54          5.02         1.16 o                         
  -4   8   7        128.42        124.78         2.54 o                         
  -3   8   7         57.15         55.20         1.41 o                         
  -2   8   7        106.20         99.76         2.12 o                         
  -1   8   7          0.84          0.69         0.76 o                         
   0   8   7          7.12          7.58         0.82 o                         
   1   8   7          0.39          1.53         1.34 o                         
  -7   9   7          0.24          1.55         1.05 o                         
  -6   9   7         65.78         79.99         2.73 o                         
  -5   9   7         80.49         85.05         2.86 o                         
  -4   9   7         41.07         37.63         1.41 o                         
  -3   9   7        253.72        245.09         5.63 o                         
  -2   9   7         25.83         20.55         1.45 o                         
  -1   9   7        200.62        220.05         7.43 o                         
   0   9   7          7.37          4.98         2.29 o                         
  -4  10   7         39.09         35.09         3.85 o                         
   0 -10   8          4.34          8.87         1.45 o                         
   1 -10   8        197.81        195.01         6.70 o                         
   2 -10   8         21.92         20.53         2.44 o                         
   3 -10   8        236.22        262.88        11.88 o                         
   4 -10   8         12.76         12.78         2.69 o                         
  -2  -9   8        154.50        157.65         4.51 o                         
  -1  -9   8          7.92          6.72         1.56 o                         
   0  -9   8        202.76        222.41         7.47 o                         
   1  -9   8         15.57         12.61         1.64 o                         
   2  -9   8         40.87         37.54         2.71 o                         
   3  -9   8         64.58         67.79         2.79 o                         
   4  -9   8         22.89         22.08         1.37 o                         
   5  -9   8          8.38         10.19         1.37 o                         
  -4  -8   8         55.17         47.37         1.87 o                         
  -3  -8   8        106.77        105.37         2.83 o                         
  -2  -8   8         24.37         23.85         1.35 o                         
  -1  -8   8        276.94        277.50         7.07 o                         
   0  -8   8         38.63         35.90         1.85 o                         
   1  -8   8        316.77        296.44         7.47 o                         
   2  -8   8          5.64          4.85         0.90 o                         
   3  -8   8        694.99        722.57        13.95 o                         
   4  -8   8        109.01        103.56         2.67 o                         
   5  -8   8        164.32        166.88         4.66 o                         
   6  -8   8         38.69         40.32         1.79 o                         
  -5  -7   8          6.69          5.42         1.49 o                         
  -4  -7   8        224.15        235.99         7.85 o                         
  -3  -7   8          3.58          4.77         0.84 o                         
  -2  -7   8        288.54        277.97         5.71 o                         
  -1  -7   8         34.17         28.61         0.74 o                         
   0  -7   8        377.73        366.62         4.97 o                         
   1  -7   8        192.01        182.25         3.25 o                         
   2  -7   8          0.00         -0.46         0.59 o                         
   3  -7   8         92.05         86.91         2.18 o                         
   4  -7   8         68.86         71.42         2.12 o                         
   5  -7   8         52.60         53.23         1.89 o                         
   6  -7   8         22.10         24.10         2.04 o                         
  -6  -6   8         57.10         58.55         2.67 o                         
  -5  -6   8         46.35         50.00         2.52 o                         
  -4  -6   8         40.00         41.64         1.49 o                         
  -3  -6   8        331.15        336.80         5.03 o                         
  -2  -6   8        379.21        366.36         4.65 o                         
  -1  -6   8       1058.04       1081.72        13.99 o                         
   0  -6   8         63.00         58.06         0.95 o                         
   1  -6   8       1033.72       1038.32        16.54 o                         
   2  -6   8          0.23          1.18         0.55 o                         
   3  -6   8        473.10        513.49         9.77 o                         
   4  -6   8        111.05        107.27         3.17 o                         
   5  -6   8        189.93        185.65         5.10 o                         
   6  -6   8        200.51        202.97         6.78 o                         
   7  -6   8          2.36          1.34         1.62 o                         
  -6  -5   8        351.14        352.62        11.14 o                         
  -5  -5   8          0.95          0.86         0.73 o                         
  -4  -5   8        500.91        513.62         7.52 o                         
  -3  -5   8         12.78         13.47         0.44 o                         
  -2  -5   8        573.53        568.55         6.47 o                         
  -1  -5   8          4.45          3.42         0.40 o                         
   0  -5   8          5.47          5.15         0.40 o                         
   1  -5   8        361.29        349.88         5.79 o                         
   2  -5   8          1.44          1.87         0.63 o                         
   3  -5   8        251.71        267.00         6.48 o                         
   4  -5   8        100.16         98.62         3.11 o                         
   5  -5   8         95.12        107.15         3.51 o                         
   6  -5   8        131.52        113.75         3.55 o                         
   7  -5   8          2.35          4.83         1.41 o                         
  -7  -4   8         23.98         22.14         1.77 o                         
  -6  -4   8         35.81         32.23         1.05 o                         
  -5  -4   8          8.49         11.26         0.74 o                         
  -4  -4   8         33.94         31.22         0.67 o                         
  -3  -4   8        899.70        883.18        10.57 o                         
  -2  -4   8         29.58         31.76         0.71 o                         
  -1  -4   8       3515.44       3574.67        49.10 o                         
   0  -4   8         71.93         75.19         1.18 o                         
   1  -4   8       2240.25       2269.37        34.90 o                         
   2  -4   8        184.08        189.09         3.27 o                         
   3  -4   8        426.83        474.23         8.78 o                         
   4  -4   8        271.87        283.68         5.56 o                         
   5  -4   8         55.19         53.71         1.55 o                         
   6  -4   8        306.06        303.40         6.31 o                         
   7  -4   8          1.94          0.90         1.64 o                         
  -7  -3   8         23.61         24.08         1.03 o                         
  -6  -3   8        615.98        613.73         9.01 o                         
  -5  -3   8          4.77          6.35         0.40 o                         
  -4  -3   8        567.02        561.48         6.37 o                         
  -3  -3   8          0.64          0.78         0.42 o                         
  -2  -3   8        387.34        382.38         5.03 o                         
  -1  -3   8        209.81        204.65         2.83 o                         
   0  -3   8          1.89          1.81         0.38 o                         
   1  -3   8        442.58        438.53         6.28 o                         
   2  -3   8        181.25        180.41         2.79 o                         
   3  -3   8        457.42        457.99         7.44 o                         
   4  -3   8        293.04        286.79         4.93 o                         
   5  -3   8        121.25        110.83         2.29 o                         
   6  -3   8         30.90         29.71         1.39 o                         
   7  -3   8         34.68         33.43         1.76 o                         
  -8  -2   8        127.75        112.81         2.86 o                         
  -7  -2   8         62.80         56.91         1.58 o                         
  -6  -2   8        126.52        132.12         2.25 o                         
  -5  -2   8        476.16        466.60         5.74 o                         
  -4  -2   8         59.08         64.65         0.94 o                         
  -3  -2   8       1070.40       1064.52        11.76 o                         
  -2  -2   8          2.30          2.48         0.34 o                         
  -1  -2   8       4493.19       4542.11        56.54 o                         
   0  -2   8          2.29          3.36         0.40 o                         
   1  -2   8        772.73        774.30        10.92 o                         
   2  -2   8        755.68        797.01        10.24 o                         
   3  -2   8        651.08        675.66        10.76 o                         
   4  -2   8        809.74        816.93        13.36 o                         
   5  -2   8         52.28         47.50         1.26 o                         
   6  -2   8        380.39        379.57         7.72 o                         
   7  -2   8          1.03          1.56         0.97 o                         
  -8  -1   8        408.69        389.79         8.60 o                         
  -7  -1   8          0.14          0.00         0.65 o                         
  -6  -1   8        160.21        156.21         2.52 o                         
  -5  -1   8          3.47          4.24         0.42 o                         
  -4  -1   8        964.46        953.26        10.00 o                         
  -3  -1   8          5.94          6.32         0.34 o                         
  -2  -1   8          1.21          1.28         0.34 o                         
  -1  -1   8        399.13        390.32         5.65 o                         
   0  -1   8        108.50        118.30         1.72 o                         
   1  -1   8       1031.79       1032.51        13.11 o                         
   2  -1   8        940.94        956.81        12.29 o                         
   3  -1   8        438.28        414.89         6.81 o                         
   4  -1   8          9.66         10.04         0.69 o                         
   5  -1   8          2.56          1.95         0.95 o                         
   6  -1   8          4.68          4.24         1.01 o                         
   7  -1   8         22.41         17.90         1.45 o                         
  -9   0   8          4.19          3.28         1.79 o                         
  -8   0   8         24.83         25.76         1.16 o                         
  -7   0   8        412.63        397.13         6.65 o                         
  -6   0   8         78.97         73.99         1.58 o                         
  -5   0   8        670.83        692.55        11.07 o                         
  -4   0   8          2.67          3.00         0.23 o                         
  -3   0   8       3620.12       3559.88        36.27 o                         
  -2   0   8          0.13          1.74         0.27 o                         
  -1   0   8       2454.40       2310.05        31.84 o                         
   0   0   8       1203.60       1231.41        15.54 o                         
   1   0   8       1325.08       1359.10        17.22 o                         
   2   0   8        194.78        214.29         2.96 o                         
   3   0   8         15.34         13.99         0.63 o                         
   4   0   8        891.38        923.62        14.82 o                         
   5   0   8         70.63         64.49         1.87 o                         
   6   0   8        347.68        330.90         8.62 o                         
  -9   1   8          0.04          2.19         1.09 o                         
  -8   1   8        166.16        175.35         3.38 o                         
  -7   1   8         25.35         20.51         0.86 o                         
  -6   1   8        774.03        788.35        12.51 o                         
  -5   1   8          0.67          2.63         0.95 o                         
  -4   1   8        179.28        186.04         2.25 o                         
  -3   1   8        108.99        106.97         1.30 o                         
  -2   1   8        121.32        131.12         1.74 o                         
  -1   1   8       1675.19       1655.39        20.81 o                         
   0   1   8        501.09        512.41         6.66 o                         
   1   1   8        435.95        421.12         5.11 o                         
   2   1   8        301.06        304.78         4.07 o                         
   3   1   8         22.30         23.91         0.80 o                         
   4   1   8         46.74         47.04         1.56 o                         
   5   1   8          8.13          8.87         0.95 o                         
   6   1   8          0.42          2.73         1.05 o                         
  -9   2   8         51.12         52.71         2.06 o                         
  -8   2   8          7.88          7.63         1.16 o                         
  -7   2   8        218.52        206.73         3.72 o                         
  -6   2   8         13.33         12.48         0.57 o                         
  -5   2   8        830.32        871.86        13.63 o                         
  -4   2   8        143.05        131.60         1.68 o                         
  -3   2   8       1679.85       1669.14        18.30 o                         
  -2   2   8        238.74        243.82         2.83 o                         
  -1   2   8       2371.14       2386.67        25.89 o                         
   0   2   8       1397.71       1361.21        16.06 o                         
   1   2   8        398.56        384.15         4.76 o                         
   2   2   8        931.62        970.73        17.74 o                         
   3   2   8          3.40          0.82         0.84 o                         
   4   2   8        547.98        573.82        11.11 o                         
   5   2   8          0.62          0.82         0.88 o                         
   6   2   8        148.81        141.72         3.61 o                         
  -9   3   8          2.44          1.41         1.37 o                         
  -8   3   8        184.24        185.43         4.24 o                         
  -7   3   8          5.31          6.83         0.57 o                         
  -6   3   8        330.74        339.96         6.58 o                         
  -5   3   8        147.77        141.87         2.58 o                         
  -4   3   8          1.57          1.77         0.17 o                         
  -3   3   8        521.58        537.00         7.05 o                         
  -2   3   8        460.77        454.52         5.15 o                         
  -1   3   8        612.86        622.76         6.97 o                         
   0   3   8         52.75         49.55         0.88 o                         
   1   3   8        223.31        201.56         3.55 o                         
   2   3   8        154.30        147.50         3.25 o                         
   3   3   8          4.37          4.71         0.97 o                         
   4   3   8          7.25          6.37         1.20 o                         
   5   3   8         40.86         35.99         1.91 o                         
  -9   4   8         51.47         46.97         2.02 o                         
  -8   4   8         19.51         23.30         1.60 o                         
  -7   4   8        392.14        415.97         8.32 o                         
  -6   4   8         74.83         78.11         1.85 o                         
  -5   4   8       1484.99       1567.69        24.51 o                         
  -4   4   8         54.49         54.66         1.01 o                         
  -3   4   8        115.70        118.44         1.97 o                         
  -2   4   8         59.83         60.98         0.94 o                         
  -1   4   8        590.65        587.76         7.70 o                         
   0   4   8       1039.76       1063.50        15.22 o                         
   1   4   8         98.75         92.49         1.91 o                         
   2   4   8        988.61       1006.00        18.83 o                         
   3   4   8          1.06          2.21         1.03 o                         
   4   4   8        260.99        256.22         6.91 o                         
  -9   5   8          0.05         -0.31         1.35 o                         
  -8   5   8        122.43        119.91         3.72 o                         
  -7   5   8          8.24         10.34         1.07 o                         
  -6   5   8         31.05         31.60         1.18 o                         
  -5   5   8        447.03        438.18         7.29 o                         
  -4   5   8          6.35          6.39         0.42 o                         
  -3   5   8         96.10         97.52         1.55 o                         
  -2   5   8        207.36        209.82         4.15 o                         
  -1   5   8        187.37        172.49         2.48 o                         
   0   5   8        208.86        188.23         3.44 o                         
   1   5   8         93.53         93.08         2.44 o                         
   2   5   8          0.69          0.84         0.80 o                         
   3   5   8         22.48         23.39         1.41 o                         
   4   5   8          0.01          1.93         1.09 o                         
  -8   6   8          3.18          2.69         1.07 o                         
  -7   6   8        310.61        318.77         5.77 o                         
  -6   6   8          2.13          4.35         0.92 o                         
  -5   6   8        773.91        776.33        12.74 o                         
  -4   6   8        278.76        262.14         3.71 o                         
  -3   6   8        246.28        256.46         3.95 o                         
  -2   6   8         79.37         79.66         1.74 o                         
  -1   6   8         44.22         38.40         1.13 o                         
   0   6   8        752.98        748.51        14.46 o                         
   1   6   8          2.34          1.34         0.80 o                         
   2   6   8        256.84        260.82         6.93 o                         
   3   6   8         18.63         20.19         1.30 o                         
  -8   7   8         10.15         12.29         1.62 o                         
  -7   7   8         41.26         42.90         1.56 o                         
  -6   7   8          5.34          5.02         0.90 o                         
  -5   7   8         79.15         79.48         2.21 o                         
  -4   7   8          1.78          2.82         0.76 o                         
  -3   7   8        342.05        362.27         6.33 o                         
  -2   7   8         90.45         82.81         2.33 o                         
  -1   7   8         20.85         19.04         0.94 o                         
   0   7   8         53.66         47.62         1.58 o                         
   1   7   8          0.87          1.11         0.92 o                         
   2   7   8          2.36          5.36         1.95 o                         
  -7   8   8         99.75        107.75         3.42 o                         
  -6   8   8         37.56         40.61         1.89 o                         
  -5   8   8        211.49        195.76         5.40 o                         
  -4   8   8         66.94         61.61         1.58 o                         
  -3   8   8         43.59         39.81         1.22 o                         
  -2   8   8        258.91        274.56         7.13 o                         
  -1   8   8         14.05         15.07         1.03 o                         
   0   8   8        218.74        224.57         6.11 o                         
  -6   9   8          2.01          0.84         1.05 o                         
  -5   9   8         89.37         82.61         2.90 o                         
  -4   9   8         13.58         12.65         1.18 o                         
  -3   9   8         50.23         43.82         1.37 o                         
  -2   9   8         24.82         22.50         1.83 o                         
  -1   9   8          0.32          2.23         2.25 o                         
   2 -10   9          2.01          3.24         2.00 o                         
  -2  -9   9         57.74         58.23         2.19 o                         
  -1  -9   9          4.92          6.95         1.60 o                         
   0  -9   9         91.60         92.06         3.82 o                         
   1  -9   9         10.75         13.51         2.31 o                         
   2  -9   9        279.44        294.23        13.39 o                         
   3  -9   9         53.78         56.24         2.61 o                         
   4  -9   9        304.89        325.78        10.32 o                         
  -3  -8   9        146.29        147.41         4.24 o                         
  -2  -8   9          0.70          2.63         1.26 o                         
  -1  -8   9        491.71        496.79        12.01 o                         
   0  -8   9          2.15          3.63         1.32 o                         
   1  -8   9         91.00         82.23         2.27 o                         
   2  -8   9          4.38          6.81         1.01 o                         
   3  -8   9          0.75          1.24         1.24 o                         
   4  -8   9         29.67         34.79         1.68 o                         
   5  -8   9         17.05         17.42         1.62 o                         
  -4  -7   9         61.58         60.12         2.19 o                         
  -3  -7   9        114.81        112.21         2.83 o                         
  -2  -7   9        263.97        278.29         7.03 o                         
  -1  -7   9         50.55         51.93         1.28 o                         
   0  -7   9        239.66        225.63         4.11 o                         
   1  -7   9         25.36         23.72         0.80 o                         
   2  -7   9        576.44        606.54        14.43 o                         
   3  -7   9         30.98         29.37         1.53 o                         
   4  -7   9        407.01        399.51         8.18 o                         
   5  -7   9         32.03         32.40         1.66 o                         
   6  -7   9         58.59         66.23         3.15 o                         
  -5  -6   9        249.38        245.14         8.10 o                         
  -4  -6   9         10.67         10.63         1.03 o                         
  -3  -6   9        602.52        598.77         9.91 o                         
  -2  -6   9         95.74         89.99         1.43 o                         
  -1  -6   9         91.54         83.73         1.41 o                         
   0  -6   9         99.58         93.56         1.36 o                         
   1  -6   9        251.25        239.57         4.24 o                         
   2  -6   9         38.21         28.15         1.43 o                         
   3  -6   9         78.05         73.56         2.04 o                         
   4  -6   9         56.66         51.59         2.08 o                         
   5  -6   9         33.37         32.40         1.87 o                         
   6  -6   9         24.65         24.44         1.76 o                         
  -6  -5   9          2.98          3.76         1.01 o                         
  -5  -5   9         51.97         52.96         1.55 o                         
  -4  -5   9         68.86         70.24         1.39 o                         
  -3  -5   9        228.25        222.45         3.13 o                         
  -2  -5   9       1389.07       1399.08        18.05 o                         
  -1  -5   9         47.04         46.95         0.84 o                         
   0  -5   9       1088.34       1096.59        14.17 o                         
   1  -5   9          5.20          3.34         0.53 o                         
   2  -5   9        992.48       1084.93        34.09 o                         
   3  -5   9          1.86          0.36         1.03 o                         
   4  -5   9        302.13        311.67         7.70 o                         
   5  -5   9        296.95        272.44         7.13 o                         
   6  -5   9         20.09         18.66         1.87 o                         
  -7  -4   9        140.78        151.40         7.58 o                         
  -6  -4   9          3.49          3.05         0.74 o                         
  -5  -4   9        910.36        969.26        15.37 o                         
  -4  -4   9         28.29         26.70         0.69 o                         
  -3  -4   9        309.88        309.53         3.99 o                         
  -2  -4   9         72.15         64.82         1.16 o                         
  -1  -4   9        416.57        419.35         5.20 o                         
   0  -4   9         19.59         18.76         0.57 o                         
   1  -4   9         14.06         15.17         0.52 o                         
   2  -4   9        187.06        190.57         4.58 o                         
   3  -4   9        121.80        119.81         2.63 o                         
   4  -4   9        200.00        199.59         4.18 o                         
   5  -4   9        181.26        175.23         3.78 o                         
   6  -4   9          8.82          9.25         1.76 o                         
  -7  -3   9        200.52        188.47         4.41 o                         
  -6  -3   9          6.48          6.13         0.74 o                         
  -5  -3   9         17.98         18.45         0.57 o                         
  -4  -3   9        468.78        460.97         5.64 o                         
  -3  -3   9          7.73          8.61         0.46 o                         
  -2  -3   9       1433.55       1440.73        18.40 o                         
  -1  -3   9         31.85         31.09         0.76 o                         
   0  -3   9       1819.64       1884.22        23.80 o                         
   1  -3   9          2.33          3.05         0.38 o                         
   2  -3   9       1204.78       1277.39        28.46 o                         
   3  -3   9        492.37        503.18         8.25 o                         
   4  -3   9        253.21        241.24         4.30 o                         
   5  -3   9        281.96        280.36         5.83 o                         
   6  -3   9         29.61         24.27         1.26 o                         
  -8  -2   9          7.51          6.03         0.76 o                         
  -7  -2   9        347.77        345.34         7.61 o                         
  -6  -2   9         41.70         38.07         1.15 o                         
  -5  -2   9        457.51        456.22         6.14 o                         
  -4  -2   9         51.26         50.54         0.86 o                         
  -3  -2   9        425.55        432.79         4.99 o                         
  -2  -2   9         30.19         32.69         0.74 o                         
  -1  -2   9        285.87        279.24         3.77 o                         
   0  -2   9        476.85        493.46         6.47 o                         
   1  -2   9         53.70         45.83         0.92 o                         
   2  -2   9        654.16        672.18        12.36 o                         
   3  -2   9        314.68        316.91         5.35 o                         
   4  -2   9        158.44        152.42         2.86 o                         
   5  -2   9         52.24         49.74         1.64 o                         
   6  -2   9          1.06          1.60         0.99 o                         
  -8  -1   9          0.70         -0.48         1.03 o                         
  -7  -1   9        105.00        105.01         2.25 o                         
  -6  -1   9        362.06        366.91         7.13 o                         
  -5  -1   9         20.39         19.64         0.61 o                         
  -4  -1   9        836.06        800.33         9.55 o                         
  -3  -1   9         44.86         40.42         0.74 o                         
  -2  -1   9       2905.03       2913.41        31.67 o                         
  -1  -1   9        172.66        171.95         2.66 o                         
   0  -1   9       2225.74       2271.54        28.60 o                         
   1  -1   9         15.54         11.89         0.48 o                         
   2  -1   9         55.43         60.18         1.28 o                         
   3  -1   9        377.25        368.65         6.23 o                         
   4  -1   9        292.04        277.53         4.85 o                         
   5  -1   9        505.15        512.68        10.12 o                         
   6  -1   9          5.98          4.39         1.22 o                         
  -8   0   9          5.07          4.87         1.11 o                         
  -7   0   9        362.21        361.77         6.17 o                         
  -6   0   9          6.80          7.71         0.97 o                         
  -5   0   9        415.58        422.60         6.94 o                         
  -4   0   9          3.99          3.49         0.27 o                         
  -3   0   9        345.21        325.71         3.75 o                         
  -2   0   9          7.65         10.07         0.55 o                         
  -1   0   9          1.62          0.61         0.65 o                         
   0   0   9       1318.58       1363.27        17.36 o                         
   1   0   9        651.54        660.87         9.46 o                         
   2   0   9        232.10        231.09         3.52 o                         
   3   0   9         67.62         66.54         1.68 o                         
   4   0   9         26.79         23.24         1.14 o                         
   5   0   9         44.27         42.81         1.60 o                         
   6   0   9          0.11         -0.61         1.26 o                         
  -9   1   9         30.07         36.81         2.42 o                         
  -8   1   9         57.67         58.44         2.21 o                         
  -7   1   9         14.12         11.98         0.67 o                         
  -6   1   9        233.87        231.10         4.05 o                         
  -5   1   9          0.51         -0.71         0.74 o                         
  -4   1   9       1108.94       1117.89        14.16 o                         
  -3   1   9         65.73         66.79         1.05 o                         
  -2   1   9       2681.51       2617.61        30.49 o                         
  -1   1   9        213.86        200.46         3.08 o                         
   0   1   9       2602.76       2700.48        34.08 o                         
   1   1   9        592.37        627.71         8.90 o                         
   2   1   9         32.81         31.09         0.84 o                         
   3   1   9        259.83        256.44         6.53 o                         
   4   1   9         15.47         15.53         1.28 o                         
   5   1   9        401.16        391.40         8.72 o                         
  -9   2   9        138.34        145.78         5.36 o                         
  -8   2   9          8.86         10.27         1.16 o                         
  -7   2   9        303.69        310.62         6.34 o                         
  -6   2   9         16.64         13.78         1.14 o                         
  -5   2   9        345.17        340.92         5.79 o                         
  -4   2   9          0.51          2.52         0.40 o                         
  -3   2   9         20.04         22.19         0.55 o                         
  -2   2   9        815.90        822.66         9.23 o                         
  -1   2   9        308.09        307.34         3.82 o                         
   0   2   9        296.98        293.86         4.03 o                         
   1   2   9         55.42         58.31         1.36 o                         
   2   2   9        275.55        278.79         5.52 o                         
   3   2   9        132.72        124.77         2.98 o                         
   4   2   9          0.89          1.24         0.93 o                         
   5   2   9         17.81         17.44         1.22 o                         
  -9   3   9         31.54         32.25         1.76 o                         
  -8   3   9        133.34        135.55         3.95 o                         
  -7   3   9         42.23         40.84         1.60 o                         
  -6   3   9        544.32        548.10         8.99 o                         
  -5   3   9          0.68          1.60         0.82 o                         
  -4   3   9        381.72        386.89         5.22 o                         
  -3   3   9        144.43        131.92         1.95 o                         
  -2   3   9       1577.30       1627.12        20.53 o                         
  -1   3   9        591.23        591.25         8.39 o                         
   0   3   9        632.22        617.56        10.09 o                         
   1   3   9        539.00        568.21        10.68 o                         
   2   3   9         62.67         65.28         1.87 o                         
   3   3   9        586.63        584.05        11.54 o                         
   4   3   9          0.17          0.52         1.13 o                         
  -9   4   9        136.24        149.67         5.86 o                         
  -8   4   9          2.95          4.35         1.43 o                         
  -7   4   9        166.27        163.84         3.70 o                         
  -6   4   9         10.19          8.72         0.95 o                         
  -5   4   9         36.28         32.75         1.13 o                         
  -4   4   9        140.01        126.33         1.97 o                         
  -3   4   9         34.42         34.16         0.90 o                         
  -2   4   9        166.45        164.59         2.39 o                         
  -1   4   9        121.34        112.14         2.16 o                         
   0   4   9        332.18        327.31         6.52 o                         
   1   4   9        109.25        103.82         2.52 o                         
   2   4   9         45.73         38.93         1.58 o                         
   3   4   9         23.32         24.88         1.35 o                         
   4   4   9          1.30          5.90         1.35 o                         
  -8   5   9        114.00        112.95         3.78 o                         
  -7   5   9         11.81         11.98         1.09 o                         
  -6   5   9        509.53        525.33         7.96 o                         
  -5   5   9         85.88         82.64         1.87 o                         
  -4   5   9        834.63        798.08        10.62 o                         
  -3   5   9          1.12          0.78         0.32 o                         
  -2   5   9        271.30        261.36         4.57 o                         
  -1   5   9        305.64        296.81         6.00 o                         
   0   5   9         87.56         82.31         2.18 o                         
   1   5   9        516.97        533.91        10.52 o                         
   2   5   9          5.32          3.38         1.03 o                         
   3   5   9        178.77        177.18         5.08 o                         
  -8   6   9         10.17          9.79         1.32 o                         
  -7   6   9         34.24         33.70         1.43 o                         
  -6   6   9         44.29         39.12         1.34 o                         
  -5   6   9         20.36         19.14         1.05 o                         
  -4   6   9         81.96         76.39         1.60 o                         
  -3   6   9         16.39         13.34         1.14 o                         
  -2   6   9        245.60        256.06         5.39 o                         
  -1   6   9        201.72        199.66         4.39 o                         
   0   6   9         29.50         23.78         1.24 o                         
   1   6   9         19.89         18.80         1.14 o                         
   2   6   9          0.65         -0.86         0.86 o                         
  -8   7   9         59.74         54.97         3.61 o                         
  -7   7   9          4.72          5.76         1.03 o                         
  -6   7   9        200.18        194.03         4.56 o                         
  -5   7   9          0.93          1.03         1.07 o                         
  -4   7   9        290.09        323.37         7.91 o                         
  -3   7   9        130.73        138.09         3.25 o                         
  -2   7   9         74.24         69.78         2.04 o                         
  -1   7   9        269.58        277.46         5.10 o                         
   0   7   9         59.37         52.81         1.95 o                         
   1   7   9        257.60        264.87         7.09 o                         
  -7   8   9         41.31         39.22         1.95 o                         
  -6   8   9         20.43         17.35         1.34 o                         
  -5   8   9         13.02         11.20         1.30 o                         
  -4   8   9         72.70         73.98         2.60 o                         
  -3   8   9         35.43         35.19         1.55 o                         
  -2   8   9         63.34         66.57         2.35 o                         
  -1   8   9         11.57         10.25         1.01 o                         
   0   8   9         16.74         15.36         1.85 o                         
  -5   9   9         14.97         10.88         2.14 o                         
  -4   9   9         36.36         32.23         1.60 o                         
  -3   9   9         71.83         72.93         3.11 o                         
  -1  -9  10          1.16          4.27         1.97 o                         
   0  -9  10        193.53        185.98         6.40 o                         
   1  -9  10         18.83         17.52         1.66 o                         
   2  -9  10         38.38         43.53         3.38 o                         
   3  -9  10         12.42         11.62         2.12 o                         
   4  -9  10          0.05          2.96         2.50 o                         
  -3  -8  10         11.95         11.96         1.30 o                         
  -2  -8  10         39.19         39.22         2.29 o                         
  -1  -8  10         56.32         60.67         3.03 o                         
   0  -8  10         12.29         13.61         1.66 o                         
   1  -8  10        230.50        242.48         5.21 o                         
   2  -8  10         19.51         22.00         1.62 o                         
   3  -8  10        379.84        382.17        12.08 o                         
   4  -8  10         10.21          9.33         1.66 o                         
   5  -8  10        123.31        120.27         3.67 o                         
  -4  -7  10        155.39        156.83         4.47 o                         
  -3  -7  10         45.10         46.85         1.89 o                         
  -2  -7  10        364.01        366.93         9.08 o                         
  -1  -7  10         13.48         11.72         1.03 o                         
   0  -7  10        257.42        249.90         5.23 o                         
   1  -7  10         27.74         22.61         1.16 o                         
   2  -7  10          0.76          0.10         1.32 o                         
   3  -7  10          1.98          5.88         1.35 o                         
   4  -7  10          1.06         -0.32         1.26 o                         
   5  -7  10         33.18         28.74         1.58 o                         
  -5  -6  10          1.75          1.85         1.13 o                         
  -4  -6  10        251.59        250.84         6.63 o                         
  -3  -6  10        166.49        162.73         3.63 o                         
  -2  -6  10         94.55         85.65         1.91 o                         
  -1  -6  10        369.98        350.01         5.33 o                         
   0  -6  10          1.66          1.72         0.44 o                         
   1  -6  10        691.61        709.28        13.50 o                         
   2  -6  10         14.90         18.20         1.47 o                         
   3  -6  10        534.64        534.14        12.87 o                         
   4  -6  10         44.40         43.82         1.95 o                         
   5  -6  10        127.91        120.73         4.45 o                         
   6  -6  10         15.83         11.58         1.55 o                         
  -6  -5  10        151.23        143.17         5.14 o                         
  -5  -5  10         11.92          9.81         1.47 o                         
  -4  -5  10        937.33        974.19        13.95 o                         
  -3  -5  10          2.11          2.88         0.52 o                         
  -2  -5  10        235.86        220.78         3.19 o                         
  -1  -5  10          0.73          0.67         0.38 o                         
   0  -5  10        167.15        162.04         2.43 o                         
   1  -5  10          6.52          9.46         0.97 o                         
   2  -5  10          0.13         -1.81         1.81 o                         
   3  -5  10         24.78         22.50         1.97 o                         
   4  -5  10         21.07         19.25         1.62 o                         
   5  -5  10         53.08         54.43         2.71 o                         
   6  -5  10         79.73         74.65         3.30 o                         
  -6  -4  10        204.31        207.49         4.70 o                         
  -5  -4  10          3.28          3.61         0.57 o                         
  -4  -4  10         99.53        106.08         1.93 o                         
  -3  -4  10        577.86        562.89         7.60 o                         
  -2  -4  10          1.00          1.16         0.40 o                         
  -1  -4  10        566.37        579.91         7.10 o                         
   0  -4  10          7.94         10.88         0.61 o                         
   1  -4  10       1547.70       1580.59        28.83 o                         
   2  -4  10         78.18         75.61         2.10 o                         
   3  -4  10        606.83        609.95        14.09 o                         
   4  -4  10        188.15        178.70         3.90 o                         
   5  -4  10        179.27        176.04         4.96 o                         
   6  -4  10         60.55         62.33         2.90 o                         
  -7  -3  10         15.38         11.37         1.13 o                         
  -6  -3  10        581.38        581.58         9.81 o                         
  -5  -3  10          3.19          3.26         0.63 o                         
  -4  -3  10        373.84        372.27         4.70 o                         
  -3  -3  10          0.21          0.04         0.44 o                         
  -2  -3  10        684.54        679.98         8.93 o                         
  -1  -3  10         55.69         48.79         0.95 o                         
   0  -3  10         89.34         94.42         1.49 o                         
   1  -3  10         12.24         13.83         0.63 o                         
   2  -3  10         11.96         13.05         1.01 o                         
   3  -3  10        263.17        256.62         5.22 o                         
   4  -3  10        224.07        217.81         4.62 o                         
   5  -3  10         38.49         43.24         1.68 o                         
   6  -3  10         26.37         24.54         2.12 o                         
  -7  -2  10          4.73          6.43         1.16 o                         
  -6  -2  10         91.32         87.81         1.91 o                         
  -5  -2  10        363.08        344.76         5.20 o                         
  -4  -2  10        100.14        100.49         1.43 o                         
  -3  -2  10       1142.42       1144.93        14.77 o                         
  -2  -2  10         51.46         47.32         0.94 o                         
  -1  -2  10       1141.23       1156.63        14.87 o                         
   0  -2  10        128.02        129.45         2.39 o                         
   1  -2  10        336.94        360.11         5.98 o                         
   2  -2  10         89.74         76.57         1.87 o                         
   3  -2  10       1009.21       1002.52        19.03 o                         
   4  -2  10        313.48        313.66         6.48 o                         
   5  -2  10         66.88         59.93         1.83 o                         
   6  -2  10        164.05        156.24         4.51 o                         
  -8  -1  10        231.97        215.87         5.90 o                         
  -7  -1  10          1.67          2.27         0.95 o                         
  -6  -1  10        280.04        297.88         5.14 o                         
  -5  -1  10         22.89         21.32         0.63 o                         
  -4  -1  10        674.90        659.07         8.56 o                         
  -3  -1  10         19.83         18.68         0.50 o                         
  -2  -1  10        337.86        349.65         4.30 o                         
  -1  -1  10         40.86         40.96         0.94 o                         
   0  -1  10          0.09          0.52         0.78 o                         
   1  -1  10        297.63        310.33         5.12 o                         
   2  -1  10        248.89        247.51         3.84 o                         
   3  -1  10        159.13        159.07         3.34 o                         
   4  -1  10         63.84         63.92         1.89 o                         
   5  -1  10         30.48         30.28         1.53 o                         
   6  -1  10         20.82         17.90         1.28 o                         
  -8   0  10         90.04         94.79         3.02 o                         
  -7   0  10         36.06         35.13         1.58 o                         
  -6   0  10          1.75          2.63         0.95 o                         
  -5   0  10        421.57        402.83         6.67 o                         
  -4   0  10        118.52        119.96         1.78 o                         
  -3   0  10       1715.54       1713.23        20.09 o                         
  -2   0  10        146.11        137.12         2.25 o                         
  -1   0  10       2166.19       2155.32        33.51 o                         
   0   0  10         77.86         84.22         1.70 o                         
   1   0  10        508.38        547.23         8.90 o                         
   2   0  10          6.69          6.28         0.40 o                         
   3   0  10        216.19        212.56         4.32 o                         
   4   0  10        395.93        419.49        10.19 o                         
   5   0  10         11.49         10.32         1.20 o                         
  -8   1  10        202.83        208.23         5.61 o                         
  -7   1  10          6.78          3.28         1.14 o                         
  -6   1  10        497.97        497.82         9.54 o                         
  -5   1  10          0.07          0.23         0.36 o                         
  -4   1  10        272.70        280.12         3.82 o                         
  -3   1  10         31.01         31.97         0.78 o                         
  -2   1  10        105.91         99.40         1.53 o                         
  -1   1  10        510.54        529.62         8.59 o                         
   0   1  10         92.39         98.11         1.93 o                         
   1   1  10        180.32        185.76         3.15 o                         
   2   1  10         92.36         84.01         2.69 o                         
   3   1  10         66.33         66.86         2.35 o                         
   4   1  10        165.57        168.91         3.93 o                         
   5   1  10          1.04          1.62         1.22 o                         
  -8   2  10         67.64         68.40         2.46 o                         
  -7   2  10        155.08        147.54         3.46 o                         
  -6   2  10          0.45         -0.42         1.07 o                         
  -5   2  10        192.69        195.39         3.46 o                         
  -4   2  10          3.29          2.61         0.42 o                         
  -3   2  10       1405.86       1409.48        19.70 o                         
  -2   2  10        169.70        163.05         2.31 o                         
  -1   2  10       1263.44       1266.91        17.72 o                         
   0   2  10         23.74         27.94         0.92 o                         
   1   2  10        457.95        473.36         9.12 o                         
   2   2  10        367.70        374.05         7.44 o                         
   3   2  10         37.35         36.18         1.41 o                         
   4   2  10        360.47        390.60        10.01 o                         
  -8   3  10        201.12        204.03         5.58 o                         
  -7   3  10          0.39          1.85         0.99 o                         
  -6   3  10        213.70        199.10         3.88 o                         
  -5   3  10          0.09          1.79         0.86 o                         
  -4   3  10          3.44          7.31         0.74 o                         
  -3   3  10        240.18        230.71         3.52 o                         
  -2   3  10         42.85         37.67         0.71 o                         
  -1   3  10        121.08        130.56         2.12 o                         
   0   3  10         98.53         94.80         2.27 o                         
   1   3  10        285.81        268.62         5.52 o                         
   2   3  10        139.44        140.77         3.28 o                         
   3   3  10         26.87         23.74         1.43 o                         
   4   3  10          9.27          5.97         1.07 o                         
  -8   4  10         27.59         30.09         2.00 o                         
  -7   4  10        271.29        280.20         5.94 o                         
  -6   4  10         67.40         64.26         1.66 o                         
  -5   4  10        505.93        505.35         8.45 o                         
  -4   4  10          2.60          2.67         0.55 o                         
  -3   4  10        655.77        656.13         9.54 o                         
  -2   4  10         91.07         83.82         1.39 o                         
  -1   4  10        657.03        656.43        10.74 o                         
   0   4  10         97.19        102.86         2.46 o                         
   1   4  10         25.68         27.69         1.37 o                         
   2   4  10        318.20        336.80         6.88 o                         
   3   4  10          5.51          5.00         1.01 o                         
  -8   5  10        106.46        108.02         3.36 o                         
  -7   5  10         14.15         11.33         1.20 o                         
  -6   5  10         39.77         34.56         1.26 o                         
  -5   5  10         41.43         40.34         1.37 o                         
  -4   5  10         27.41         24.98         0.84 o                         
  -3   5  10         15.45         17.56         0.76 o                         
  -2   5  10         51.95         50.56         1.70 o                         
  -1   5  10        306.35        319.98         6.42 o                         
   0   5  10         50.03         46.85         1.70 o                         
   1   5  10         45.04         41.76         1.55 o                         
   2   5  10        100.21        100.22         3.17 o                         
  -8   6  10          4.22          4.79         1.60 o                         
  -7   6  10        125.53        125.10         3.26 o                         
  -6   6  10          0.39          1.05         0.73 o                         
  -5   6  10        264.69        261.09         4.85 o                         
  -4   6  10         15.19         15.28         0.88 o                         
  -3   6  10        480.65        517.45        10.19 o                         
  -2   6  10        185.02        193.07         4.35 o                         
  -1   6  10        184.18        179.11         4.01 o                         
   0   6  10        226.31        238.25         6.36 o                         
   1   6  10         13.99         12.84         1.09 o                         
  -7   7  10          7.71          4.77         1.07 o                         
  -6   7  10         27.21         24.96         1.28 o                         
  -5   7  10          5.55          7.12         1.22 o                         
  -4   7  10         11.28         11.72         1.37 o                         
  -3   7  10         97.57        108.71         3.32 o                         
  -2   7  10         14.32         12.61         1.20 o                         
  -1   7  10        119.03        125.06         4.58 o                         
   0   7  10         17.20         17.10         1.77 o                         
  -6   8  10          5.00          2.61         1.20 o                         
  -5   8  10         64.57         56.61         1.85 o                         
  -4   8  10          5.98          7.50         1.30 o                         
  -3   8  10         75.69         71.00         2.42 o                         
  -2   8  10         71.03         70.24         2.52 o                         
   1  -9  11         46.92         44.39         2.46 o                         
   2  -9  11        160.67        149.79         7.90 o                         
  -2  -8  11          5.70          3.38         1.98 o                         
  -1  -8  11        452.46        445.38        13.82 o                         
   0  -8  11         15.96         16.68         2.10 o                         
   1  -8  11         33.73         40.28         2.27 o                         
   2  -8  11          7.67          8.53         1.07 o                         
   3  -8  11         46.70         46.83         2.44 o                         
   4  -8  11         15.70         13.28         1.93 o                         
  -4  -7  11          0.02         -1.05         1.07 o                         
  -3  -7  11        210.73        200.94         5.40 o                         
  -2  -7  11         11.37          8.28         1.66 o                         
  -1  -7  11         40.46         44.96         1.98 o                         
   0  -7  11        342.27        341.86         7.05 o                         
   1  -7  11         35.41         31.75         1.34 o                         
   2  -7  11        391.97        408.30        10.03 o                         
   3  -7  11         16.37         18.85         1.64 o                         
   4  -7  11        147.96        138.71         5.00 o                         
   5  -7  11          3.36          7.42         1.95 o                         
  -5  -6  11         97.51        100.17         5.13 o                         
  -4  -6  11          0.62          0.06         0.88 o                         
  -3  -6  11        539.32        549.83        13.54 o                         
  -2  -6  11         69.27         63.50         1.83 o                         
  -1  -6  11        169.43        164.24         3.59 o                         
   0  -6  11          3.65          6.24         1.09 o                         
   1  -6  11         64.40         59.28         1.85 o                         
   2  -6  11          0.09         -1.03         1.55 o                         
   3  -6  11         15.83         16.87         1.76 o                         
   4  -6  11         23.81         23.34         2.35 o                         
   5  -6  11          6.45          4.75         1.70 o                         
  -5  -5  11        236.40        242.59         6.42 o                         
  -4  -5  11          0.75         -0.21         0.99 o                         
  -3  -5  11        151.10        147.43         2.81 o                         
  -2  -5  11        182.83        172.49         3.23 o                         
  -1  -5  11          0.53         -0.53         0.78 o                         
   0  -5  11        861.50        882.14        16.37 o                         
   1  -5  11        136.96        137.63         3.15 o                         
   2  -5  11        734.00        729.13        24.49 o                         
   3  -5  11         41.18         45.44         3.23 o                         
   4  -5  11        349.46        338.18         8.71 o                         
   5  -5  11         31.09         26.81         2.04 o                         
  -6  -4  11          1.44          0.71         0.80 o                         
  -5  -4  11        404.80        409.27         6.23 o                         
  -4  -4  11         11.66          9.67         0.74 o                         
  -3  -4  11        518.38        512.79         7.59 o                         
  -2  -4  11          1.25          0.53         0.46 o                         
  -1  -4  11        400.99        400.01         6.63 o                         
   0  -4  11          1.00          2.98         0.57 o                         
   1  -4  11         15.60         15.65         0.78 o                         
   2  -4  11         14.99         14.52         0.74 o                         
   3  -4  11          0.45          1.14         0.74 o                         
   4  -4  11         82.38         84.35         2.94 o                         
   5  -4  11         62.20         54.26         2.60 o                         
  -7  -3  11        137.01        120.89         3.63 o                         
  -6  -3  11          5.00          6.45         0.95 o                         
  -5  -3  11        394.14        414.41         6.21 o                         
  -4  -3  11        232.66        231.25         3.63 o                         
  -3  -3  11         28.06         26.20         0.76 o                         
  -2  -3  11        569.52        533.33         7.81 o                         
  -1  -3  11         51.65         48.02         1.24 o                         
   0  -3  11        355.61        369.81         6.04 o                         
   1  -3  11         29.95         31.96         0.95 o                         
   2  -3  11       1277.29       1332.02        24.54 o                         
   3  -3  11        224.21        202.97         5.33 o                         
   4  -3  11        234.29        223.46         5.94 o                         
   5  -3  11         40.61         38.89         2.21 o                         
  -7  -2  11        142.91        151.44         4.30 o                         
  -6  -2  11         12.41         11.81         0.86 o                         
  -5  -2  11        499.98        488.85         7.17 o                         
  -4  -2  11         91.31         89.53         1.66 o                         
  -3  -2  11        615.46        595.85         8.73 o                         
  -2  -2  11         12.24         11.47         0.59 o                         
  -1  -2  11        152.77        153.22         2.77 o                         
   0  -2  11          0.64          3.91         0.63 o                         
   1  -2  11          0.58          1.51         0.50 o                         
   2  -2  11        222.58        209.38         3.69 o                         
   3  -2  11         74.43         66.77         1.81 o                         
   4  -2  11         54.66         49.98         2.02 o                         
   5  -2  11         17.92         16.49         1.24 o                         
  -7  -1  11        142.68        146.23         4.16 o                         
  -6  -1  11          2.01          2.25         0.99 o                         
  -5  -1  11         92.65         93.69         1.70 o                         
  -4  -1  11        751.97        714.81        10.29 o                         
  -3  -1  11         95.18         96.35         1.68 o                         
  -2  -1  11       1507.09       1460.29        18.74 o                         
  -1  -1  11         51.08         46.36         1.20 o                         
   0  -1  11        432.25        462.55         7.59 o                         
   1  -1  11         11.71         12.21         0.65 o                         
   2  -1  11        723.80        704.56        10.40 o                         
   3  -1  11        190.11        193.00         4.13 o                         
   4  -1  11        167.92        160.49         4.60 o                         
   5  -1  11         81.06         73.06         3.03 o                         
  -8   0  11         25.90         24.69         1.43 o                         
  -7   0  11        273.81        269.38         7.05 o                         
  -6   0  11         21.66         20.11         1.24 o                         
  -5   0  11        738.74        771.83        12.35 o                         
  -4   0  11          2.37          4.73         0.67 o                         
  -3   0  11        310.08        305.15         4.11 o                         
  -2   0  11         35.88         35.02         1.07 o                         
  -1   0  11         16.17         14.85         0.82 o                         
   0   0  11        188.97        189.57         3.40 o                         
   1   0  11         34.18         31.47         0.88 o                         
   2   0  11         22.66         28.60         1.01 o                         
   3   0  11        117.90        116.34         3.53 o                         
   4   0  11         66.77         60.37         2.56 o                         
   5   0  11         24.50         19.83         1.70 o                         
  -8   1  11          1.31          2.90         1.11 o                         
  -7   1  11         77.89         87.88         2.77 o                         
  -6   1  11         37.24         44.90         1.79 o                         
  -5   1  11          3.70          5.02         0.50 o                         
  -4   1  11        682.06        677.75         9.75 o                         
  -3   1  11         47.58         48.00         1.03 o                         
  -2   1  11        898.82        862.72        13.79 o                         
  -1   1  11         35.21         37.10         1.28 o                         
   0   1  11        875.19        922.57        16.91 o                         
   1   1  11         35.78         33.63         0.78 o                         
   2   1  11        459.01        464.26        11.59 o                         
   3   1  11        259.41        286.68         7.53 o                         
   4   1  11         57.65         58.82         2.19 o                         
  -8   2  11         10.91          6.49         1.58 o                         
  -7   2  11        288.92        289.44         6.11 o                         
  -6   2  11         19.34         23.49         1.39 o                         
  -5   2  11        381.58        399.97         6.79 o                         
  -4   2  11         63.45         67.05         1.34 o                         
  -3   2  11         35.83         32.77         0.80 o                         
  -2   2  11        104.04         95.13         1.55 o                         
  -1   2  11          4.94          5.48         0.42 o                         
   0   2  11         48.54         48.78         1.47 o                         
   1   2  11         49.81         49.93         1.55 o                         
   2   2  11        159.92        154.27         3.57 o                         
   3   2  11         70.78         63.98         2.19 o                         
   4   2  11         18.12         18.64         1.30 o                         
  -8   3  11         31.63         29.98         2.04 o                         
  -7   3  11         88.99         90.15         2.92 o                         
  -6   3  11        404.31        395.95         6.90 o                         
  -5   3  11          1.78          2.63         0.90 o                         
  -4   3  11        264.45        269.44         4.22 o                         
  -3   3  11         70.26         67.09         1.34 o                         
  -2   3  11       1001.98       1019.99        13.27 o                         
  -1   3  11          2.79          5.38         0.38 o                         
   0   3  11        238.57        247.29         5.22 o                         
   1   3  11        111.96        112.73         2.79 o                         
   2   3  11         85.92         77.00         2.20 o                         
   3   3  11        215.88        210.31         5.79 o                         
  -8   4  11          4.20          2.65         1.43 o                         
  -7   4  11        186.69        187.87         5.18 o                         
  -6   4  11          6.46          6.54         0.95 o                         
  -5   4  11         25.68         29.27         1.09 o                         
  -4   4  11         52.59         52.81         1.43 o                         
  -3   4  11         74.78         66.52         1.37 o                         
  -2   4  11         27.03         29.77         0.90 o                         
  -1   4  11         15.91         15.44         1.03 o                         
   0   4  11        169.75        181.18         4.09 o                         
   1   4  11        140.32        138.82         3.40 o                         
   2   4  11          7.40          4.24         1.09 o                         
   3   4  11         27.74         29.29         1.56 o                         
  -8   5  11         48.78         46.55         2.61 o                         
  -7   5  11          2.76          3.57         1.09 o                         
  -6   5  11        198.41        194.11         4.56 o                         
  -5   5  11         32.27         36.35         1.34 o                         
  -4   5  11        503.16        534.97        10.46 o                         
  -3   5  11         24.75         24.56         1.03 o                         
  -2   5  11        447.31        462.59        11.53 o                         
  -1   5  11        106.96        105.95         2.67 o                         
   0   5  11         93.47         88.28         2.39 o                         
   1   5  11         60.10         71.93         2.54 o                         
   2   5  11          7.70          7.19         1.26 o                         
  -7   6  11         15.42         16.09         1.13 o                         
  -6   6  11          1.22          3.53         0.88 o                         
  -5   6  11         62.79         58.27         1.79 o                         
  -4   6  11         46.62         47.35         1.79 o                         
  -3   6  11          0.08         -0.31         1.09 o                         
  -2   6  11        100.36        111.04         3.05 o                         
  -1   6  11         11.11         11.53         1.85 o                         
   0   6  11         63.07         70.08         3.07 o                         
   1   6  11         63.95         66.51         4.05 o                         
  -6   7  11         97.58         92.60         2.39 o                         
  -5   7  11          0.19          3.09         1.20 o                         
  -4   7  11        116.78        117.31         3.67 o                         
  -3   7  11         23.80         23.55         1.39 o                         
  -2   7  11        144.39        152.47         4.39 o                         
  -1   7  11        118.47        120.32         4.70 o                         
  -1  -8  12         41.80         40.92         2.42 o                         
   0  -8  12        141.76        162.49         5.77 o                         
   1  -8  12        113.39        114.42         4.31 o                         
   2  -8  12          0.99          1.34         1.22 o                         
   3  -8  12         95.04         98.76         5.48 o                         
  -3  -7  12          8.04          5.51         1.16 o                         
  -2  -7  12        271.69        278.06         8.98 o                         
  -1  -7  12          1.95          0.86         1.35 o                         
   0  -7  12        130.88        126.23         3.65 o                         
   1  -7  12          3.01          4.31         1.03 o                         
   2  -7  12         83.35         79.37         2.63 o                         
   3  -7  12          8.80          9.83         1.58 o                         
   4  -7  12          1.91          4.83         2.63 o                         
  -4  -6  12        153.02        147.55         4.30 o                         
  -3  -6  12          0.08         -1.26         1.26 o                         
  -2  -6  12        155.43        149.35         3.46 o                         
  -1  -6  12        165.99        157.17         3.65 o                         
   0  -6  12        103.13         98.65         2.54 o                         
   1  -6  12        527.46        555.41        11.00 o                         
   2  -6  12         18.44         18.24         1.22 o                         
   3  -6  12        319.70        330.00        11.25 o                         
   4  -6  12          1.43          3.30         2.71 o                         
  -5  -5  12          0.94          0.93         0.99 o                         
  -4  -5  12        286.14        293.59         6.50 o                         
  -3  -5  12          2.95          2.65         0.76 o                         
  -2  -5  12        308.52        309.68         6.31 o                         
  -1  -5  12         19.40         19.81         1.32 o                         
   0  -5  12        263.58        262.86         5.43 o                         
   1  -5  12          0.00          2.59         1.13 o                         
   2  -5  12         37.73         36.91         1.91 o                         
   3  -5  12         17.11         14.06         2.08 o                         
   4  -5  12          0.49         -2.80         3.13 o                         
   5  -5  12         20.24         22.31         3.26 o                         
  -6  -4  12        211.90        202.64         9.66 o                         
  -5  -4  12          1.31          1.76         0.57 o                         
  -4  -4  12        255.88        263.10         4.15 o                         
  -3  -4  12          7.32          5.40         0.92 o                         
  -2  -4  12          5.76          6.77         0.92 o                         
  -1  -4  12        309.92        316.57         6.29 o                         
   0  -4  12         21.79         27.88         1.32 o                         
   1  -4  12       1016.60       1093.42        25.04 o                         
   2  -4  12         66.25         63.42         1.68 o                         
   3  -4  12        243.95        247.60         9.05 o                         
   4  -4  12         32.37         34.20         3.74 o                         
   5  -4  12        118.64        109.79         5.80 o                         
  -6  -3  12        138.91        135.32         3.97 o                         
  -5  -3  12          9.47          7.02         0.82 o                         
  -4  -3  12        233.71        244.75         4.34 o                         
  -3  -3  12         67.80         62.89         1.76 o                         
  -2  -3  12        570.77        547.07         8.17 o                         
  -1  -3  12         21.04         20.86         0.88 o                         
   0  -3  12        143.23        140.92         2.60 o                         
   1  -3  12         59.53         58.48         1.64 o                         
   2  -3  12          3.72          3.89         1.05 o                         
   3  -3  12         55.49         55.19         1.58 o                         
   4  -3  12         20.98         22.96         3.09 o                         
   5  -3  12         22.87         23.59         3.57 o                         
  -7  -2  12         28.52         31.03         1.76 o                         
  -6  -2  12        224.33        224.86         5.96 o                         
  -5  -2  12         52.00         47.25         1.39 o                         
  -4  -2  12        255.25        256.91         4.51 o                         
  -3  -2  12        386.46        381.58         7.42 o                         
  -2  -2  12         51.30         52.71         1.01 o                         
  -1  -2  12        730.03        734.80        12.09 o                         
   0  -2  12         22.85         22.84         0.86 o                         
   1  -2  12        538.92        545.60         9.11 o                         
   2  -2  12        239.37        238.27         4.95 o                         
   3  -2  12        348.95        351.01         7.22 o                         
   4  -2  12          1.11          1.66         1.30 o                         
   5  -2  12         63.81         56.68         4.43 o                         
  -7  -1  12         57.65         60.60         2.16 o                         
  -6  -1  12        260.74        257.39         5.39 o                         
  -5  -1  12         12.41         14.37         0.93 o                         
  -4  -1  12        643.40        637.40        10.37 o                         
  -3  -1  12         45.74         46.36         1.26 o                         
  -2  -1  12        291.99        285.81         4.85 o                         
  -1  -1  12          0.36          0.65         0.55 o                         
   0  -1  12          0.51         -0.52         0.69 o                         
   1  -1  12        122.82        117.72         2.37 o                         
   2  -1  12          6.43          9.86         1.01 o                         
   3  -1  12         23.31         21.47         1.37 o                         
   4  -1  12          7.57         10.84         1.62 o                         
  -7   0  12          1.84          2.10         1.05 o                         
  -6   0  12         70.45         73.22         2.10 o                         
  -5   0  12         34.53         26.30         0.94 o                         
  -4   0  12         73.65         76.39         1.51 o                         
  -3   0  12        720.42        722.65        11.68 o                         
  -2   0  12          0.10          0.55         0.76 o                         
  -1   0  12        728.75        741.12        13.89 o                         
   0   0  12        145.58        148.37         3.19 o                         
   1   0  12        823.17        849.03        15.92 o                         
   2   0  12         57.36         65.33         2.35 o                         
   3   0  12        264.22        258.62         7.11 o                         
   4   0  12         59.81         51.95         2.50 o                         
  -8   1  12         67.33         62.14         2.31 o                         
  -7   1  12          1.51          0.67         0.92 o                         
  -6   1  12        417.46        443.78         8.66 o                         
  -5   1  12          4.06          4.69         0.84 o                         
  -4   1  12        568.27        569.67         8.27 o                         
  -3   1  12          0.22          0.93         0.46 o                         
  -2   1  12          1.00          5.38         0.42 o                         
  -1   1  12         62.46         58.62         1.64 o                         
   0   1  12         15.82         12.29         0.71 o                         
   1   1  12         42.65         51.45         2.33 o                         
   2   1  12         15.91         14.39         1.66 o                         
   3   1  12         72.40         66.12         2.29 o                         
   4   1  12         38.95         36.72         1.87 o                         
  -8   2  12        112.27        110.24         3.55 o                         
  -7   2  12         11.41         10.21         1.13 o                         
  -6   2  12         54.01         65.04         2.04 o                         
  -5   2  12        202.76        200.14         3.76 o                         
  -4   2  12          7.48          7.88         0.69 o                         
  -3   2  12        534.70        530.59         7.92 o                         
  -2   2  12          1.43          0.65         0.50 o                         
  -1   2  12        336.98        356.76         5.47 o                         
   0   2  12          9.67          9.96         1.05 o                         
   1   2  12        433.53        444.75         8.87 o                         
   2   2  12        149.04        148.33         4.18 o                         
   3   2  12        134.81        140.47         4.10 o                         
  -8   3  12        138.65        143.45         5.44 o                         
  -7   3  12          8.35          9.04         1.49 o                         
  -6   3  12        186.89        203.61         3.93 o                         
  -5   3  12          1.24          2.14         0.92 o                         
  -4   3  12        145.12        149.10         2.94 o                         
  -3   3  12         59.10         50.90         1.72 o                         
  -2   3  12         16.31         15.72         0.71 o                         
  -1   3  12          7.30         21.52         1.72 o                         
   0   3  12         54.87         54.72         1.70 o                         
   1   3  12         25.56         20.00         1.14 o                         
   2   3  12         19.73         21.30         1.35 o                         
   3   3  12         89.53         94.58         3.17 o                         
  -7   4  12         48.33         39.35         1.37 o                         
  -6   4  12         35.01         37.21         1.74 o                         
  -5   4  12        313.34        321.34         5.77 o                         
  -4   4  12         18.65         19.16         0.99 o                         
  -3   4  12        627.64        627.70        12.34 o                         
  -2   4  12          9.84         14.79         1.70 o                         
  -1   4  12        140.67        145.79         4.64 o                         
   0   4  12         32.61         29.60         1.30 o                         
   1   4  12        111.92        114.40         3.47 o                         
   2   4  12         71.66         69.51         2.44 o                         
  -7   5  12          0.51          0.65         0.92 o                         
  -6   5  12         94.76        107.79         2.88 o                         
  -5   5  12          4.39          5.48         0.90 o                         
  -4   5  12         62.94         60.90         1.66 o                         
  -3   5  12         61.84         66.63         2.08 o                         
  -2   5  12          0.18         -0.59         1.22 o                         
  -1   5  12         38.90         40.06         2.42 o                         
   0   5  12         40.19         42.77         2.21 o                         
   1   5  12          9.03          9.54         1.41 o                         
  -6   6  12         13.03         12.15         1.09 o                         
  -5   6  12        182.44        183.28         4.45 o                         
  -4   6  12         20.76         20.48         1.74 o                         
  -3   6  12        175.47        188.70         5.33 o                         
  -2   6  12         64.74         70.41         3.19 o                         
  -1   6  12        172.72        177.90         6.30 o                         
   0   6  12         33.58         32.00         3.26 o                         
  -5   7  12          4.13          2.29         1.51 o                         
  -4   7  12          0.04         -0.90         1.03 o                         
  -3   7  12         51.15         50.33         2.19 o                         
  -2  -7  13          2.95          3.15         1.39 o                         
  -1  -7  13        265.01        278.50         8.98 o                         
   0  -7  13         96.69         89.43         2.94 o                         
   1  -7  13         28.40         31.52         1.72 o                         
   2  -7  13        161.70        155.08         4.56 o                         
  -3  -6  13        182.62        169.79         5.96 o                         
  -2  -6  13          7.90          8.03         1.03 o                         
  -1  -6  13        163.46        165.64         4.66 o                         
   0  -6  13         10.86          9.31         1.41 o                         
   1  -6  13        172.58        169.16         4.72 o                         
   2  -6  13          0.35          1.58         1.09 o                         
   3  -6  13         12.19         11.20         1.34 o                         
  -4  -5  13         10.78         11.22         1.01 o                         
  -3  -5  13        164.77        171.50         4.01 o                         
  -2  -5  13          6.01          7.40         1.13 o                         
  -1  -5  13         85.83         85.19         2.31 o                         
   0  -5  13        353.52        346.75         7.13 o                         
   1  -5  13         35.55         37.75         1.51 o                         
   2  -5  13        286.22        298.99         9.55 o                         
   3  -5  13          2.27          0.90         1.37 o                         
   4  -5  13        136.95        136.46         7.22 o                         
  -5  -4  13         48.34         46.60         1.79 o                         
  -4  -4  13         17.55         18.78         1.09 o                         
  -3  -4  13        218.08        208.07         3.90 o                         
  -2  -4  13          9.76          8.47         1.01 o                         
  -1  -4  13        501.57        499.92         9.96 o                         
   0  -4  13          0.41         -0.11         0.95 o                         
   1  -4  13        137.99        135.35         3.05 o                         
   2  -4  13          0.67         -1.26         1.26 o                         
   3  -4  13          0.35          0.42         1.05 o                         
   4  -4  13         28.91         20.51         3.21 o                         
  -6  -3  13          0.35          0.31         0.95 o                         
  -5  -3  13        385.46        374.05         8.33 o                         
  -4  -3  13         30.06         31.30         1.20 o                         
  -3  -3  13        172.16        169.63         3.70 o                         
  -2  -3  13        103.93         95.81         2.37 o                         
  -1  -3  13          7.03         10.11         0.93 o                         
   0  -3  13        508.37        541.91        10.39 o                         
   1  -3  13         41.83         46.24         1.49 o                         
   2  -3  13        281.49        296.41         6.11 o                         
   3  -3  13          0.37         -0.59         1.28 o                         
   4  -3  13        100.95         95.90         5.42 o                         
  -6  -2  13         43.95         47.67         1.98 o                         
  -5  -2  13        105.69        100.49         2.65 o                         
  -4  -2  13          9.46          8.78         0.76 o                         
  -3  -2  13        512.20        518.49         9.98 o                         
  -2  -2  13         75.55         76.14         1.70 o                         
  -1  -2  13        236.56        230.40         4.79 o                         
   0  -2  13         12.29         14.20         1.18 o                         
   1  -2  13         30.39         28.72         1.16 o                         
   2  -2  13         51.96         50.56         1.56 o                         
   3  -2  13          5.39          9.43         1.30 o                         
   4  -2  13         10.21          8.82         2.19 o                         
  -7  -1  13         62.63         57.77         2.18 o                         
  -6  -1  13          0.49          2.65         1.07 o                         
  -5  -1  13        183.02        183.31         4.07 o                         
  -4  -1  13         53.03         54.91         1.51 o                         
  -3  -1  13        132.43        138.23         2.67 o                         
  -2  -1  13        575.06        606.38        11.65 o                         
  -1  -1  13         32.30         34.64         1.47 o                         
   0  -1  13        617.30        628.93        12.29 o                         
   1  -1  13         77.28         77.34         2.08 o                         
   2  -1  13        434.11        465.98        11.59 o                         
   3  -1  13          0.29          1.37         1.05 o                         
   4  -1  13         37.60         32.16         2.00 o                         
  -7   0  13        104.73         97.89         2.63 o                         
  -6   0  13          8.38          7.94         1.13 o                         
  -5   0  13        348.28        360.03         7.19 o                         
  -4   0  13         64.24         66.52         1.47 o                         
  -3   0  13        322.10        314.88         5.37 o                         
  -2   0  13          0.16          6.16         0.86 o                         
  -1   0  13         84.29         83.45         2.18 o                         
   0   0  13         63.60         62.01         1.81 o                         
   1   0  13          1.57          0.74         0.59 o                         
   2   0  13         26.43         23.36         1.56 o                         
   3   0  13          6.43          7.98         1.76 o                         
  -7   1  13         94.77        108.19         3.32 o                         
  -6   1  13          0.35          0.92         1.14 o                         
  -5   1  13         96.20        103.60         2.35 o                         
  -4   1  13        257.96        247.97         4.05 o                         
  -3   1  13         11.39         11.28         1.05 o                         
  -2   1  13        177.00        182.30         3.44 o                         
  -1   1  13          0.53          2.40         0.61 o                         
   0   1  13        836.37        885.60        16.72 o                         
   1   1  13         62.58         71.78         2.77 o                         
   2   1  13        237.46        250.94         6.67 o                         
   3   1  13        101.27         96.74         3.13 o                         
  -7   2  13        109.46        101.23         3.19 o                         
  -6   2  13          3.07          0.74         1.16 o                         
  -5   2  13        318.79        321.46         5.77 o                         
  -4   2  13          0.11          0.74         0.78 o                         
  -3   2  13         75.23         76.37         2.23 o                         
  -2   2  13          0.04          0.93         0.84 o                         
  -1   2  13          8.22          7.40         1.35 o                         
   0   2  13         21.06         19.03         1.16 o                         
   1   2  13          1.83          2.73         0.95 o                         
   2   2  13        102.09        104.57         3.55 o                         
  -7   3  13         60.74         59.24         2.23 o                         
  -6   3  13         56.71         56.47         1.83 o                         
  -5   3  13         89.22         89.79         2.12 o                         
  -4   3  13        307.43        318.83         5.75 o                         
  -3   3  13          3.50          2.84         0.93 o                         
  -2   3  13        463.90        476.37        11.97 o                         
  -1   3  13          0.10          0.46         1.87 o                         
   0   3  13        141.42        151.96         5.54 o                         
   1   3  13         53.18         55.56         2.54 o                         
   2   3  13        101.35         87.63         2.88 o                         
  -7   4  13        122.64        124.05         4.56 o                         
  -6   4  13          0.09         -0.31         1.01 o                         
  -5   4  13        122.14        132.45         3.40 o                         
  -4   4  13          0.62          1.81         1.03 o                         
  -3   4  13         45.75         42.46         2.48 o                         
  -2   4  13         33.64         34.54         2.56 o                         
  -1   4  13          3.67          4.81         1.51 o                         
   0   4  13          8.28         11.18         1.70 o                         
   1   4  13         24.09         24.65         2.23 o                         
  -6   5  13         26.25         23.15         1.35 o                         
  -5   5  13          0.12          2.86         1.11 o                         
  -4   5  13        348.02        345.26         9.46 o                         
  -3   5  13         36.96         31.07         1.62 o                         
  -2   5  13        208.38        229.74         7.94 o                         
  -1   5  13         31.62         27.40         1.91 o                         
   0   5  13         78.69         76.94         3.70 o                         
  -5   6  13         44.42         37.65         2.33 o                         
  -4   6  13          9.36          9.46         1.28 o                         
  -3   6  13          4.67          6.66         1.37 o                         
  -2   6  13         30.31         31.58         2.73 o                         
   0  -7  14         40.14         38.30         2.31 o                         
  -2  -6  14        159.42        153.78         5.65 o                         
  -1  -6  14         23.18         20.76         1.60 o                         
   0  -6  14         71.83         71.96         2.63 o                         
   1  -6  14         97.70         92.43         3.00 o                         
   2  -6  14         21.02         20.13         1.68 o                         
  -4  -5  14         97.43         92.63         3.74 o                         
  -3  -5  14         39.06         33.49         1.35 o                         
  -2  -5  14        164.35        162.55         4.45 o                         
  -1  -5  14          1.40         -0.44         1.03 o                         
   0  -5  14        213.42        212.18         5.79 o                         
   1  -5  14         36.83         34.48         1.60 o                         
   2  -5  14         39.51         40.59         2.44 o                         
   3  -5  14          0.81          6.60         1.72 o                         
  -4  -4  14        179.05        165.11         4.09 o                         
  -3  -4  14          8.77          7.75         1.01 o                         
  -2  -4  14         75.47         82.59         2.61 o                         
  -1  -4  14         42.77         43.07         1.77 o                         
   0  -4  14         71.43         70.66         2.40 o                         
   1  -4  14        233.07        223.13         7.37 o                         
   2  -4  14          5.33          7.75         1.64 o                         
   3  -4  14         89.53         84.41         3.32 o                         
  -5  -3  14         17.68         21.56         1.60 o                         
  -4  -3  14        110.60        103.98         2.69 o                         
  -3  -3  14          0.64         -0.71         0.97 o                         
  -2  -3  14        281.77        274.46         5.83 o                         
  -1  -3  14          4.50          5.06         1.14 o                         
   0  -3  14        290.24        292.68         6.21 o                         
   1  -3  14          2.46          5.36         0.99 o                         
   2  -3  14          0.86          2.04         1.03 o                         
   3  -3  14          9.50         12.67         2.21 o                         
  -6  -2  14        141.07        144.06         4.22 o                         
  -5  -2  14         12.24         12.57         1.13 o                         
  -4  -2  14        164.55        164.35         3.93 o                         
  -3  -2  14         50.93         43.27         1.58 o                         
  -2  -2  14        170.22        161.68         3.19 o                         
  -1  -2  14        298.79        314.27         6.50 o                         
   0  -2  14         46.11         50.71         1.70 o                         
   1  -2  14        283.11        289.40         6.06 o                         
   2  -2  14          0.44          0.02         1.56 o                         
   3  -2  14        115.68        107.95         6.15 o                         
  -6  -1  14         95.37         88.01         2.86 o                         
  -5  -1  14          0.90          1.87         1.16 o                         
  -4  -1  14        228.57        223.39         4.14 o                         
  -3  -1  14          0.85         -0.04         0.67 o                         
  -2  -1  14        345.88        345.13         6.04 o                         
  -1  -1  14          0.39          0.65         0.73 o                         
   0  -1  14         82.48         81.89         2.25 o                         
   1  -1  14          8.33         10.72         1.76 o                         
   2  -1  14          0.21          0.06         1.14 o                         
   3  -1  14          7.09          7.42         1.26 o                         
  -6   0  14        108.61        111.81         3.47 o                         
  -5   0  14         10.37          8.09         1.22 o                         
  -4   0  14         77.53         78.30         1.89 o                         
  -3   0  14         37.49         38.84         1.24 o                         
  -2   0  14         36.41         33.15         1.51 o                         
  -1   0  14        363.61        366.94         7.59 o                         
   0   0  14         25.23         24.96         1.13 o                         
   1   0  14        522.77        555.03        17.50 o                         
   2   0  14         12.99         10.42         1.55 o                         
  -6   1  14        202.47        200.34         5.54 o                         
  -5   1  14          3.76          4.24         1.09 o                         
  -4   1  14        103.99        101.02         2.20 o                         
  -3   1  14         25.94         24.52         1.32 o                         
  -2   1  14        201.01        211.23         4.68 o                         
  -1   1  14          8.23          8.09         1.66 o                         
   0   1  14         27.00         25.59         1.79 o                         
   1   1  14         45.82         45.86         2.46 o                         
   2   1  14          0.07         -0.44         0.93 o                         
  -6   2  14        107.15        119.54         3.63 o                         
  -5   2  14         72.47         76.63         2.31 o                         
  -4   2  14        158.52        168.26         4.14 o                         
  -3   2  14        123.07        123.18         3.13 o                         
  -2   2  14          8.78          6.75         0.90 o                         
  -1   2  14        411.87        457.09        14.28 o                         
   0   2  14          2.55          3.95         1.51 o                         
   1   2  14        105.06        121.46         4.70 o                         
  -6   3  14         58.62         53.72         1.95 o                         
  -5   3  14          0.04          2.12         0.90 o                         
  -4   3  14        182.69        195.41         4.66 o                         
  -3   3  14          4.55          7.78         1.60 o                         
  -2   3  14         38.65         40.93         2.46 o                         
  -1   3  14          5.52          9.73         1.74 o                         
   0   3  14          1.50          4.01         1.68 o                         
   1   3  14         36.94         37.21         2.52 o                         
  -6   4  14         74.72         71.19         3.02 o                         
  -5   4  14        107.90        108.31         2.98 o                         
  -4   4  14         14.27         14.90         1.58 o                         
  -3   4  14        311.21        327.13        10.74 o                         
  -2   4  14         12.04         13.87         1.89 o                         
  -1   4  14        149.88        161.85         6.84 o                         
   0   4  14         21.77         24.02         2.00 o                         
  -5   5  14          2.08          3.32         1.66 o                         
  -4   5  14         68.75         70.39         2.86 o                         
  -3   5  14          2.60          2.48         1.30 o                         
  -2   5  14          0.39         -2.21         2.21 o                         
  -2  -5  15          3.67          2.52         1.16 o                         
  -1  -5  15         75.74         75.16         2.69 o                         
   0  -5  15         44.13         41.35         1.89 o                         
   1  -5  15         14.13         11.35         1.41 o                         
  -3  -4  15         59.69         50.52         1.93 o                         
  -2  -4  15          0.09          2.52         1.34 o                         
  -1  -4  15        252.15        242.89         6.57 o                         
   0  -4  15          9.37         10.07         1.13 o                         
   1  -4  15         29.85         27.86         2.08 o                         
   2  -4  15          4.50          4.85         1.43 o                         
  -4  -3  15          1.06          1.55         0.82 o                         
  -3  -3  15        131.62        131.98         3.78 o                         
  -2  -3  15         45.84         42.90         1.87 o                         
  -1  -3  15        115.35        116.64         3.49 o                         
   0  -3  15        145.52        146.15         5.15 o                         
   1  -3  15         15.89         15.88         1.68 o                         
   2  -3  15         51.84         53.67         3.72 o                         
  -5  -2  15         67.36         59.66         2.27 o                         
  -4  -2  15          6.53          8.80         1.43 o                         
  -3  -2  15        260.92        277.15         7.18 o                         
  -2  -2  15          3.03          4.43         0.90 o                         
  -1  -2  15        102.80         95.98         2.92 o                         
   0  -2  15          5.59          6.45         1.01 o                         
   1  -2  15         48.14         46.07         2.44 o                         
   2  -2  15          0.04         -2.12         2.12 o                         
  -5  -1  15         91.65        100.57         3.23 o                         
  -4  -1  15          0.84         -0.19         0.97 o                         
  -3  -1  15         29.10         27.84         1.18 o                         
  -2  -1  15         81.51         73.14         2.06 o                         
  -1  -1  15        180.13        186.26         5.12 o                         
   0  -1  15        220.96        221.43         6.09 o                         
   1  -1  15          6.95          6.28         1.55 o                         
   2  -1  15        243.03        238.74         8.27 o                         
  -5   0  15        117.82        119.14         3.63 o                         
  -4   0  15          0.04          0.92         0.82 o                         
  -3   0  15        168.89        177.92         4.24 o                         
  -2   0  15          3.14          1.35         0.76 o                         
  -1   0  15        129.52        132.61         5.06 o                         
   0   0  15          1.11         -1.20         1.93 o                         
   1   0  15         20.35         20.76         2.02 o                         
  -5   1  15        126.93        128.40         3.30 o                         
  -4   1  15         16.41         14.92         1.03 o                         
  -3   1  15         37.52         43.45         1.74 o                         
  -2   1  15         46.06         46.18         2.60 o                         
  -1   1  15          0.53          1.37         1.51 o                         
   0   1  15        255.85        249.42         8.58 o                         
   1   1  15          4.60          5.21         1.60 o                         
  -5   2  15        106.81        107.99         2.92 o                         
  -4   2  15          0.01         -0.97         0.97 o                         
  -3   2  15        120.32        127.81         4.96 o                         
  -2   2  15          1.15          2.88         1.49 o                         
  -1   2  15         41.01         35.13         2.19 o                         
   0   2  15          0.26          0.92         1.98 o                         
  -5   3  15        134.51        135.53         4.12 o                         
  -4   3  15         91.74         96.77         3.28 o                         
  -3   3  15          8.84         12.96         2.69 o                         
  -2   3  15        166.45        159.60         6.00 o                         
  -1   3  15          7.48          8.66         1.83 o                         
  -3   4  15         81.06         81.39         3.99 o                         
  -1  -4  16         49.65         40.86         1.93 o                         
  -3  -3  16          1.32          1.26         0.99 o                         
  -2  -3  16         94.79         85.51         2.94 o                         
  -1  -3  16          0.19         -0.82         1.16 o                         
   0  -3  16         60.83         65.82         2.79 o                         
  -3  -2  16         10.23         11.43         1.37 o                         
  -2  -2  16        145.32        147.68         3.76 o                         
  -1  -2  16        102.71        110.45         2.88 o                         
   0  -2  16         98.51        113.10         6.60 o                         
  -4  -1  16        150.06        139.58         4.12 o                         
  -3  -1  16         21.68         19.41         1.26 o                         
  -2  -1  16         81.76         78.66         2.31 o                         
  -1  -1  16         14.58         18.78         2.02 o                         
   0  -1  16         58.73         66.59         3.09 o                         
  -4   0  16         29.02         30.32         1.35 o                         
  -3   0  16          0.34         -0.69         0.99 o                         
  -2   0  16         60.02         59.41         2.71 o                         
  -1   0  16         74.27         72.05         3.38 o                         
   0   0  16         13.60          9.52         3.03 o                         
  -4   1  16         62.59         59.47         2.18 o                         
  -3   1  16          0.14          1.64         1.53 o                         
  -2   1  16         82.90         84.50         3.76 o                         
  -1   1  16          1.13         -1.24         1.66 o                         
  -3   2  16         58.76         61.57         2.92 o                         
  -2   2  16         16.09         16.30         2.84 o                         
                                                                                
